# Supplementary material for: Screening Biomarkers for Nerve Injury Using Weighted Gene Co‐Expression Network Analysis and Machine Learning
Source: Brain Behav. 2026 Feb 24;16(2):e71279. doi: 10.1002/brb3.71279 (PMC12931491; doi:10.1002/brb3.71279)
Supplement: Supplementary file 3 — Table S1 The genes in the turquoise module [file BRB3-16-e71279-s002.xlsx]

## Sheet: TableS1_WGCNA-module_turquoise_
MEturquoise
Plac8
Hamp
Cxcl17
Clec12a
Cxcl13
C1qa
Csf2rb
C1qb
Cd8a
Fcgr3a
Gapt
Itgal
Clec4a3
RT1.A1
Siglec8
Ccl5
Ucn
C1qc
Fcgr2b
F10
Cyp2d3
Ly86
RT1.CE7
Itgam
Glipr1
Tifab
Lyl1
Mt2A
Ccl12
Bcl2a1
Ch25h
Gpr31
Irf8
RT1.Ba
Cd3e
Ccl4
Fcgr1a
Slc11a1
Cd4
Hcar2
Sectm1a
St14
Lat2
Clec4a1
Gpr84
Pld4
Tyrobp
Fcrla
Vav1
Cd37
Irf1
Card11
Rgs1
Clec7a
Fgd2
RT1.A2
Sln
Cd180
Tspo
Batf3
Hcst
Bin2
Adgre1
Grxcr1
Csf3r
Ncf4
Rac2
Fcna
Dctd
Il1b
Slc2a5
Was
Aif1
RT1.CE10
Ripk3
Gpr183
Tnnc2
Rhoh
Tnfsf13b
Hspb3
Ptprc
Fes
Lrg1
Plek
Klhl6
Igsf6
Cx3cr1
Myo1f
Tlr2
Spint1
Mt1
Gzmk
Pycard
Slfn2
Cebpd
Bcl3
Mmp3
Anxa3
Sash3
Cd68
Itgb2
Ptpn6
Cenpw
C4a
Ube2t
Gna15
Il2rb
Dock8
Klrk1
Abi3
Cd33
Lag3
Hcls1
Batf
Tmem37
Gpr18
Spi1
Dapp1
Krt2
Tubb6
Tbxas1
Ankrd1
Samsn1
Tnfaip8l2
Slc10a6
Tnfrsf14
Atoh7
Csf1r
Cyth4
Map3k8
Cdk1
Cd40
RT1.CE5
Epsti1
P2ry6
Nckap1l
Sla
C5ar2
Pter
Il6
Fermt3
Lilrb3
Klra2
Reg3a
Rab32
Evi2b
Cebpa
Fcer1g
Tnfrsf13b
Ncf1
Smagp
Phldb3
Socs3
Trem2
Cd300a
Cldn4
Cdc20
Nxnl2
Nlrc4
Cd86
Cd3g
Ckap2l
Card14
Nlrp3
Pbk
Clec4a
Sap25
Tppp2
Tnfsf4
Car4
Lcp2
Tslp
Tlr9
Slc15a3
Fxyd5
RT1.A3
Traf3ip3
Tnfrsf1b
Icam1
Tagap
Ppp3r2
Slc38a5
Laptm5
P2ry12
Ncf2
Il21r
Cnn2
Irf5
Hlx
Gcnt1
Haao
Ctse
Arhgdib
Gpsm3
Casp1
Cxcl16
Pim1
Exoc3l4
Cd8b
Ctss
Procr
Gpr34
Hck
Hk2
P2rx1
Myo1g
Cd53
Arl11
Cdca3
Sdc1
Gpr160
Ifi30
Clec4a2
Cd6
Wdfy4
Cfd
Pttg1
Tlr8
Cd84
Gch1
Ctsz
Lpar5
Smim24
Scimp
Fscn3
Slamf8
Cd300lf
Nuf2
Cmtm2a
Cyba
Knstrn
Syk
Slamf6
Cdca7
Dppa4
Nccrp1
Steap1
Cklf
Snx20
Casp4
Tfpi2
Cd200r1
Tgfb1
Cd22
Cybb
Ccdc125
Havcr2
Cd244
P2ry13
F2rl3
Arhgap30
Ltc4s
Tnfrsf13c
Fosl1
Unc93b1
Nlrp1a
Gmfg
Stxbp2
Tfec
Tnfrsf26
Rnaset2
Map4k1
Ikzf1
Bco2
Ticam2
Psd4
Mmp19
Tmem119
Blnk
Rasal3
Mefv
Timd2
Tekt5
Top2a
Tpx2
Ms4a6a
Adcy4
Apobec1
C1rl
Dnajc22
Ube2c
Lsp1
Golm1
Tgif1
Eif4ebp1
Btk
Ckap2
Nrros
Serpina1
Tmem156
Ccl17
Fgr
Itgb3
Mcm3
Alpk3
Il10ra
Sipa1
Fam83d
Il2rg
Nr0b2
Alox5ap
Icoslg
Fam110d
Sp140
Cyb561a3
Atf3
Lrrc25
Dok3
Tlr7
Cdca7l
Tradd
Ren
Nfkbiz
Ptges
Pkp2
Zfp36
Ctrc
Il15ra
Card9
Ptpn7
Tnnt1
Kcnk9
Plcg2
Themis2
Stat6
Ctla2a
Ptafr
Kifc1
Vstm4
Spns3
Hhex
Dusp2
Cdca8
Kcnj5
Cp
Ska3
Oaf
Csf2ra
Tlr3
Apobr
Ctsh
Nfam1
Pygl
Ccl2
Galns
Ecel1
Asf1b
Dock2
Cfh
Fhl3
Klrc2
Ildr1
Ccna2
Tlr10
Zc3h12a
Tlr6
Tph2
Pnliprp2
Cldn9
Pmf1
Hs3st3b1
Spint2
Rhbdf2
Tmem171
Apbb1ip
Fli1
Cmklr1
Gpnmb
Vrk2
Ccr5
Il17ra
Cmtm3
Cdkn2c
Arhgap9
Cst3
C5ar1
Mnd1
Slc22a18
Gpr65
Arpc1b
Arhgap15
Dusp6
Lpxn
Dpep2
Hsd17b1
Sdf2l1
Mertk
Trim47
Atoh8
Cd14
Npc2
Cdkn3
Erich6
Sox11
Ncr3
Ccdc68
RT1.CE3
Pik3ap1
Ctsc
Tmprss12
Efcab11
Cebpb
Alox12
Neurl3
Scn9a
Rgs18
Slco2b1
Ucp2
Gngt2
Itga11
Vnn1
Dennd2d
Kif20a
Mcm5
Adrb2
Grn
Slc17a9
Olr1
Pik3cg
Ppp1r18
Lpcat2
Gadd45g
Cass4
Ifngr1
Chdh
Cd101
Pla2g4a
Ugt1a8
Il1rn
Bid
Cdk2
Inpp5d
Cdca2
Rbl1
Il13ra1
Trim55
Rlbp1
Kif15
Csrnp1
Bcl2l12
Tnfaip6
Mcoln2
C3ar1
Muc15
Rab43
Amh
Tnfaip8l3
Prrg2
Card6
Selplg
Pik3r6
Rasa4
Ect2
Cenph
Hpdl
Naaa
Nrp1
Ntf4
Tacc3
Atp10d
Nt5c
Cdt1
Abhd1
Aqp4
Cnr2
Morn2
Tp53i13
Itih3
Aoah
Abcc3
Plau
Kcnk13
Trim25
Agtr2
Nfkb2
Nek2
P2rx4
B2m
Naaladl1
Plk1
Pdpn
Cxcr3
Shmt1
Susd3
Prc1
Edn3
Ptpn18
Il27
Jak3
Nat1
Clec2g
Casp8
Kntc1
Ccr10
Milr1
Lpar6
Dcxr
Asb2
Pik3r5
Trim5
Tmem176a
Kif22
Cd1d1
Mki67
Fgfrl1
Cmtm7
Naip6
Tgfbr1
Mafb
Rab3il1
Melk
Clcnkb
Soat1
Dennd2c
Adcy7
Slc25a47
Cd80
Fam169b
Myc
Marcks
Ttpa
Trip6
Lck
Sh3bp2
Fabp7
Adap2
Ccl22
Pros1
Zfp36l1
Lilra5
Cep55
Rreb1
Npl
Plcb2
Mybl2
Mrgprx3
Nt5e
Tlr4
Lyn
Trpm2
Bub1b
Ier3
Cfp
Ggta1
Relb
Rin3
Man2b1
Tigit
Tmem154
Ciita
Racgap1
Rgs16
Hmgb2
Kif2c
Mlph
Pkp1
Erich3
Tapbpl
Cabp4
Cenpt
Scnn1a
Ms4a12
Axl
Nog
Cytip
Ufsp1
Sp100
Stk10
Lrr1
Ttk
Sulf1
Npas1
Izumo1r
Il18rap
Mfng
Acan
Exo5
Il6r
Kcnn3
Clic1
Cdhr5
Ankrd35
Capn3
Mvp
Aurka
Arhgap4
Slc12a9
Tnfrsf1a
Pkmyt1
Dnase2
Tmem100
Kif4a
Ccdc69
Cyp2d5
Asap3
Fhod1
Syngr2
Fam110a
Eva1b
Pdlim1
Csf1
Xkr5
Il18
Prcp
Gsta1
Srpk3
Krt16
Oscar
Ptger4
Gsap
Rcsd1
Ceacam9
Ptk7
Slc24a4
Psmb10
Ndc80
Shcbp1
Aspm
Aifm3
Lcp1
Cyp4v3
Tmem150b
Cdc6
Il18bp
Hk3
Man2b2
Dclre1c
Parvg
Tnfaip8
Slamf1
Cenpu
Cd3d
Arid5a
Hexb
Jun
Sh2b2
Arhgap22
Kif18b
Nod1
Car8
Abca1
Pou2f2
Fmnl3
Chek2
Tnip2
Myo7a
Elf4
Tes
Gpr25
Tifa
Cysltr1
Pcbd1
B3galt4
Ncapg
A3galt2
Atm
Piwil2
Siah3
Nradd
Slc14a1
Parp3
Pdlim2
Angpt4
Itga5
Elf1
Akna
Atp7a
Sapcd2
Elk3
Hjurp
Pcdhb15
Ptbp3
B3gnt7
Kif18a
Sh3bp1
Myd88
Reep4
B4galt1
Runx1
Bmf
Tcn2
Rtn4ip1
Treml2
Endog
Cd34
Ryr1
Rasgef1b
Il4r
P2rx7
Tmem179b
Slc37a2
Tbx21
Ckmt2
Fut4
Fchsd1
Irak4
Tnnc1
Scpep1
Lnx1
Arhgap11a
Ctsw
Cenpo
Troap
Ccdc88b
Dok1
Ier5
Tep1
Plekhf2
Rp2
Frmd7
Tpbgl
LOC681325
Ccnb1
Ocln
Vasp
Gsdmd
Chsy1
Osm
Purg
Tmem86a
Cotl1
Pank1
Dennd3
Mthfs
Lacc1
Slc31a2
Nusap1
Ccnf
Lrrk1
Il1r1
Ccnd1
Car2
Slc2a9
Tdrp
Mylip
Cish
Rdm1
Pctp
Kcna5
Plekha2
Ccdc102a
Mcm2
Serpinb1a
Tal1
Car5b
Cib1
Aldh1a1
Psme1
Pde6b
Skap2
Rab13
Trpc6
Dpys
Cenpf
Sall1
Arhgap27
Piezo1
Lsmem1
Bcl2l11
Oplah
Gm2a
Oma1
Prkcd
Mecom
Trim69
Gadd45a
Rgs6
Nfe2l2
Glipr2
Insl3
Sh2b3
Pir
Ddi2
Chaf1b
Ercc6l
Bub1
Limd2
Dennd1c
Rad54l
Angel1
Arhgap25
Calhm2
Ttc7a
Tmem176b
Shc1
Tyms
Mob1a
Fut7
Hmox1
Rgcc
Phyhd1
Hpn
Gusb
Msn
Plxnb2
Mcm6
Il4i1
Gmip
Parm1
Espl1
Spsb2
Klf6
Exoc3l2
Nxt1
Clic6
Tk1
Unc13d
Edem1
Hpgds
Nod2
Mcu
Pabpc1
Tspan32
Fbxo5
Snx18
Zmynd15
Nek8
Blvra
Iqgap3
Arrdc1
Pag1
Cd38
Recql4
Primpol
Rest
Peg12
Irf2bpl
Tln1
Mis18bp1
RGD1359108
E2f1
Ankle1
Zfp710
Kpna2
Rrm2
Cyp2d2
Cux1
Cdh20
Oip5
Clca4l
Lmo2
Igfn1
Fam43a
Pltp
Ehd4
Xbp1
Lhfpl2
Arap1
Reg1a
Colgalt1
Ms4a6c
Gstm7
Zfp217
Cr1l
Dse
Slc7a7
Il18r1
Fam184a
Vrk1
Rel
Tmem229a
Wasf2
Il1rl1
Btg1
Mob3c
Abcd2
Pik3cd
Lrch4
Def6
Pde3b
Mad2l1
Creg1
Stat3
Mms22l
Cttnbp2nl
Itih1
Ncoa3
Xpnpep2
Glb1
Prdm1
Pld1
Dhfr
Rps15
Pdlim4
Klf3
Gng10
Rpl12
Dnase1l1
Prom2
Sh2d1b
Taar9
Dntt
P2ry1
Engase
Rgs10
Bend3
Cntrl
Timeless
Diaph3
E2f2
Kctd17
Slc29a3
Pparg
Bhlhe41
Insig1
Mfap3
Tlcd1
Ankrd44
Egln3
Cln3
Bard1
Eef1a1
Alpk2
Scamp2
Man1a1
Mt3
Metap1d
Ssh2
Birc5
Renbp
Rab27a
Gfap
Nfya
Gabrg1
Plagl2
Gpatch3
Arhgap17
Nudt13
Sbno2
Klhl33
Arrdc4
Rnft1
Zfyve26
Rnf166
Adprhl1
Map3k14
Nhlrc3
Fam78a
Gfra1
Slc22a12
Uhrf1
Ssc5d
Cadm1
Ehbp1l1
Tor4a
Nudt8
Pla2g15
Mgst1
Tmem243
Il10rb
Best2
Pm20d2
Pstpip1
Rmi2
Aqp12a
Cd276
Afmid
Slc44a5
Dcbld1
Rprml
Rps25
Baz1a
Traf5
Ifngr2
Pdia4
Depdc1
Atad2
Nnt
Casp3
Rplp0
Rpl32
Rpia
Pnp
Khnyn
Cpsf4
Cdk2ap2
Ncapg2
Bmp2k
Maoa
Fosl2
Agmat
Leprot
Adgrg5
Pole
Smpd2
Rassf4
Nfkbie
Pfdn6
Itgb1
Folh1
Itgax
Acat2
Tmem123
Psd2
Nde1
Foxm1
Phf19
Furin
Rap1b
Prkab1
Tbc1d2b
Plin2
Cep57l1
Nipa1
Alpk1
C1galt1
Arhgef39
Dtx2
Erf
Gng4
Clspn
Dbf4
Mroh2a
Cenpe
Kif11
Shc2
Prkd3
Dsn1
Wnt8b
Rac3
Dyrk2
Crem
Smc2
Slc50a1
Orai3
Siae
Manf
Cln8
Fbxo4
Bak1
Rbm7
Pald1
Man1c1
Maml1
Yif1b
Nek6
Socs4
Mapkapk2
Coro1a
Ptbp1
Lmnb1
Stk4
Spns2
Jak2
Caln1
Plod3
Gabpb2
Ubtd1
Tmem216
Hmmr
Stard4
Pars2
Rnf31
Prr11
Aprt
Ss18
Pram1
Ifnar2
Isy1
St3gal1
Lactb
Cpne3
E2f8
Zc3h12d
Pold4
Slc25a33
Fundc2
Rps16
Edem2
Stt3b
P2ry14
Stx7
Isoc2b
Acot8
Osbp2
Fbxl8
Cnnm4
Tmsb4x
Cd40lg
Fuca1
Gjc3
Rps6ka1
Ccdc93
Kctd15
Apaf1
Cd2ap
Comtd1
Prkx
Etv6
Plxdc2
Tagln2
Aldh16a1
Uros
Rinl
Cd44
Ldha
Abcd1
Ezh2
Dxo
Rpl31
Fam210b
Rpl11
Rela
Me2
Rps2
Mbd4
H6pd
Katnbl1
Lpcat3
Lgals3
Sh3kbp1
B4galt5
Trib2
Krcc1
LOC100360573
Tmem43
Mtmr12
Tbc1d10a
Trim68
Fads3
Galnt7
Rpl27a
Zfp646
Rpl13a
Sgk3
Nup210

## Sheet: ClueGO_result
ID	Term	Ontology Source	Term PValue	Term PValue Corrected with Bonferroni step down	Group PValue	Group PValue Corrected with Bonferroni step down	GOLevels	GOGroups	% Associated Genes	Nr. Genes	Associated Genes Found
GO:0002253	activation of immune response	GO_BiologicalProcess-EBI-UniProt-GOA-ACAP-ARAP_25.05.2022_00h00	5.31921e-13	1.22342e-11	5.31921e-13	9.04265e-12	[2, 4, 5, 6]	Group00	13.8229	64	[Blnk, Btk, C1qa, C1qb, C1qc, C1rl, C3ar1, C4a, C5ar1, C5ar2, Card11, Cd22, Cd276, Cd300a, Cd38, Cd3e, Cd8a, Cfd, Cfh, Cfp, Clec7a, Cmklr1, Cmtm3, Cr1l, Elf1, Fcer1g, Fcna, Icosl, Il1b, Klhl6, Klrc2, Klrk1, Laptm5, Lat2, Lck, Lcp2, Lgals3, Lpxn, Lyn, Myo1g, Nckap1l, Nfam1, Nfkbiz, Nlrc4, Nod2, Plcg2, Pram1, Ptpn6, Ptprc, Pycard, Rela, Rgcc, Rnf31, Sh2b2, Spsb2, Syk, Themis2, Tlr2, Tlr4, Tlr9, Tre…
GO:0060627	regulation of vesicle-mediated transport	GO_BiologicalProcess-EBI-UniProt-GOA-ACAP-ARAP_25.05.2022_00h00	1.28797e-09	1.41677e-08	1.28797e-09	1.28797e-08	[3, 4, 5]	Group01	11.0092	72	[Adrb2, Axl, B2m, Bmp2k, Btk, Ccl2, Cd14, Cd22, Cd2ap, Cd300a, Cd300lf, Cd84, Cfp, Clec7a, Cln3, Cnn2, Coro1a, Cyba, Dock2, Ehd4, Fcer1g, Fcgr2b, Fes, Fgr, Hamp, Hck, Hmox1, Il15ra, Il1b, Il2rb, Il2rg, Il4ra, Itgam, Itgb1, Itgb2, Itgb3, Klrc2, Lgals3, Lyn, Mertk, Msn, Nckap1l, Nod2, P2rx1, P2rx7, P2ry1, Pla2g4a, Plcg2, Pld1, Pparg, Pram1, Prom2, Pros1, Ptafr, Ptprc, Pycard, Rab13, Rab27a, Rac2, R…
GO:1903706	regulation of hemopoiesis	GO_BiologicalProcess-EBI-UniProt-GOA-ACAP-ARAP_25.05.2022_00h00	4.42305e-22	2.21153e-20	4.42305e-22	1.37115e-20	[3, 4, 5, 6, 7, 8]	Group02	17.3913	80	[Ankle1, Axl, B2m, C1qc, Car2, Card11, Casp8, Ccl5, Cd101, Cd1d1, Cd4, Cd40lg, Cd44, Cebpa, Cebpb, Cib1, Clec2g, Csf1, Csf1r, Csf3r, Ctla2a, Evi2b, Fam210b, Fes, Hcls1, Hlx, Hmgb2, Ikzf1, Il15ra, Il18, Il27, Il2rg, Il4i1, Il4ra, Il6, Inpp5d, Irf1, Itgam, Itgb3, Jak3, Jun, Lag3, Lck, Lmo2, Lyn, Mafb, Mbd4, Myc, Nckap1l, Nfam1, Nfkbiz, Nlrp3, Pik3r6, Pnp, Prdm1, Ptpn6, Ptprc, Rhoh, Runx1, Sash3, Sh…
GO:0002274	myeloid leukocyte activation	GO_BiologicalProcess-EBI-UniProt-GOA-ACAP-ARAP_25.05.2022_00h00	6.44077e-36	5.79669e-34	6.44077e-36	3.02716e-34	[3, 4]	Group03	27.4306	79	[Aif1, Anxa3, Atm, Batf, Batf3, Btk, C1qa, C5ar1, Casp1, Ccl5, Cd1d1, Cd244a, Cd300a, Cd300lf, Cd33, Cd37, Cd84, Cebpa, Cnr2, Ctsc, Cx3cr1, Dock2, Fcer1g, Fcgr2b, Fcgr4, Fes, Fgr, Grn, Hamp, Havcr2, Hmox1, Ifngr1, Ifngr2, Il18, Il18rap, Il1rl1, Il4ra, Itgam, Itgb2, Jak2, Jun, Klrk1, Lat2, Lcp2, Lyn, Milr1, Myd88, Myo1f, Pirb, Pla2g4a, Plcg2, Pparg, Pram1, Prkcd, Ptafr, Ptpn6, Pycard, Rac2, Relb, …
GO:0002764	immune response-regulating signaling pathway	GO_BiologicalProcess-EBI-UniProt-GOA-ACAP-ARAP_25.05.2022_00h00	1.13807e-20	4.21086e-19	1.13807e-20	2.84518e-19	[3, 4, 5]	Group04	15.7221	86	[Alpk1, Blnk, Btk, C3ar1, C5ar1, C5ar2, Card11, Casp1, Cd14, Cd180, Cd22, Cd276, Cd300a, Cd300lf, Cd33, Cd38, Cd3e, Cd40, Cd86, Cd8a, Clec7a, Cmklr1, Cmtm3, Cr1l, Ctsh, Cyba, Elf1, Fcer1g, Fcgr2b, Fcgr4, Fcna, Gpatch3, Havcr2, Icosl, Irf1, Klhl6, Klrc2, Klrk1, Lacc1, Laptm5, Lat2, Lck, Lcp2, Lgals3, Lpxn, Lyn, Mapkapk2, Mefv, Myd88, Myo1g, Nckap1l, Nfam1, Nfkbiz, Nlrp1a, Nlrp3, Nod1, Nod2, Oscar,…
GO:0002831	regulation of response to biotic stimulus	GO_BiologicalProcess-EBI-UniProt-GOA-ACAP-ARAP_25.05.2022_00h00	3.69134e-12	7.01354e-11	3.69134e-12	5.16787e-11	[3, 4]	Group05	14.3223	56	[Cadm1, Card9, Casp8, Ccl5, Cd14, Cd180, Cd37, Cd40lg, Cd84, Cfh, Clec7a, Cyba, Fcna, Fgr, Gpatch3, Grn, Havcr2, Hmgb2, Il18rap, Il1b, Il27, Il4i1, Irf1, Klrc2, Klrk1, Lag3, Ly86, Mbd4, Myo1f, Ncf1, Nfe2l2, Nlrc4, Nod1, Nod2, Pik3r6, Plcg2, Pparg, Pycard, Rnf31, Scimp, Serpinb1a, Sh2d1b1, Slamf6, Slamf8, Spi1, Syk, Tlr2, Tlr4, Tlr8, Tlr9, Trem2, Trim5, Tspan32, Tyrobp, Vav1, Zc3h12a]
GO:0070661	leukocyte proliferation	GO_BiologicalProcess-EBI-UniProt-GOA-ACAP-ARAP_25.05.2022_00h00	9.08849e-37	8.27053e-35	9.08849e-37	4.36248e-35	[3]	Group06	23.399	95	[Aif1, Atm, Bid, Btk, Card11, Casp3, Ccdc88b, Ccl12, Ccl5, Cd180, Cd1d1, Cd22, Cd244a, Cd276, Cd300a, Cd37, Cd38, Cd3e, Cd4, Cd40, Cd40lg, Cd44, Cd6, Cd80, Cd86, Cebpb, Clic1, Cnn2, Coro1a, Csf1, Csf1r, Csf2ra, Csf2rb, Dock2, Dock8, Elf4, Fcgr2b, Gapt, Ggta1, Gpnmb, Gpr183, Havcr2, Hhex, Icosl, Ifnar2, Il18, Il1b, Il27, Il4i1, Il6, Inpp5d, Irf1, Itgal, Itgam, Itgax, Itgb2, Jak2, Jak3, Laptm5, Lga…
GO:0006979	response to oxidative stress	GO_BiologicalProcess-EBI-UniProt-GOA-ACAP-ARAP_25.05.2022_00h00	8.06922e-07	8.06922e-07	8.06922e-07	8.06922e-07	[3]	Group07	10.7368	51	[Abcd1, Aif1, Aldh1a1, Atp7a, Axl, Bak1, Btg1, Btk, Casp3, Cd38, Cdk1, Cst3, Dhfr, Ect2, Endog, Ezh2, Fosl1, Gch1, Hk3, Hmox1, Il18rap, Il6, Itgam, Jak2, Jun, Kcna5, Lck, Melk, Mgst1, Mmp3, Mt3, Ncf1, Nfe2l2, Prkcd, Rela, Rest, Rgs16, Ripk3, Sdc1, Stat6, Tlr4, Tlr6, Trem2, Trpc6, Trpm2, Ucn, Ucp2, Vnn1, Vrk2, Xbp1, Zc3h12a]
GO:0007059	chromosome segregation	GO_BiologicalProcess-EBI-UniProt-GOA-ACAP-ARAP_25.05.2022_00h00	1.2532e-12	2.63173e-11	1.2532e-12	1.87981e-11	[2]	Group08	14.5408	57	[Ankle1, Atm, Birc5, Bub1, Bub1b, Ccnb1, Cdc20, Cdc6, Cdca2, Cdca8, Cdt1, Cenpe, Cenpf, Cenph, Cenpt, Cenpw, Dsn1, Ect2, Espl1, Fam83d, Fbxo5, Hjurp, Kif11, Kif18a, Kif18b, Kif22, Kif2c, Kifc1, Knstrn, Kntc1, Mad2l1, Mki67, Mnd1, Ncapg, Ncapg2, Ndc80, Nde1, Nek2, Nek6, Nek8, Nuf2, Nusap1, Oip5, Plk1, Pmf1, Prc1, Pttg1, Racgap1, Recql4, Rgs16, Rmi2, Ska3, Smc2, Tacc3, Top2a, Ttk, Ube2c]
GO:0008285	negative regulation of cell population proliferation	GO_BiologicalProcess-EBI-UniProt-GOA-ACAP-ARAP_25.05.2022_00h00	2.97561e-10	3.8683e-09	2.97561e-10	3.57074e-09	[3, 4, 5]	Group09	10.559	85	[Agtr2, Aif1, Aldh1a1, Angpt4, Atm, Atoh8, B2m, B4galt1, Bak1, Btg1, Btk, Casp3, Ccl12, Ccl2, Ccr5, Cd276, Cd300a, Cd37, Cd44, Cd80, Cd86, Cdkn2c, Cebpa, Cebpb, Cib1, Csf1r, Cxcr3, E2f1, Fbxo4, Fcgr2b, Fgfrl1, Fosl1, Ggta1, Gpnmb, Havcr2, Hmox1, Hpgds, Hpn, Ifi30, Il1b, Il1rl1, Il4i1, Il6, Inpp5d, Insl3, Irf1, Itgb1, Jak2, Jun, Laptm5, Lgals3, Lyn, Mbd4, Myc, Nog, Pdpn, Pparg, Ptges, Ptpn6, Pttg1…
GO:0009611	response to wounding	GO_BiologicalProcess-EBI-UniProt-GOA-ACAP-ARAP_25.05.2022_00h00	1.31972e-15	3.2993e-14	1.31972e-15	2.50747e-14	[3]	Group10	13.6286	80	[Adrb2, Alox12, Atp7a, Aurka, Axl, B4galt1, Casp3, Ccl2, Ccna2, Cd34, Cd40lg, Cd44, Cdk1, Cfh, Cldn4, Clec7a, Cnn2, Dhfr, Elk3, F10, F2rl3, Fcer1g, Fermt3, Fundc2, Gfap, Grn, Hhex, Hmox1, Il6, Il6ra, Insl3, Itga5, Itgb1, Itgb3, Jak2, Jun, Lcp1, Lrg1, Lyn, Mertk, Myc, Nfe2l2, Nog, Nrp1, P2rx1, P2rx4, P2ry1, P2ry12, Pdpn, Pla2g4a, Plau, Plcg2, Plek, Pparg, Prcp, Prkcd, Procr, Pros1, Ptger4, Ptk7, P…
GO:0009617	response to bacterium	GO_BiologicalProcess-EBI-UniProt-GOA-ACAP-ARAP_25.05.2022_00h00	2.25487e-16	6.76462e-15	2.25487e-16	4.73523e-15	[3, 5]	Group11	11.401	118	[Abca1, Abcd2, Alpk1, Angpt4, Ankrd1, Anxa3, Arid5a, Axl, B2m, Bcl3, Btk, C5ar1, Car5b, Card9, Casp1, Casp3, Casp4, Ccl12, Ccl2, Ccl5, Cd14, Cd180, Cd4, Cd6, Cd68, Cd80, Cd84, Cd86, Cebpb, Cfd, Cnr2, Cx3cr1, Cxcl13, Cxcl16, Cyba, Fcer1g, Fcgr2b, Fcgr4, Fgr, Gch1, Gpr31, Grn, Gsdmd, Gsta1, Hamp, Havcr2, Hck, Hmgb2, Il10ra, Il18, Il1b, Il27, Il6, Irf5, Irf8, Jak2, Jun, Klhl6, Klrk1, Lrg1, Ly86, Lyn…
GO:0010035	response to inorganic substance	GO_BiologicalProcess-EBI-UniProt-GOA-ACAP-ARAP_25.05.2022_00h00	8.82996e-08	2.64899e-07	8.82996e-08	1.76599e-07	[3]	Group12	10.2804	66	[A3galt2, Adcy7, Alox5ap, Apobec1, Atp7a, Axl, B2m, Bak1, Capn3, Casp3, Ccna2, Ccnd1, Cd14, Cdk1, Cebpa, Cp, Cpne3, Cybb, Ddi2, Dhfr, Ect2, Endog, Ezh2, Fosl1, Gch1, Haao, Hamp, Hk3, Hmox1, Hsd17b1, Il18rap, Il6, Jun, Kcna5, Lck, Mt1, Mt3, Myc, Ncf1, Nfe2l2, Nt5e, P2rx4, P2rx7, Pla2g4a, Plcg2, Pparg, Prkcd, Rasa4, Rela, Ripk3, Rplp0, Ryr1, Sdc1, Sipa1, Stat6, Timeless, Tlr9, Tnfsf4, Tnnc1, Tph2, …
GO:0010942	positive regulation of cell death	GO_BiologicalProcess-EBI-UniProt-GOA-ACAP-ARAP_25.05.2022_00h00	1.38764e-23	7.77079e-22	1.38764e-23	4.57921e-22	[3, 4, 5]	Group13	14.7945	108	[Adrb2, Agtr2, Aldh1a1, Alox12, Ankrd1, Apaf1, Atf3, Atm, B4galt1, Bak1, Bard1, Bcl2l11, Bid, Bmf, Btg1, Bub1, C1qa, Calhm2, Casp1, Casp3, Casp8, Ccl12, Ccl2, Ccl5, Ccna2, Ccr5, Cd40, Cd40lg, Cd44, Chek2, Clec7a, Ctsc, Ctsh, Ctsz, Cxcr3, Dusp6, E2f1, Ect2, Eef1a1, Endog, Fcgr2b, Folh1, Fosl1, Gadd45a, Gadd45g, Ggta1, Grn, Hcar2, Hmox1, Il18, Il1b, Il6, Inpp5d, Irf1, Irf5, Itgam, Itgb1, Jak2, Jak3…
GO:0070997	neuron death	GO_BiologicalProcess-EBI-UniProt-GOA-ACAP-ARAP_25.05.2022_00h00	1.54819e-08	9.28911e-08	1.54819e-08	7.74093e-08	[3]	Group14	11.7271	55	[Agtr2, Apaf1, Atm, Atp7a, Axl, Bcl2l11, Birc5, C1qa, C5ar1, Casp3, Casp8, Ccl12, Ccl2, Ccl5, Ccnd1, Ccr5, Cd200r1, Cd34, Cebpb, Cln3, Cln8, Coro1a, Csf1, Ctsz, Cx3cr1, Egln3, Endog, Fcgr2b, Gpnmb, Grn, Hmox1, Il18, Il1b, Il6, Itgam, Jak2, Jun, Mt1, Mt3, Mybl2, Ncf2, Nlrp1a, Nrp1, Ntf5, Plau, Rest, Stat3, Tlr4, Tlr6, Tnfrsf1a, Tnfrsf1b, Trem2, Trpm2, Tyrobp, Ucn]
GO:0032102	negative regulation of response to external stimulus	GO_BiologicalProcess-EBI-UniProt-GOA-ACAP-ARAP_25.05.2022_00h00	5.22236e-08	2.08894e-07	5.22236e-08	1.56671e-07	[3, 4, 5]	Group15	11.7371	50	[Adrb2, Aif1, Alox12, Aoah, C5ar2, Ccl12, Ccl2, Cd200r1, Cd276, Cd34, Cd44, Cnr2, Ctla2a, Cx3cr1, Cxcl13, Cxcl17, Fabp7, Fcgr2b, Gpatch3, Gpr18, Gpr31, Grn, Hamp, Havcr2, Ier3, Klrk1, Lpcat3, Mefv, Nlrp3, Nod2, Nrp1, Nt5e, Pbk, Plau, Pparg, Prkcd, Pros1, Ptger4, Rin3, Sh2b3, Sh2d1b1, Slamf8, Socs3, Tnfaip6, Tnfaip8l2, Tnfrsf1a, Tnfrsf1b, Trem2, Ucn, Zfp36]
GO:0001818	negative regulation of cytokine production	GO_BiologicalProcess-EBI-UniProt-GOA-ACAP-ARAP_25.05.2022_00h00	2.02221e-25	1.35488e-23	2.02221e-25	7.27994e-24	[3, 4, 5, 6, 7]	Group16	22.4422	68	[Abcd1, Abcd2, Adcy7, Aqp4, Axl, Bcl3, Btk, C5ar2, Cd200r1, Cd276, Cd2ap, Cd33, Cd34, Cd84, Clec4a1, Clec4a2, Clec4a3, Cmklr1, Cx3cr1, Ezh2, Fcgr2b, Furin, Gpatch3, Gpnmb, Gpr18, Havcr2, Hmox1, Il1rl1, Il6, Inpp5d, Jak3, Lag3, Laptm5, Lilra5, Mefv, Mertk, Nckap1l, Nlrp3, Nod2, Pparg, Ptger4, Ptpn6, Ptprc, Pycard, Rel, Relb, Rgcc, Serpinb1a, Sh2d1b1, Slamf1, Slc11a1, Ssc5d, Tbx21, Tgfb1, Tigit, Tl…
GO:0032635	interleukin-6 production	GO_BiologicalProcess-EBI-UniProt-GOA-ACAP-ARAP_25.05.2022_00h00	2.78975e-27	2.09232e-25	2.78975e-27	1.1438e-25	[3, 6]	Group17	30.9942	53	[Aif1, Aqp4, Arid5a, Btk, C5ar2, Card9, Ccna2, Ccr5, Cd200r1, Cd84, Cebpb, Clec7a, Cyba, Fcer1g, Havcr2, Il17ra, Il1b, Il6, Il6ra, Inpp5d, Laptm5, Lilra5, Mapkapk2, Myd88, Nckap1l, Nod1, Nod2, P2rx7, Plcg2, Pou2f2, Ptafr, Ptpn6, Pycard, Scimp, Slamf1, Stat3, Syk, Ticam2, Tlr2, Tlr3, Tlr4, Tlr6, Tlr7, Tlr8, Tlr9, Tnfrsf1a, Tnfsf4, Trem2, Tslp, Tyrobp, Ucn, Unc93b1, Zc3h12a]
GO:0035556	intracellular signal transduction	GO_BiologicalProcess-EBI-UniProt-GOA-ACAP-ARAP_25.05.2022_00h00	2.8026e-45	2.45227e-43	2.8026e-45	1.21913e-43	[3, 4, 5]	Group18	11.4614	309	[Abca1, Adap2, Adcy4, Adcy7, Adrb2, Agtr2, Aif1, Alpk1, Ankrd1, Apaf1, Arhgap17, Arhgap25, Arhgap30, Arhgdib, Asb2, Atf3, Atm, Axl, Bak1, Bard1, Batf, Bcl2a1a, Bcl2l11, Bcl2l12, Bcl3, Bid, Birc5, Blnk, Btk, Bub1, Bub1b, C5ar1, C5ar2, Capn3, Car8, Card11, Card6, Card9, Casp1, Casp3, Casp8, Cass4, Ccdc125, Ccdc68, Ccl12, Ccl17, Ccl2, Ccl22, Ccl4, Ccl5, Ccna2, Ccnb1, Ccnd1, Ccr10, Ccr5, Cd14, Cd22, …
GO:0042592	homeostatic process	GO_BiologicalProcess-EBI-UniProt-GOA-ACAP-ARAP_25.05.2022_00h00	8.91208e-20	3.03011e-18	8.91208e-20	2.04978e-18	[3]	Group19	10.0423	190	[Abca1, Abcd1, Adrb2, Agtr2, Aldh1a1, Alox12, Ankle1, Aqp4, Atp7a, Axl, B2m, Bak1, Bcl2a1a, Bcl2l11, Birc5, Btk, Capn3, Car2, Car4, Card11, Card9, Casp3, Ccl2, Ccl5, Ccr5, Cd34, Cd38, Cd40, Cd44, Cebpa, Cebpb, Cldn4, Cln3, Cln8, Cmklr1, Cnnm4, Coro1a, Cp, Csf1, Csf1r, Ctrc, Ctsh, Ctss, Cx3cr1, Cxcr3, Cyb561a3, Cyba, Dnase2a, Edn3, Endog, Ezh2, F2rl3, Fam210b, Fbxo4, Fcer1g, Fcgr2b, Fcgr4, Fundc2,…
GO:0071216	cellular response to biotic stimulus	GO_BiologicalProcess-EBI-UniProt-GOA-ACAP-ARAP_25.05.2022_00h00	1.10787e-21	4.87465e-20	1.10787e-21	3.21283e-20	[3]	Group20	20.7237	63	[Abca1, Ankrd1, Arid5a, Axl, B2m, Bcl2l11, Bid, Btk, Casp1, Ccl12, Ccl2, Ccl5, Cd14, Cd180, Cd6, Cd68, Cd80, Cd84, Cd86, Cebpb, Clec7a, Cx3cr1, Cxcl13, Cxcl16, Fcgr2b, Fcgr4, Gch1, Havcr2, Hmgb2, Il18, Il1b, Il6, Irf8, Jak2, Klrk1, Ly86, Lyn, Myd88, Nlrp3, Nod2, Plcg2, Ptafr, Pycard, Rela, Sbno2, Scimp, Spi1, Syk, Tgfb1, Ticam2, Tlr2, Tlr4, Tlr6, Tlr9, Tnfrsf1b, Tnfsf4, Tnip2, Trem2, Trim5, Tspo,…
GO:0044093	positive regulation of molecular function	GO_BiologicalProcess-EBI-UniProt-GOA-ACAP-ARAP_25.05.2022_00h00	2.0205e-24	1.25271e-22	2.0205e-24	6.86971e-23	[3]	Group21	11.1854	184	[Adap2, Adcy4, Adcy7, Adprhl1, Adrb2, Agtr2, Alox12, Amh, Angpt4, Anxa3, Apaf1, Arap1, Arhgap11a, Arhgap22, Arhgap25, Arhgap27, Arrdc4, Asap3, Atp7a, Axl, B2m, Bak1, Bcl2l11, Bid, Btg1, Capn3, Card11, Card14, Card9, Casp1, Casp4, Casp8, Cass4, Ccdc125, Ccl12, Ccl17, Ccl2, Ccl22, Ccl4, Ccl5, Ccna2, Ccnb1, Ccnd1, Cd300a, Cd33, Cd4, Cd40, Cd40lg, Cd84, Cd86, Cdc20, Cdc6, Cdt1, Cenpe, Cib1, Cldn4, Cl…
GO:0045786	negative regulation of cell cycle	GO_BiologicalProcess-EBI-UniProt-GOA-ACAP-ARAP_25.05.2022_00h00	5.86086e-10	7.03303e-09	5.86086e-10	6.44695e-09	[3, 4, 5]	Group22	13.2468	51	[Atm, Bard1, Birc5, Btg1, Bub1, Bub1b, Casp3, Ccl12, Ccl2, Ccnb1, Ccnd1, Ccnf, Cdc20, Cdc6, Cdca8, Cdk1, Cdk2ap2, Cdkn2c, Cdt1, Cebpa, Cenpe, Chek2, Clspn, E2f1, E2f8, Ezh2, Fbxo4, Fbxo5, Gpnmb, Hhex, Ier3, Kifc1, Kntc1, Mad2l1, Mbd4, Ndc80, Nek2, Nuf2, Osm, Pbk, Plk1, Pttg1, Rbl1, Recql4, Rgcc, Tgfb1, Timeless, Trp53i13, Ttk, Zc3h12d, Zfp36l1]
GO:0002250	adaptive immune response	GO_BiologicalProcess-EBI-UniProt-GOA-ACAP-ARAP_25.05.2022_00h00	4.97149e-35	4.3252e-33	4.97149e-35	2.23717e-33	[3]	Group23	18.9456	115	[Adcy7, Adgre1, Arid5a, B2m, Batf, Bcl3, Btk, C1qa, C1qb, C1qc, C1rl, C3ar1, C4a, Card9, Cd1d1, Cd244a, Cd3d, Cd3e, Cd3g, Cd4, Cd40, Cd40lg, Cd44, Cd84, Cd86, Cd8a, Cd8b1, Clec4a2, Clec7a, Clic1, Cr1l, Csf2rb, Ctsc, Ctsh, Ctss, Cx3cr1, Dclre1c, Fcer1g, Fcgr2b, Fut7, Gadd45g, Gpr183, Havcr2, Hlx, Icam1, Icosl, Il17ra, Il18, Il18bp, Il18r1, Il1b, Il1r1, Il1rl1, Il21r, Il27, Il4i1, Il4ra, Il6, Il6ra…
GO:0048871	multicellular organismal homeostasis	GO_BiologicalProcess-EBI-UniProt-GOA-ACAP-ARAP_25.05.2022_00h00	1.67077e-08	8.35386e-08	1.67077e-08	6.68309e-08	[2, 4]	Group24	10.8153	65	[Adrb2, Aldh1a1, Alox12, Aqp4, Car2, Ccl5, Ccr5, Cd34, Cd38, Cebpb, Cldn4, Cln8, Cmklr1, Coro1a, Csf1, Csf1r, Ctsh, Ctss, Fcgr4, Gadd45g, Hamp, Il18, Il18r1, Il1b, Il1rn, Il4ra, Il6, Ildr1, Inpp5d, Itgb1, Itgb3, Jak2, Krt16, Lrrk1, Ncoa3, Nod2, Nxnl2, Ocln, Oma1, Oscar, P2rx7, Pctp, Pla2g4a, Plac8, Pparg, Prcp, Prkab1, Ptger4, Ptges, Rac2, Rac3, Sash3, Scnn1a, Slc11a1, Sln, Stat3, Stat6, Syk, Tgf…
GO:0050673	epithelial cell proliferation	GO_BiologicalProcess-EBI-UniProt-GOA-ACAP-ARAP_25.05.2022_00h00	1.50689e-08	1.05482e-07	1.50689e-08	9.04133e-08	[3]	Group25	11.0912	62	[Aldh1a1, Angpt4, Atoh8, Atp7a, B2m, B4galt1, Bak1, Bid, Birc5, Btk, C5ar1, C5ar2, Ccl12, Ccl2, Ccl5, Ccnd1, Cd34, Cebpb, Cxcr3, Cyba, Fabp7, Grn, Hlx, Hmgb2, Hmox1, Hpn, Il18, Il6, Iqgap3, Itgb3, Jun, Krt2, Lrg1, Mbd4, Mki67, Myc, Ncf1, Nod2, Nog, Pik3cd, Plau, Pold4, Pparg, Prkx, Reg3a, Rgcc, Rps6ka1, Rreb1, Serpinb1a, Sox11, Stat3, Stat6, Stk4, Sulf1, Tgfb1, Tgfbr1, Uhrf1, Vstm4, Xbp1, Zc3h12a…
GO:0050790	regulation of catalytic activity	GO_BiologicalProcess-EBI-UniProt-GOA-ACAP-ARAP_25.05.2022_00h00	1.05685e-25	7.29229e-24	1.05685e-25	3.91036e-24	[3]	Group26	10.0457	242	[Adap2, Adcy4, Adcy7, Adprhl1, Adrb2, Agtr2, Alox12, Alox5ap, Angpt4, Anxa3, Apaf1, Apobec1, Arap1, Arhgap11a, Arhgap15, Arhgap17, Arhgap22, Arhgap25, Arhgap27, Arhgap30, Arhgap4, Arhgap9, Arhgdib, Arhgef39, Arrdc4, Asap3, Atp7a, Axl, Bak1, Bcl2l11, Bcl2l12, Bid, Birc5, Bmp2k, Btg1, Btk, Bub1b, C4a, C5ar1, Capn3, Card9, Casp1, Casp3, Casp4, Casp8, Cass4, Ccdc125, Ccl12, Ccl17, Ccl2, Ccl22, Ccl4, …
GO:0071706	tumor necrosis factor superfamily cytokine production	GO_BiologicalProcess-EBI-UniProt-GOA-ACAP-ARAP_25.05.2022_00h00	5.56726e-26	3.89708e-24	5.56726e-26	2.11556e-24	[3, 6]	Group27	28.2051	55	[Arid5a, Axl, Bcl3, Btk, C5ar2, Card9, Ccl2, Ccl4, Ccna2, Ccr5, Cd14, Cd33, Cd34, Cd84, Clec4a1, Clec4a2, Clec4a3, Clec7a, Cx3cr1, Cyba, Cybb, Fcer1g, Gpnmb, Gpr18, Havcr2, Ifngr1, Il18, Il6, Jak2, Lilra5, Mapkapk2, Myd88, Nod1, Nod2, Plcg2, Ptafr, Ptger4, Ptpn6, Ptprc, Pycard, Sash3, Slamf1, Stat3, Syk, Tlr2, Tlr3, Tlr4, Tlr6, Tlr9, Tnfrsf1a, Trem2, Tspo, Tyrobp, Zc3h12a, Zfp36]
GO:0050878	regulation of body fluid levels	GO_BiologicalProcess-EBI-UniProt-GOA-ACAP-ARAP_25.05.2022_00h00	9.57769e-09	7.66215e-08	9.57769e-09	6.70438e-08	[3]	Group28	12.2642	52	[Adrb2, Alox12, Aprt, Aqp4, Atp7a, Axl, Ccnd1, Cd34, Cd40lg, Cfh, Cldn4, Cyba, F10, F2rl3, Fcer1g, Fermt3, Fundc2, Hk2, Il18, Il6, Il6ra, Itgb3, Jak2, Krt16, Lyn, Mbd4, Mertk, Nfe2l2, P2rx1, P2ry1, P2ry12, Pdpn, Pla2g4a, Plau, Plek, Prkcd, Procr, Pros1, Ptger4, Ptpn6, Rab27a, Rplp0, Scnn1a, Sh2b3, Spsb2, Syk, Tfpi2, Tifab, Tlr4, Tspan32, Ucn, Xbp1]
GO:0051090	regulation of DNA-binding transcription factor activity	GO_BiologicalProcess-EBI-UniProt-GOA-ACAP-ARAP_25.05.2022_00h00	1.26723e-15	3.2948e-14	1.26723e-15	2.53446e-14	[3, 6, 7, 8, 9, 10, 11, 12, 13]	Group29	15.0776	68	[Amh, Anxa3, Bcl3, Capn3, Card11, Card14, Card9, Cd40, Cd40lg, Cd84, Cib1, Clec7a, Cmklr1, Cx3cr1, E2f1, E2f2, Ezh2, Fcgr2b, Fosl1, Havcr2, Hck, Hcls1, Hmox1, Icam1, Il18, Il18r1, Il18rap, Il1b, Il6, Itgb2, Jak2, Lpar5, Myd88, Ncoa3, Nfam1, Nlrc4, Nlrp3, Nod1, Nod2, Nr0b2, Pim1, Plcg2, Pparg, Pycard, Rela, Rgcc, Ripk3, Rnf31, Rpl11, Sp100, Spi1, Stat3, Syk, Tacc3, Tgfb1, Tlr2, Tlr3, Tlr4, Tlr6, T…
GO:0051241	negative regulation of multicellular organismal process	GO_BiologicalProcess-EBI-UniProt-GOA-ACAP-ARAP_25.05.2022_00h00	2.81644e-21	1.12658e-19	2.81644e-21	7.6044e-20	[2, 3, 4]	Group30	11.9128	142	[Abcd1, Abcd2, Adcy7, Adrb2, Agtr2, Aldh1a1, Alox12, Alpk2, Angpt4, Aqp4, Arhgap4, Arhgdib, Axl, B2m, Bcl3, Btk, C1qc, C5ar2, Ccl2, Ccr5, Cd200r1, Cd276, Cd2ap, Cd33, Cd34, Cd38, Cd44, Cd84, Cd86, Cebpa, Chsy1, Clec2g, Clec4a1, Clec4a2, Clec4a3, Cmklr1, Ctsc, Cx3cr1, Cxcl13, Cxcr3, Cyba, E2f2, Ezh2, Fcgr2b, Furin, Gadd45a, Gpatch3, Gpnmb, Gpr18, Grn, Hamp, Havcr2, Hhex, Hlx, Hmox1, Hpgds, Hpn, If…
GO:0051301	cell division	GO_BiologicalProcess-EBI-UniProt-GOA-ACAP-ARAP_25.05.2022_00h00	5.68582e-11	8.52872e-10	5.68582e-11	7.39156e-10	[2]	Group31	11.4413	77	[Akna, Aspm, Aurka, Birc5, Bub1, Bub1b, Ccna2, Ccnb1, Ccnd1, Ccnf, Cd2ap, Cdc20, Cdc6, Cdca2, Cdca3, Cdca8, Cdk1, Cdk2, Cdk2ap2, Cdt1, Cenpe, Cenpt, Cenpw, Cep55, Chek2, Cib1, Ckap2, Cntrl, Dsn1, E2f8, Ect2, Ercc6l, Evi2b, Fam83d, Fbxo5, Il1b, Kif11, Kif18b, Kif20a, Kif2c, Kifc1, Knstrn, Kntc1, Mad2l1, Mis18bp1, Myc, Ncapg, Ncapg2, Ncoa3, Ndc80, Nde1, Nek2, Nek6, Nuf2, Nusap1, Oip5, Plk1, Pmf1, P…
GO:0097190	apoptotic signaling pathway	GO_BiologicalProcess-EBI-UniProt-GOA-ACAP-ARAP_25.05.2022_00h00	1.83894e-09	1.65505e-08	1.83894e-09	1.65505e-08	[3, 4, 5]	Group32	10.8761	72	[Agtr2, Apaf1, Atf3, Atm, Atp7a, Bak1, Bcl2a1a, Bcl2l11, Bcl2l12, Bcl3, Bid, Bmf, Bub1, Casp1, Casp3, Casp4, Casp8, Cd3e, Cd44, Cebpb, Chek2, Ctsc, Ctsh, Cx3cr1, Dyrk2, E2f1, E2f2, Hmgb2, Hmox1, Icam1, Ier3, Il18, Il1b, Itgam, Jak2, Jak3, Jun, Lck, Lgals3, Mbd4, Melk, Myc, Nfe2l2, Nog, Nrp1, Osm, P2rx4, P2rx7, Plagl2, Pnp, Prkcd, Ptprc, Pycard, Rela, Ripk3, Rpl11, Sgk3, Sp100, Spi1, Stk4, Tgfb1, …
GO:1901700	response to oxygen-containing compound	GO_BiologicalProcess-EBI-UniProt-GOA-ACAP-ARAP_25.05.2022_00h00	1.20233e-20	4.32837e-19	1.20233e-20	2.88558e-19	[3]	Group33	10.0406	198	[Abca1, Adcy7, Adrb2, Agtr2, Aldh1a1, Ankrd1, Apobec1, Aprt, Aqp4, Arid5a, Arpc1b, Atm, Atp7a, Axl, B2m, Bak1, Birc5, Btg1, Btk, C5ar1, Car2, Card9, Casp1, Casp3, Casp8, Ccl12, Ccl2, Ccl5, Ccna2, Ccnd1, Ccr5, Cd14, Cd180, Cd38, Cd6, Cd68, Cd80, Cd84, Cd86, Cdc6, Cdk1, Cdk2, Cdt1, Cebpb, Chek2, Cldn4, Cnr2, Ctsh, Cx3cr1, Cxcl13, Cxcl16, Cyba, Cybb, Dhfr, E2f1, Ect2, Edem1, Edem2, Eif4ebp1, Endog, …
GO:0002263	cell activation involved in immune response	GO_BiologicalProcess-EBI-UniProt-GOA-ACAP-ARAP_25.05.2022_00h00	3.85894e-33	3.20292e-31	3.85894e-33	1.65935e-31	[3]	Group34	24.058	83	[Anxa3, Apbb1ip, Atp7a, Batf, Bcl3, Btk, Cd180, Cd244a, Cd300a, Cd40, Cd40lg, Cd84, Clec7a, Coro1a, Cx3cr1, Dock2, Fcer1g, Fes, Fgr, Gadd45g, Gapt, Gpr183, Grn, Havcr2, Hlx, Hmox1, Icam1, Icosl, Il18, Il18r1, Il27, Il4ra, Il6, Il6ra, Irf1, Irf8, Itgal, Itgam, Itgb2, Jak3, Klrc2, Lat2, Lcp1, Lgals3, Lyn, Mfng, Milr1, Myd88, Myo1f, Nckap1l, Nfkbiz, Nlrp3, Parp3, Plcg2, Pram1, Ptafr, Ptger4, Ptpn6, …
GO:0002366	leukocyte activation involved in immune response	GO_BiologicalProcess-EBI-UniProt-GOA-ACAP-ARAP_25.05.2022_00h00	1.23267e-33	1.03545e-31	3.85894e-33	1.65935e-31	[3, 4]	Group34	24.4118	83	[Anxa3, Apbb1ip, Atp7a, Batf, Bcl3, Btk, Cd180, Cd244a, Cd300a, Cd40, Cd40lg, Cd84, Clec7a, Coro1a, Cx3cr1, Dock2, Fcer1g, Fes, Fgr, Gadd45g, Gapt, Gpr183, Grn, Havcr2, Hlx, Hmox1, Icam1, Icosl, Il18, Il18r1, Il27, Il4ra, Il6, Il6ra, Irf1, Irf8, Itgal, Itgam, Itgb2, Jak3, Klrc2, Lat2, Lcp1, Lgals3, Lyn, Mfng, Milr1, Myd88, Myo1f, Nckap1l, Nfkbiz, Nlrp3, Parp3, Plcg2, Pram1, Ptafr, Ptger4, Ptpn6, …
GO:0002440	production of molecular mediator of immune response	GO_BiologicalProcess-EBI-UniProt-GOA-ACAP-ARAP_25.05.2022_00h00	1.51727e-21	6.52425e-20	1.51727e-21	4.24835e-20	[2, 5]	Group35	22.8571	56	[Arid5a, Axl, B2m, Batf, Btk, Card9, Casp1, Casp4, Cd22, Cd244a, Cd37, Cd40, Cd40lg, Cd86, Clec7a, Clic1, Ezh2, Fcer1g, Fcgr2b, Hmox1, Icosl, Il18, Il18r1, Il1b, Il1r1, Il4ra, Il6, Jak3, Lacc1, Laptm5, Mapkapk2, Myd88, Nlrp3, Nod1, Nod2, P2rx7, Parp3, Plcg2, Ptprc, Pycard, Sash3, Scimp, Slamf1, Stat6, Syk, Tbx21, Tgfb1, Tlr2, Tlr3, Tlr4, Tlr7, Tlr9, Tnfrsf14, Tnfrsf1b, Tnfsf4, Xbp1]
GO:0002700	regulation of production of molecular mediator of immune response	GO_BiologicalProcess-EBI-UniProt-GOA-ACAP-ARAP_25.05.2022_00h00	8.47001e-23	4.4891e-21	1.51727e-21	4.24835e-20	[3, 4, 5, 6]	Group35	25.4808	53	[Arid5a, Axl, B2m, Btk, Card9, Casp1, Casp4, Cd22, Cd244a, Cd37, Cd40, Cd40lg, Cd86, Clec7a, Clic1, Fcer1g, Fcgr2b, Hmox1, Il18, Il18r1, Il1b, Il1r1, Il4ra, Il6, Jak3, Lacc1, Laptm5, Mapkapk2, Myd88, Nlrp3, Nod1, Nod2, P2rx7, Parp3, Plcg2, Ptprc, Pycard, Sash3, Scimp, Slamf1, Stat6, Syk, Tbx21, Tgfb1, Tlr2, Tlr3, Tlr4, Tlr7, Tlr9, Tnfrsf14, Tnfrsf1b, Tnfsf4, Xbp1]
GO:0002376	immune system process	GO_BiologicalProcess-EBI-UniProt-GOA-ACAP-ARAP_25.05.2022_00h00	0	0	0	0	[1]	Group36	12.6887	395	[Adcy7, Adgre1, Aif1, Alpk1, Angpt4, Ankle1, Anxa3, Apbb1ip, Aqp4, Arid5a, Arl11, Atm, Atp7a, Axl, B2m, B4galt1, Bak1, Batf, Batf3, Bcl2a1a, Bcl2l11, Bcl3, Bid, Blnk, Btk, C1qa, C1qb, C1qc, C1rl, C3ar1, C4a, C5ar1, C5ar2, Cadm1, Car2, Card11, Card9, Casp1, Casp3, Casp4, Casp8, Ccdc88b, Ccl12, Ccl17, Ccl2, Ccl22, Ccl4, Ccl5, Ccr10, Ccr5, Cd101, Cd14, Cd180, Cd1d1, Cd200r1, Cd22, Cd244a, Cd276, Cd3…
GO:0006955	immune response	GO_BiologicalProcess-EBI-UniProt-GOA-ACAP-ARAP_25.05.2022_00h00	0	0	0	0	[2]	Group36	14.1147	283	[Adcy7, Adgre1, Aif1, Alpk1, Angpt4, Anxa3, Apbb1ip, Aqp4, Arid5a, Atp7a, Axl, B2m, Batf, Bcl3, Blnk, Btk, C1qa, C1qb, C1qc, C1rl, C3ar1, C4a, C5ar1, C5ar2, Cadm1, Card11, Card9, Casp1, Casp4, Casp8, Ccl12, Ccl17, Ccl2, Ccl22, Ccl4, Ccl5, Ccr10, Ccr5, Cd14, Cd180, Cd1d1, Cd22, Cd244a, Cd276, Cd300a, Cd300lf, Cd33, Cd37, Cd38, Cd3d, Cd3e, Cd3g, Cd4, Cd40, Cd40lg, Cd44, Cd6, Cd68, Cd80, Cd84, Cd86,…
GO:0032103	positive regulation of response to external stimulus	GO_BiologicalProcess-EBI-UniProt-GOA-ACAP-ARAP_25.05.2022_00h00	3.52038e-26	2.56988e-24	4.94389e-26	1.92812e-24	[3, 4, 5]	Group37	18.3505	89	[Aif1, Alox5ap, Btk, C3ar1, C5ar1, Cadm1, Card9, Casp1, Casp4, Ccl2, Ccl5, Ccr5, Cd14, Cd180, Cebpa, Cebpb, Clec7a, Cmklr1, Csf1, Csf1r, Ctsc, Ctss, Cx3cr1, Cxcl13, Cxcl17, Cxcr3, Cyba, Edn3, Fcer1g, Fcna, Gpsm3, Grn, Havcr2, Hmgb2, Il17ra, Il18, Il18rap, Il1b, Il1rl1, Il6, Jak2, Klrc2, Klrk1, Lag3, Lilra5, Ly86, Mbd4, Mcu, Mefv, Nckap1l, Nfkbiz, Nlrc4, Nlrp1a, Nlrp3, Nod1, Nod2, Nrp1, Osm, P2rx4…
GO:0031349	positive regulation of defense response	GO_BiologicalProcess-EBI-UniProt-GOA-ACAP-ARAP_25.05.2022_00h00	9.22989e-22	4.24575e-20	4.94389e-26	1.92812e-24	[3, 4, 5, 6]	Group37	20.2492	65	[Alox5ap, Btk, Cadm1, Card9, Casp1, Casp4, Ccl5, Ccr5, Cebpa, Cebpb, Clec7a, Ctsc, Ctss, Cyba, Fcer1g, Fcna, Gpsm3, Grn, Havcr2, Hmgb2, Il17ra, Il18, Il18rap, Il1b, Il1rl1, Il6, Jak2, Klrc2, Klrk1, Lag3, Lilra5, Mbd4, Mefv, Nfkbiz, Nlrc4, Nlrp1a, Nlrp3, Nod1, Nod2, Osm, Pik3cg, Pla2g4a, Plcg2, Ptger4, Pycard, Rnf31, Sh2d1b1, Slamf6, Spi1, Syk, Tlr2, Tlr3, Tlr4, Tlr6, Tlr8, Tlr9, Tnfrsf1a, Tnfsf4,…
GO:0032970	regulation of actin filament-based process	GO_BiologicalProcess-EBI-UniProt-GOA-ACAP-ARAP_25.05.2022_00h00	1.47304e-07	2.94609e-07	1.94426e-09	1.55541e-08	[3, 4]	Group38	11.3895	50	[Abi3, Arap1, Arhgap17, Arhgdib, Arpc1b, Asap3, Cd2ap, Cnn2, Coro1a, Cotl1, Csf1r, Ect2, Fchsd1, Fes, Fgr, Fhod1, Frmd7, Gmfg, Gpr65, Hck, Hcls1, Icam1, Iqgap3, Itgb3, Myo1f, Nckap1l, Ncoa3, Nrp1, Pdlim4, Pdpn, Pkp2, Plek, Prkcd, Ptger4, Pycard, Rac2, Rac3, Rgcc, Rhoh, Sh3bp1, Ssh2, Tgfb1, Tgfbr1, Tlr2, Tmsb4x, Tnnc1, Trpm2, Vasp, Was, Wasf2]
GO:0030036	actin cytoskeleton organization	GO_BiologicalProcess-EBI-UniProt-GOA-ACAP-ARAP_25.05.2022_00h00	1.78189e-09	1.78189e-08	1.94426e-09	1.55541e-08	[3, 6]	Group38	10.4302	80	[Abi3, Adprhl1, Aif1, Arap1, Arhgap17, Arhgap25, Arhgdib, Arpc1b, Asap3, Asb2, Capn3, Casp4, Cass4, Cd2ap, Cln3, Cnn2, Coro1a, Cotl1, Csf1r, Diaph3, Dock2, Ect2, Ehbp1l1, Fchsd1, Fes, Fgr, Fhl3, Fhod1, Fmnl3, Frmd7, Fscn3, Gmfg, Gpr65, Hck, Hcls1, Icam1, Iqgap3, Itgb1, Itgb3, Lcp1, Marcks, Mcu, Myo1f, Myo1g, Myo7a, Nckap1l, Ncoa3, Nrp1, Parvg, Pdlim1, Pdlim2, Pdlim4, Plek, Prkcd, Pstpip1, Ptger4,…
GO:0002520	immune system development	GO_BiologicalProcess-EBI-UniProt-GOA-ACAP-ARAP_25.05.2022_00h00	4.70015e-35	4.13613e-33	4.70015e-35	2.16207e-33	[2, 4, 5]	Group39	14.2379	170	[Ankle1, Arl11, Atm, Atp7a, Axl, B2m, Bak1, Batf, Batf3, Bcl2l11, Bcl3, Btk, C1qc, C3ar1, Car2, Card11, Casp3, Casp8, Ccl5, Cd101, Cd1d1, Cd300lf, Cd34, Cd3d, Cd3e, Cd3g, Cd4, Cd40, Cd40lg, Cd44, Cd86, Cd8a, Cebpa, Cebpb, Cebpd, Cib1, Clec2g, Clic1, Cmtm7, Cnn2, Csf1, Csf1r, Csf3r, Ctla2a, Cxcl13, Dclre1c, Dnase2a, Dock2, Etv6, Evi2b, Ezh2, Fam210b, Fcer1g, Fes, Fli1, Fut7, Gadd45g, Gpr18, Gpr183…
GO:0048534	hematopoietic or lymphoid organ development	GO_BiologicalProcess-EBI-UniProt-GOA-ACAP-ARAP_25.05.2022_00h00	2.61556e-34	2.24938e-32	4.70015e-35	2.16207e-33	[3, 4, 5, 6]	Group39	14.4376	163	[Ankle1, Arl11, Atm, Atp7a, Axl, B2m, Bak1, Batf, Batf3, Bcl2l11, Bcl3, Btk, C1qc, Car2, Card11, Casp3, Casp8, Ccl5, Cd101, Cd1d1, Cd300lf, Cd34, Cd3d, Cd3e, Cd3g, Cd4, Cd40lg, Cd44, Cd8a, Cebpa, Cebpb, Cebpd, Cib1, Clec2g, Cmtm7, Cnn2, Csf1, Csf1r, Csf3r, Ctla2a, Cxcl13, Dclre1c, Dnase2a, Dock2, Etv6, Evi2b, Ezh2, Fam210b, Fcer1g, Fes, Fli1, Fut7, Gadd45g, Gpr18, Gpr183, Hcls1, Hhex, Hlx, Hmgb2,…
GO:0051239	regulation of multicellular organismal process	GO_BiologicalProcess-EBI-UniProt-GOA-ACAP-ARAP_25.05.2022_00h00	1.2465e-38	1.19664e-36	1.2465e-38	6.10783e-37	[2, 3]	Group40	10.3536	325	[Abca1, Abcd1, Abcd2, Acat2, Adcy7, Adrb2, Agtr2, Aif1, Aldh1a1, Alox12, Alpk2, Angpt4, Ankle1, Anxa3, Aqp4, Arhgap4, Arhgdib, Arid5a, Aspm, Atoh8, Axl, B2m, B4galt5, Batf, Bcl2l11, Bcl3, Bhlhe41, Bmp2k, Btg1, Btk, C1qc, C3ar1, C5ar1, C5ar2, Cadm1, Capn3, Car2, Card11, Card9, Casp1, Casp4, Casp8, Ccdc88b, Ccl2, Ccl4, Ccl5, Ccna2, Ccnb1, Ccnd1, Ccr5, Cd101, Cd14, Cd1d1, Cd200r1, Cd244a, Cd276, Cd2…
GO:0051240	positive regulation of multicellular organismal process	GO_BiologicalProcess-EBI-UniProt-GOA-ACAP-ARAP_25.05.2022_00h00	5.55867e-37	5.11398e-35	1.2465e-38	6.10783e-37	[2, 3, 4]	Group40	12.4234	223	[Abca1, Acat2, Adrb2, Agtr2, Aif1, Alox12, Angpt4, Anxa3, Arid5a, Aspm, Axl, B2m, B4galt5, Batf, Bcl3, Btg1, Btk, C3ar1, C5ar1, Cadm1, Car2, Card11, Card9, Casp1, Casp4, Casp8, Ccdc88b, Ccl2, Ccl4, Ccl5, Ccna2, Ccnb1, Ccnd1, Ccr5, Cd101, Cd14, Cd1d1, Cd244a, Cd276, Cd34, Cd38, Cd3e, Cd4, Cd40, Cd40lg, Cd6, Cd84, Cdk1, Cebpb, Cib1, Clec7a, Cmklr1, Csf1, Csf1r, Ctsh, Cux1, Cx3cr1, Cxcl17, Cxcr3, Cy…
GO:0032101	regulation of response to external stimulus	GO_BiologicalProcess-EBI-UniProt-GOA-ACAP-ARAP_25.05.2022_00h00	3.23111e-32	2.6172e-30	1.80871e-27	7.59658e-26	[3, 4]	Group41	14.5177	152	[Adrb2, Aif1, Akna, Alox12, Alox5ap, Aoah, Atm, Atoh7, Btk, C3ar1, C5ar1, C5ar2, Cadm1, Capn3, Card9, Casp1, Casp4, Casp8, Ccl12, Ccl2, Ccl5, Ccr5, Cd14, Cd180, Cd200r1, Cd276, Cd34, Cd37, Cd44, Cd84, Cebpa, Cebpb, Cfh, Clec7a, Cmklr1, Cnr2, Csf1, Csf1r, Ctla2a, Ctsc, Ctss, Cx3cr1, Cxcl13, Cxcl17, Cxcr3, Cyba, Edn3, Fabp7, Fcer1g, Fcgr2b, Fcna, Fgr, Fut7, Gpatch3, Gpr18, Gpr183, Gpr31, Gpsm3, Grn…
GO:0080134	regulation of response to stress	GO_BiologicalProcess-EBI-UniProt-GOA-ACAP-ARAP_25.05.2022_00h00	1.04825e-21	4.71714e-20	1.80871e-27	7.59658e-26	[3, 4]	Group41	11.0963	166	[Abcd1, Adrb2, Akna, Alox12, Alox5ap, Ankle1, Ankrd1, Aoah, Atm, Atp7a, Bak1, Bard1, Bcl2l12, Bid, Btk, Cadm1, Card9, Casp1, Casp4, Casp8, Ccl2, Ccl5, Ccr5, Cd200r1, Cd276, Cd34, Cd37, Cd44, Cebpa, Cebpb, Cfh, Chek2, Cldn4, Clec7a, Cln3, Cnr2, Ctla2a, Ctsc, Ctss, Cx3cr1, Cxcl17, Cyba, Dhfr, Endog, Fbxo4, Fbxo5, Fcer1g, Fcgr2b, Fcna, Fgr, Foxm1, Fut7, Gadd45a, Gadd45g, Gch1, Gpatch3, Gpr31, Gpsm3,…
GO:0008219	cell death	GO_BiologicalProcess-EBI-UniProt-GOA-ACAP-ARAP_25.05.2022_00h00	3.64546e-26	2.62473e-24	3.64546e-26	1.45819e-24	[2]	Group42	10.1609	240	[Adrb2, Agtr2, Aif1, Aifm3, Aldh1a1, Alox12, Alpk2, Angpt4, Ankrd1, Apaf1, Atf3, Atm, Atp7a, Aurka, Axl, B4galt1, Bak1, Bard1, Bcl2a1a, Bcl2l11, Bcl2l12, Bcl3, Bid, Birc5, Bmf, Btg1, Btk, Bub1, Bub1b, C1qa, C5ar1, Cadm1, Calhm2, Capn3, Card11, Card14, Card6, Card9, Casp1, Casp3, Casp4, Casp8, Ccl12, Ccl2, Ccl5, Ccna2, Ccnd1, Ccr5, Cd200r1, Cd34, Cd38, Cd3e, Cd3g, Cd40, Cd40lg, Cd44, Cdca7, Cdk1, …
GO:0012501	programmed cell death	GO_BiologicalProcess-EBI-UniProt-GOA-ACAP-ARAP_25.05.2022_00h00	1.95578e-25	1.32993e-23	3.64546e-26	1.45819e-24	[3]	Group42	10.3512	224	[Adrb2, Agtr2, Aif1, Aifm3, Aldh1a1, Alox12, Alpk2, Angpt4, Ankrd1, Apaf1, Atf3, Atm, Atp7a, Aurka, Axl, B4galt1, Bak1, Bard1, Bcl2a1a, Bcl2l11, Bcl2l12, Bcl3, Bid, Birc5, Bmf, Btg1, Btk, Bub1, Bub1b, C5ar1, Cadm1, Calhm2, Capn3, Card11, Card14, Card6, Card9, Casp1, Casp3, Casp4, Casp8, Ccl12, Ccl2, Ccl5, Ccna2, Ccnd1, Ccr5, Cd38, Cd3e, Cd3g, Cd40, Cd40lg, Cd44, Cdca7, Cdk1, Cebpb, Chek2, Cib1, C…
GO:0010941	regulation of cell death	GO_BiologicalProcess-EBI-UniProt-GOA-ACAP-ARAP_25.05.2022_00h00	3.65391e-24	2.19235e-22	3.64546e-26	1.45819e-24	[3, 4]	Group42	10.6005	203	[Adrb2, Agtr2, Aif1, Aldh1a1, Alox12, Alpk2, Angpt4, Ankrd1, Apaf1, Atf3, Atm, Atp7a, Aurka, Axl, B4galt1, Bak1, Bard1, Bcl2a1a, Bcl2l11, Bcl2l12, Bcl3, Bid, Birc5, Bmf, Btg1, Bub1, C1qa, C5ar1, Calhm2, Capn3, Card11, Card14, Card6, Card9, Casp1, Casp3, Casp4, Casp8, Ccl12, Ccl2, Ccl5, Ccna2, Ccnd1, Ccr5, Cd200r1, Cd34, Cd38, Cd3g, Cd40, Cd40lg, Cd44, Cdk1, Cebpb, Chek2, Cib1, Clec7a, Cln3, Cln8,…
GO:0035239	tube morphogenesis	GO_BiologicalProcess-EBI-UniProt-GOA-ACAP-ARAP_25.05.2022_00h00	2.30758e-13	5.53818e-12	5.6255e-14	1.01259e-12	[3, 4, 5]	Group43	10.7784	108	[Adrb2, Agtr2, Aldh1a1, Alox12, Angpt4, Anxa3, Apaf1, Arhgap22, Asb2, Atoh8, B4galt1, Bak1, Bcl2l11, Btg1, C1galt1, C3ar1, C5ar1, Casp3, Casp8, Ccl12, Ccl2, Ccl5, Ccna2, Cd34, Cd40, Cd44, Cfh, Cib1, Csf1, Ctsh, Ctsz, Cx3cr1, Cxcl17, Cxcr3, Cybb, Cysltr1, E2f2, E2f8, Elk3, Fmnl3, Foxm1, Gadd45a, Grn, Hhex, Hk2, Hlx, Hmox1, Hs3st3b1, Il18, Il1b, Itga5, Itgax, Itgb1, Itgb2, Itgb3, Jun, Lgals3, Lrg1,…
GO:0001568	blood vessel development	GO_BiologicalProcess-EBI-UniProt-GOA-ACAP-ARAP_25.05.2022_00h00	6.13033e-13	1.34867e-11	5.6255e-14	1.01259e-12	[3, 5, 6, 7]	Group43	11.4465	91	[Adrb2, Aldh1a1, Angpt4, Anxa3, Arhgap22, Atp7a, B4galt1, Bak1, Btg1, C1galt1, C3ar1, C5ar1, Casp8, Ccl12, Ccl2, Ccl5, Ccna2, Cd34, Cd40, Cfh, Cib1, Cntrl, Ctsh, Cx3cr1, Cxcl17, Cxcr3, Cybb, Cysltr1, E2f2, E2f8, Elk3, Fmnl3, Fosl1, Foxm1, Gadd45a, Grn, Hhex, Hk2, Hmox1, Il18, Il1b, Il6ra, Itga5, Itgax, Itgb1, Itgb2, Itgb3, Jun, Lgals3, Lrg1, Lyl1, Mbd4, Mmp19, Nfe2l2, Nog, Nrp1, Pde3b, Pik3cd, Pi…
GO:0001525	angiogenesis	GO_BiologicalProcess-EBI-UniProt-GOA-ACAP-ARAP_25.05.2022_00h00	1.39499e-12	2.78998e-11	5.6255e-14	1.01259e-12	[3, 4, 5, 6, 7, 8, 9]	Group43	12.5862	73	[Adrb2, Angpt4, Anxa3, Arhgap22, B4galt1, Btg1, C1galt1, C3ar1, C5ar1, Casp8, Ccl12, Ccl2, Ccl5, Ccna2, Cd34, Cd40, Cfh, Cib1, Ctsh, Cx3cr1, Cxcl17, Cxcr3, Cybb, Cysltr1, E2f2, E2f8, Elk3, Fmnl3, Gadd45a, Grn, Hhex, Hk2, Hmox1, Il18, Il1b, Itga5, Itgax, Itgb1, Itgb2, Itgb3, Jun, Lgals3, Lrg1, Mbd4, Mmp19, Nfe2l2, Nrp1, Pde3b, Pik3cd, Pik3cg, Pik3r6, Plau, Pparg, Prcp, Prkx, Rgcc, Runx1, Sh2b3, Sh…
GO:0008283	cell population proliferation	GO_BiologicalProcess-EBI-UniProt-GOA-ACAP-ARAP_25.05.2022_00h00	1.18015e-33	1.00313e-31	1.18015e-33	5.19267e-32	[2]	Group44	11.1259	250	[Adrb2, Agtr2, Aif1, Akna, Aldh1a1, Alox12, Angpt4, Apobec1, Aspm, Atf3, Atm, Atoh8, Atp7a, B2m, B4galt1, Bak1, Bid, Birc5, Btg1, Btk, Bub1, C3ar1, C5ar1, C5ar2, Card11, Casp3, Ccdc88b, Ccl12, Ccl2, Ccl5, Ccna2, Ccnb1, Ccnd1, Ccr5, Cd180, Cd1d1, Cd22, Cd244a, Cd276, Cd300a, Cd34, Cd37, Cd38, Cd3e, Cd4, Cd40, Cd40lg, Cd44, Cd6, Cd80, Cd86, Cdc20, Cdc6, Cdca7, Cdca7l, Cdk1, Cdk2, Cdkn2c, Cebpa, Ceb…
GO:0042127	regulation of cell population proliferation	GO_BiologicalProcess-EBI-UniProt-GOA-ACAP-ARAP_25.05.2022_00h00	9.37407e-29	7.31177e-27	1.18015e-33	5.19267e-32	[3, 4]	Group44	11.2706	212	[Adrb2, Agtr2, Aif1, Aldh1a1, Alox12, Angpt4, Apobec1, Aspm, Atf3, Atm, Atoh8, Atp7a, B2m, B4galt1, Bak1, Bid, Birc5, Btg1, Btk, C3ar1, C5ar1, C5ar2, Card11, Casp3, Ccdc88b, Ccl12, Ccl2, Ccl5, Ccna2, Ccnb1, Ccnd1, Ccr5, Cd1d1, Cd22, Cd244a, Cd276, Cd300a, Cd37, Cd38, Cd3e, Cd4, Cd40, Cd40lg, Cd44, Cd6, Cd80, Cd86, Cdc20, Cdc6, Cdca7, Cdca7l, Cdk1, Cdk2, Cdkn2c, Cebpa, Cebpb, Cib1, Clec7a, Clic1, …
GO:0008284	positive regulation of cell population proliferation	GO_BiologicalProcess-EBI-UniProt-GOA-ACAP-ARAP_25.05.2022_00h00	4.65774e-23	2.51518e-21	1.18015e-33	5.19267e-32	[3, 4, 5]	Group44	12.5112	140	[Adrb2, Agtr2, Aif1, Aldh1a1, Alox12, Angpt4, Aspm, Atf3, Atp7a, B4galt1, Btk, C3ar1, C5ar1, C5ar2, Card11, Ccdc88b, Ccl2, Ccl5, Ccna2, Ccnb1, Ccnd1, Cd1d1, Cd244a, Cd276, Cd38, Cd3e, Cd4, Cd40, Cd40lg, Cd6, Cd80, Cd86, Cdc20, Cdc6, Cdca7l, Cdk1, Cdk2, Cib1, Clec7a, Coro1a, Csf1, Csf1r, Csf2ra, Csf2rb, Cst3, Ctsh, Ctsz, Cx3cr1, Cxcr3, Cyba, E2f1, Edn3, Ezh2, Fbxo5, Fosl2, Foxm1, Gfap, Gpr183, Grn…
GO:0001816	cytokine production	GO_BiologicalProcess-EBI-UniProt-GOA-ACAP-ARAP_25.05.2022_00h00	0	0	0	0	[2, 5]	Group45	18.8995	158	[Abcd1, Abcd2, Adcy7, Agtr2, Aif1, Aqp4, Arid5a, Axl, B2m, Batf, Bcl3, Btk, C3ar1, C5ar1, C5ar2, Cadm1, Card11, Card9, Casp1, Casp4, Casp8, Ccdc88b, Ccl2, Ccl4, Ccl5, Ccna2, Ccr5, Cd14, Cd1d1, Cd200r1, Cd244a, Cd276, Cd2ap, Cd33, Cd34, Cd3e, Cd40, Cd40lg, Cd6, Cd84, Cebpb, Clec4a1, Clec4a2, Clec4a3, Clec7a, Clic1, Cmklr1, Csf1r, Cx3cr1, Cxcl17, Cyba, Cybb, Elf1, Ezh2, Fcer1g, Fcgr2b, Fcna, Fgr, F…
GO:0001817	regulation of cytokine production	GO_BiologicalProcess-EBI-UniProt-GOA-ACAP-ARAP_25.05.2022_00h00	0	1.4013e-45	0	0	[3, 4, 5, 6]	Group45	18.9157	157	[Abcd1, Abcd2, Adcy7, Agtr2, Aif1, Aqp4, Arid5a, Axl, B2m, Batf, Bcl3, Btk, C3ar1, C5ar1, C5ar2, Cadm1, Card11, Card9, Casp1, Casp4, Casp8, Ccdc88b, Ccl2, Ccl4, Ccl5, Ccna2, Ccr5, Cd14, Cd1d1, Cd200r1, Cd244a, Cd276, Cd2ap, Cd33, Cd34, Cd3e, Cd40, Cd40lg, Cd6, Cd84, Cebpb, Clec4a1, Clec4a2, Clec4a3, Clec7a, Clic1, Cmklr1, Csf1r, Cx3cr1, Cxcl17, Cyba, Cybb, Elf1, Ezh2, Fcer1g, Fcgr2b, Fcna, Fgr, F…
GO:0001819	positive regulation of cytokine production	GO_BiologicalProcess-EBI-UniProt-GOA-ACAP-ARAP_25.05.2022_00h00	3.16409e-40	3.13245e-38	0	0	[3, 4, 5, 6, 7]	Group45	21.1679	116	[Agtr2, Aif1, Arid5a, B2m, Batf, Bcl3, Btk, C3ar1, C5ar1, Cadm1, Card11, Card9, Casp1, Casp4, Casp8, Ccdc88b, Ccl2, Ccl4, Ccl5, Ccna2, Ccr5, Cd14, Cd1d1, Cd244a, Cd276, Cd34, Cd3e, Cd40, Cd40lg, Cd6, Cd84, Cebpb, Clec7a, Csf1r, Cxcl17, Cyba, Cybb, Fcer1g, Fcna, Fgr, Furin, Gpsm3, Gsdmd, Havcr2, Hmgb2, Icosl, Ifngr1, Il17ra, Il18, Il18r1, Il1b, Il1r1, Il1rl1, Il27, Il4ra, Il6, Il6ra, Irf1, Irf5, I…
GO:0002683	negative regulation of immune system process	GO_BiologicalProcess-EBI-UniProt-GOA-ACAP-ARAP_25.05.2022_00h00	9.24834e-24	5.27155e-22	4.51489e-25	1.58021e-23	[2, 3, 4]	Group46	17.4442	86	[Atm, Axl, Btk, C1qc, C5ar2, Casp3, Ccl12, Ccl2, Cd200r1, Cd22, Cd276, Cd300a, Cd300lf, Cd37, Cd44, Cd68, Cd80, Cd84, Cd86, Cebpa, Cebpb, Clec2g, Cnn2, Cnr2, Cr1l, Cx3cr1, Elf1, Fcer1g, Fcgr2b, Fgr, Ggta1, Gpnmb, Gpr18, Grn, Havcr2, Hlx, Hmox1, Il1rl1, Il4i1, Il4ra, Inpp5d, Irf1, Jak3, Klrk1, Lag3, Laptm5, Lgals3, Lpxn, Lyn, Mafb, Mertk, Milr1, Myc, Nckap1l, Nod2, Pag1, Parp3, Pparg, Ptger4, Ptpn…
GO:0050866	negative regulation of cell activation	GO_BiologicalProcess-EBI-UniProt-GOA-ACAP-ARAP_25.05.2022_00h00	9.05215e-24	5.25025e-22	4.51489e-25	1.58021e-23	[3, 4, 5]	Group46	24.3697	58	[Adrb2, Alox12, Atm, Axl, Btk, Casp3, Cd276, Cd300a, Cd300lf, Cd37, Cd44, Cd80, Cd84, Cd86, Cebpb, Cnr2, Fcgr2b, Fgr, Ggta1, Gpnmb, Grn, Havcr2, Hlx, Hmox1, Il4i1, Il4ra, Inpp5d, Irf1, Jak3, Lag3, Laptm5, Lgals3, Lyn, Mertk, Milr1, Nckap1l, Pag1, Parp3, Pparg, Prkcd, Ptpn6, Runx1, Samsn1, Sh2b3, Sox11, Spi1, Tbx21, Tgfb1, Tigit, Tnfaip8l2, Tnfrsf13b, Tnfrsf14, Tnfsf4, Trem2, Tspan32, Tyrobp, Zc3h…
GO:0002695	negative regulation of leukocyte activation	GO_BiologicalProcess-EBI-UniProt-GOA-ACAP-ARAP_25.05.2022_00h00	5.65601e-22	2.71488e-20	4.51489e-25	1.58021e-23	[3, 4, 5, 6]	Group46	24.537	53	[Atm, Axl, Btk, Casp3, Cd276, Cd300a, Cd300lf, Cd37, Cd44, Cd80, Cd84, Cd86, Cebpb, Cnr2, Fcgr2b, Fgr, Ggta1, Gpnmb, Grn, Havcr2, Hlx, Hmox1, Il4i1, Il4ra, Inpp5d, Irf1, Jak3, Lag3, Laptm5, Lgals3, Lyn, Mertk, Milr1, Nckap1l, Pag1, Parp3, Pparg, Ptpn6, Runx1, Samsn1, Sox11, Spi1, Tbx21, Tgfb1, Tigit, Tnfaip8l2, Tnfrsf13b, Tnfrsf14, Tnfsf4, Tspan32, Tyrobp, Zc3h12a, Zc3h12d]
GO:0051094	positive regulation of developmental process	GO_BiologicalProcess-EBI-UniProt-GOA-ACAP-ARAP_25.05.2022_00h00	2.42439e-16	7.03073e-15	5.54213e-17	1.21927e-15	[2, 3, 4]	Group47	10.0317	158	[Adrb2, Agtr2, Alox12, Angpt4, Anxa3, Aspm, Atoh8, Aurka, Axl, B4galt5, Btg1, C3ar1, C5ar1, Capn3, Car2, Casp8, Cass4, Ccl5, Ccna2, Ccnb1, Ccnd1, Ccr5, Cd101, Cd1d1, Cd276, Cd34, Cd4, Cd40, Cd40lg, Cd53, Cdc20, Cdk1, Cebpa, Cebpb, Cebpd, Chek2, Cib1, Clic1, Cmklr1, Csf1, Csf1r, Ctsh, Cux1, Cx3cr1, Cxcr3, Cybb, Cysltr1, E2f1, Ect2, Edn3, Evi2b, Ezh2, Fam210b, Fbxo5, Fes, Gfap, Ggta1, Glipr2, Grn, …
GO:2000026	regulation of multicellular organismal development	GO_BiologicalProcess-EBI-UniProt-GOA-ACAP-ARAP_25.05.2022_00h00	7.34642e-18	2.42432e-16	5.54213e-17	1.21927e-15	[3, 4]	Group47	10.1778	166	[Adrb2, Angpt4, Ankle1, Anxa3, Arhgap4, Aspm, Atoh8, Axl, B2m, B4galt5, Bhlhe41, Bmp2k, Btg1, C1qc, C3ar1, C5ar1, Capn3, Car2, Card11, Casp8, Ccl2, Ccl5, Ccna2, Ccnb1, Ccnd1, Ccr5, Cd101, Cd1d1, Cd276, Cd34, Cd4, Cd40, Cd40lg, Cd44, Cdk1, Cebpa, Cebpb, Cib1, Clec2g, Csf1, Csf1r, Csf3r, Ctla2a, Ctsc, Ctsh, Cux1, Cx3cr1, Cxcr3, Cybb, Cysltr1, Dusp6, E2f1, E2f2, Evi2b, Ezh2, Fam210b, Fbxo5, Fes, Gad…
GO:0045597	positive regulation of cell differentiation	GO_BiologicalProcess-EBI-UniProt-GOA-ACAP-ARAP_25.05.2022_00h00	7.35319e-16	2.05889e-14	5.54213e-17	1.21927e-15	[3, 4, 5]	Group47	11.3043	117	[Aspm, Atoh8, Aurka, Axl, Btg1, Car2, Casp8, Cass4, Ccl5, Ccna2, Ccr5, Cd101, Cd1d1, Cd276, Cd34, Cd4, Cd40lg, Cebpa, Cebpb, Cebpd, Chek2, Cib1, Clic1, Cmklr1, Csf1, Csf1r, Cux1, Cx3cr1, E2f1, Ect2, Edn3, Evi2b, Ezh2, Fam210b, Fbxo5, Fes, Gfap, Glipr2, Hamp, Hcls1, Hlx, Hmgb2, Ikzf1, Il15ra, Il18, Il1b, Il2rg, Il4i1, Il4ra, Il6, Inpp5d, Irf1, Itgam, Itgb1, Itgb3, Jak2, Jun, Lck, Lrg1, Lyn, Maml1,…
GO:0000278	mitotic cell cycle	GO_BiologicalProcess-EBI-UniProt-GOA-ACAP-ARAP_25.05.2022_00h00	1.23195e-15	3.32627e-14	6.88533e-13	1.10165e-11	[3]	Group48	11.6081	109	[Aif1, Atm, Aurka, Bard1, Bid, Birc5, Btg1, Bub1, Bub1b, Ccl12, Ccl2, Ccna2, Ccnb1, Ccnd1, Ccnf, Cdc20, Cdc6, Cdca2, Cdca8, Cdk1, Cdk2, Cdk2ap2, Cdkn2c, Cdt1, Cenpe, Cenpf, Cenph, Cenpt, Cenpw, Cep55, Chek2, Cib1, Ckap2, Clspn, Dbf4, Dsn1, E2f1, E2f2, E2f8, Ect2, Edn3, Eif4ebp1, Espl1, Ezh2, Fbxl8, Fbxo5, Foxm1, Gpnmb, Ier3, Il1b, Iqgap3, Itgb1, Kcna5, Kif11, Kif15, Kif18a, Kif18b, Kif20a, Kif22,…
GO:0044770	cell cycle phase transition	GO_BiologicalProcess-EBI-UniProt-GOA-ACAP-ARAP_25.05.2022_00h00	2.87141e-10	4.01998e-09	6.88533e-13	1.10165e-11	[3, 4]	Group48	11.8492	66	[Aif1, Atm, Bard1, Bid, Birc5, Bub1, Bub1b, Ccl12, Ccl2, Ccna2, Ccnb1, Ccnd1, Ccnf, Cdc20, Cdc6, Cdca8, Cdk1, Cdk2, Cdk2ap2, Cdkn2c, Cdt1, Cenpe, Cenpf, Chek2, Clspn, Dbf4, E2f1, E2f2, Eif4ebp1, Ezh2, Fam83d, Fbxl8, Fbxo4, Fbxo5, Foxm1, Gpnmb, Ier3, Iqgap3, Itgb1, Kcna5, Kntc1, Lmnb1, Mad2l1, Mbd4, Myc, Ndc80, Nek6, Nuf2, Pbk, Pdpn, Plcg2, Plk1, Pole, Psme1, Ptpn6, Ptprc, Rbl1, Rgcc, Rrm2, Tacc3,…
GO:1903047	mitotic cell cycle process	GO_BiologicalProcess-EBI-UniProt-GOA-ACAP-ARAP_25.05.2022_00h00	5.3383e-17	1.65487e-15	6.88533e-13	1.10165e-11	[3, 4]	Group48	12.7226	100	[Aif1, Atm, Aurka, Bard1, Bid, Birc5, Bub1, Bub1b, Ccl12, Ccl2, Ccna2, Ccnb1, Ccnd1, Ccnf, Cdc20, Cdc6, Cdca2, Cdca8, Cdk1, Cdk2, Cdk2ap2, Cdkn2c, Cdt1, Cenpe, Cenpf, Cenph, Cep55, Chek2, Ckap2, Clspn, Dbf4, Dsn1, E2f1, E2f2, Ect2, Edn3, Eif4ebp1, Espl1, Ezh2, Fbxl8, Fbxo5, Foxm1, Gpnmb, Ier3, Il1b, Iqgap3, Itgb1, Kcna5, Kif11, Kif15, Kif18a, Kif18b, Kif20a, Kif22, Kif2c, Kifc1, Knstrn, Kntc1, Lm…
GO:0010564	regulation of cell cycle process	GO_BiologicalProcess-EBI-UniProt-GOA-ACAP-ARAP_25.05.2022_00h00	1.90608e-11	3.04973e-10	6.88533e-13	1.10165e-11	[3, 4, 5]	Group48	11.1851	84	[Aif1, Atm, Aurka, Bard1, Bid, Birc5, Bub1, Bub1b, Ccl12, Ccl2, Ccnb1, Ccnd1, Ccnf, Cdc20, Cdc6, Cdca2, Cdca8, Cdk1, Cdk2, Cdk2ap2, Cdkn2c, Cdt1, Cenpe, Cenpf, Chek2, Clspn, Dbf4, E2f1, E2f8, Ect2, Edn3, Ezh2, Fam83d, Fbxo4, Fbxo5, Gpnmb, Ier3, Il1b, Kcna5, Kif11, Kif15, Kif20a, Kifc1, Knstrn, Kntc1, Lmnb1, Mad2l1, Mbd4, Mki67, Myc, Ncapg, Ncapg2, Ndc80, Nek2, Nek6, Nuf2, Nusap1, Osm, Parp3, Pbk,…
GO:0002682	regulation of immune system process	GO_BiologicalProcess-EBI-UniProt-GOA-ACAP-ARAP_25.05.2022_00h00	0	0	0	0	[2, 3]	Group49	15.9172	269	[Adcy7, Aif1, Alpk1, Ankle1, Arid5a, Atm, Axl, B2m, Bid, Blnk, Btk, C1qa, C1qb, C1qc, C1rl, C3ar1, C4a, C5ar1, C5ar2, Cadm1, Car2, Card11, Card9, Casp1, Casp3, Casp4, Casp8, Ccdc88b, Ccl12, Ccl2, Ccl5, Cd101, Cd14, Cd180, Cd1d1, Cd200r1, Cd22, Cd244a, Cd276, Cd300a, Cd300lf, Cd33, Cd37, Cd38, Cd3e, Cd4, Cd40, Cd40lg, Cd44, Cd6, Cd68, Cd80, Cd84, Cd86, Cd8a, Cd8b1, Cebpa, Cebpb, Cfd, Cfh, Cfp, Cib…
GO:0002684	positive regulation of immune system process	GO_BiologicalProcess-EBI-UniProt-GOA-ACAP-ARAP_25.05.2022_00h00	0	0	0	0	[2, 3, 4]	Group49	16.8014	187	[Aif1, Arid5a, Axl, B2m, Blnk, Btk, C1qa, C1qb, C1qc, C1rl, C3ar1, C4a, C5ar1, C5ar2, Cadm1, Car2, Card11, Card9, Casp1, Casp4, Casp8, Ccdc88b, Ccl12, Ccl2, Ccl5, Cd101, Cd1d1, Cd22, Cd244a, Cd276, Cd300a, Cd37, Cd38, Cd3e, Cd4, Cd40, Cd40lg, Cd44, Cd6, Cd80, Cd84, Cd86, Cd8a, Cebpa, Cfd, Cfh, Cfp, Clec7a, Cmklr1, Cmtm3, Coro1a, Cr1l, Csf1, Csf1r, Ctsc, Cx3cr1, Cxcl13, Cxcl17, Dock8, Edn3, Elf1, …
GO:0050776	regulation of immune response	GO_BiologicalProcess-EBI-UniProt-GOA-ACAP-ARAP_25.05.2022_00h00	0	1.4013e-45	0	0	[3, 4]	Group49	17.154	176	[Adcy7, Alpk1, Arid5a, B2m, Blnk, Btk, C1qa, C1qb, C1qc, C1rl, C3ar1, C4a, C5ar1, C5ar2, Cadm1, Card11, Card9, Casp1, Casp8, Cd14, Cd180, Cd1d1, Cd22, Cd276, Cd300a, Cd300lf, Cd33, Cd37, Cd38, Cd3e, Cd4, Cd40, Cd40lg, Cd44, Cd84, Cd86, Cd8a, Cd8b1, Cfd, Cfh, Cfp, Clec12a, Clec7a, Clic1, Cmklr1, Cmtm3, Cr1l, Ctsh, Cyba, Dnase2a, Elf1, Fcer1g, Fcgr2b, Fcgr4, Fcna, Fes, Fgr, Fut7, Gpatch3, Gpr31, Gr…
GO:0050778	positive regulation of immune response	GO_BiologicalProcess-EBI-UniProt-GOA-ACAP-ARAP_25.05.2022_00h00	4.20534e-27	3.11195e-25	0	0	[3, 4, 5]	Group49	15.8865	112	[Arid5a, B2m, Blnk, Btk, C1qa, C1qb, C1qc, C1rl, C3ar1, C4a, C5ar1, C5ar2, Cadm1, Card11, Card9, Cd1d1, Cd22, Cd276, Cd300a, Cd38, Cd3e, Cd4, Cd40, Cd40lg, Cd44, Cd8a, Cfd, Cfh, Cfp, Clec7a, Cmklr1, Cmtm3, Cr1l, Elf1, Fcer1g, Fcna, Fgr, Gpr31, Havcr2, Hlx, Hmgb2, Icosl, Il18, Il18r1, Il18rap, Il1b, Il1r1, Il4ra, Il6, Irf1, Itgam, Itgb2, Jak2, Klhl6, Klrc2, Klrk1, Lag3, Laptm5, Lat2, Lck, Lcp2, Lg…
GO:0002252	immune effector process	GO_BiologicalProcess-EBI-UniProt-GOA-ACAP-ARAP_25.05.2022_00h00	1.26047e-41	1.28568e-39	1.26047e-41	6.4284e-40	[2]	Group50	17.654	149	[Anxa3, Apbb1ip, Arid5a, Atp7a, Axl, B2m, Batf, Bcl3, Btk, C1qa, C1qb, C1qc, C1rl, C4a, Cadm1, Card9, Casp1, Casp4, Ccl2, Cd180, Cd1d1, Cd22, Cd244a, Cd300a, Cd37, Cd40, Cd40lg, Cd84, Cd86, Cd8a, Cfd, Cfh, Cfp, Clec7a, Clic1, Coro1a, Cr1l, Csf2rb, Ctsc, Ctsh, Cx3cr1, Dock2, Fcer1g, Fcgr2b, Fcna, Fes, Fgr, Fut7, Gadd45g, Gapt, Gpr183, Grn, Havcr2, Hlx, Hmox1, Icam1, Icosl, Il18, Il18r1, Il18rap, I…
GO:0002443	leukocyte mediated immunity	GO_BiologicalProcess-EBI-UniProt-GOA-ACAP-ARAP_25.05.2022_00h00	2.40417e-28	1.85121e-26	1.26047e-41	6.4284e-40	[3]	Group50	17.4576	103	[Anxa3, Arid5a, B2m, Batf, Bcl3, Btk, C1qa, C1qb, C1qc, C1rl, C4a, Cadm1, Card9, Ccl2, Cd1d1, Cd300a, Cd40, Cd40lg, Cd84, Cd8a, Clec7a, Clic1, Coro1a, Cr1l, Csf2rb, Ctsc, Ctsh, Cx3cr1, Fcer1g, Fcgr2b, Fes, Fgr, Fut7, Havcr2, Hmox1, Icam1, Icosl, Il18, Il18r1, Il18rap, Il1b, Il1r1, Il21r, Il4i1, Il4ra, Il6, Inpp5d, Irak4, Itgam, Itgb2, Jak3, Klrc2, Klrk1, Lag3, Lat2, Lyn, Milr1, Myd88, Myo1f, Myo1…
GO:0002697	regulation of immune effector process	GO_BiologicalProcess-EBI-UniProt-GOA-ACAP-ARAP_25.05.2022_00h00	5.07164e-37	4.71663e-35	1.26047e-41	6.4284e-40	[3, 4]	Group50	22.2467	101	[Arid5a, Axl, B2m, Btk, Cadm1, Card9, Casp1, Casp4, Ccl2, Cd1d1, Cd22, Cd244a, Cd300a, Cd37, Cd40, Cd40lg, Cd84, Cd86, Cfh, Cfp, Clec7a, Clic1, Cr1l, Cx3cr1, Fcer1g, Fcgr2b, Fes, Fgr, Fut7, Grn, Havcr2, Hlx, Hmox1, Il18, Il18r1, Il18rap, Il1b, Il1r1, Il27, Il4i1, Il4ra, Il6, Irf1, Itgam, Itgb2, Jak3, Klrc2, Klrk1, Lacc1, Lag3, Laptm5, Lgals3, Lyn, Mapkapk2, Myd88, Ncf1, Nckap1l, Nfkbiz, Nlrp3, No…
GO:0002699	positive regulation of immune effector process	GO_BiologicalProcess-EBI-UniProt-GOA-ACAP-ARAP_25.05.2022_00h00	1.29558e-31	1.03647e-29	1.26047e-41	6.4284e-40	[3, 4, 5]	Group50	25	76	[Arid5a, B2m, Btk, Cadm1, Card9, Casp1, Casp4, Ccl2, Cd1d1, Cd244a, Cd300a, Cd37, Cd40, Cd84, Cd86, Cfp, Clec7a, Fcer1g, Fes, Fgr, Hlx, Hmox1, Il18, Il18r1, Il18rap, Il1b, Il1r1, Il4ra, Il6, Irf1, Itgam, Itgb2, Klrc2, Klrk1, Lacc1, Lag3, Laptm5, Lyn, Mapkapk2, Myd88, Nfkbiz, Nlrp3, Nod1, Nod2, P2rx7, Plcg2, Pnp, Ptafr, Ptpn6, Ptprc, Pycard, Rac2, Sash3, Scimp, Sh2d1b1, Slamf1, Slamf6, Spi1, Stat6…
GO:0007155	cell adhesion	GO_BiologicalProcess-EBI-UniProt-GOA-ACAP-ARAP_25.05.2022_00h00	2.03322e-23	1.11827e-21	2.03322e-23	6.50632e-22	[2]	Group51	11.2396	175	[Acan, Adrb2, Aif1, Akna, Alox12, Apbb1ip, Aqp4, Atm, Axl, B2m, B4galt1, Bcl2l11, Cadm1, Card11, Casp3, Cass4, Ccdc88b, Ccl2, Ccl5, Ccna2, Ccr5, Cd1d1, Cd200r1, Cd22, Cd244a, Cd276, Cd2ap, Cd300a, Cd33, Cd34, Cd37, Cd3e, Cd4, Cd40lg, Cd44, Cd53, Cd6, Cd80, Cd84, Cd86, Cdh20, Cdhr5, Ceacam9, Cebpb, Cfh, Cib1, Cldn4, Cldn9, Clec7a, Coro1a, Csf1, Csf3r, Cx3cr1, Cxcl13, Cxcr3, Cytip, Dock8, Erf, Ferm…
GO:0098609	cell-cell adhesion	GO_BiologicalProcess-EBI-UniProt-GOA-ACAP-ARAP_25.05.2022_00h00	3.32002e-25	2.19121e-23	2.03322e-23	6.50632e-22	[3]	Group51	13.5438	133	[Adrb2, Aif1, Akna, Alox12, Aqp4, B2m, Cadm1, Card11, Casp3, Ccdc88b, Ccl2, Ccl5, Ccna2, Ccr5, Cd1d1, Cd200r1, Cd244a, Cd276, Cd2ap, Cd300a, Cd33, Cd34, Cd37, Cd3e, Cd4, Cd40lg, Cd44, Cd53, Cd6, Cd80, Cd86, Cdh20, Cdhr5, Ceacam9, Cebpb, Cfh, Cldn4, Cldn9, Clec7a, Coro1a, Cx3cr1, Cxcl13, Dock8, Erf, Fermt3, Fgfrl1, Fut4, Fut7, Gcnt1, Gpnmb, Havcr2, Hlx, Icam1, Icosl, Igfn1, Il18, Il1b, Il1rn, Il2r…
GO:0030155	regulation of cell adhesion	GO_BiologicalProcess-EBI-UniProt-GOA-ACAP-ARAP_25.05.2022_00h00	2.45046e-24	1.49478e-22	2.03322e-23	6.50632e-22	[3, 4]	Group51	14.1176	120	[Adrb2, Aif1, Akna, Alox12, Apbb1ip, Atm, B2m, Card11, Casp3, Cass4, Ccdc88b, Ccl2, Ccl5, Ccna2, Ccr5, Cd1d1, Cd244a, Cd276, Cd300a, Cd37, Cd3e, Cd4, Cd40lg, Cd44, Cd6, Cd80, Cd86, Cebpb, Cib1, Coro1a, Csf1, Cxcl13, Cxcr3, Cytip, Dock8, Fermt3, Fes, Fut4, Fut7, Gcnt1, Gpnmb, Havcr2, Hlx, Icam1, Icosl, Il18, Il1b, Il1rn, Il2rg, Il4i1, Il4ra, Il6, Il6ra, Irf1, Itga5, Itgal, Itgb1, Itgb2, Itgb3, Jak…
GO:0045785	positive regulation of cell adhesion	GO_BiologicalProcess-EBI-UniProt-GOA-ACAP-ARAP_25.05.2022_00h00	2.4781e-20	8.67335e-19	2.03322e-23	6.50632e-22	[3, 4, 5]	Group51	15.7895	84	[Aif1, Apbb1ip, Atm, B2m, Card11, Cass4, Ccdc88b, Ccl2, Ccl5, Ccna2, Ccr5, Cd1d1, Cd244a, Cd276, Cd3e, Cd4, Cd40lg, Cd44, Cd6, Cd80, Cd86, Cib1, Coro1a, Csf1, Cxcl13, Dock8, Fut4, Fut7, Gcnt1, Havcr2, Hlx, Icam1, Icosl, Il18, Il1b, Il2rg, Il4i1, Il4ra, Il6, Il6ra, Irf1, Itga5, Itgal, Itgb1, Itgb2, Itgb3, Jak2, Jak3, Lck, Nckap1l, Ncoa3, Nfkbiz, Nlrp3, Nrp1, P2ry12, Pdpn, Piezo1, Pik3r6, Plekha2, …
GO:0023056	positive regulation of signaling	GO_BiologicalProcess-EBI-UniProt-GOA-ACAP-ARAP_25.05.2022_00h00	5.68659e-25	3.63942e-23	1.24238e-40	6.21185e-39	[2, 3, 4]	Group52	10.6736	206	[Adrb2, Agtr2, Alpk1, Ankrd1, Apaf1, Arap1, Aspm, Atf3, Atm, Axl, Bak1, Bcl2l11, Bid, Birc5, Bmf, Bmp2k, Bub1, C5ar1, C5ar2, Car2, Card11, Card9, Casp1, Casp4, Casp8, Cass4, Ccl12, Ccl17, Ccl2, Ccl22, Ccl4, Ccl5, Ccna2, Cd14, Cd180, Cd300a, Cd300lf, Cd38, Cd3e, Cd4, Cd40, Cd44, Cd84, Cd86, Cd8a, Cdca8, Chsy1, Cib1, Clec7a, Cmtm3, Csf1, Csf1r, Ctsc, Ctsh, Cx3cr1, Cxcl17, Cyba, Dock2, Edn3, Ezh2, F…
GO:0048584	positive regulation of response to stimulus	GO_BiologicalProcess-EBI-UniProt-GOA-ACAP-ARAP_25.05.2022_00h00	3.84376e-42	3.99757e-40	1.24238e-40	6.21185e-39	[2, 3, 4]	Group52	11.5076	287	[Adrb2, Agtr2, Aif1, Alox5ap, Alpk1, Ankle1, Ankrd1, Apaf1, Arid5a, Aspm, Atf3, Atm, Atp7a, Axl, B2m, Bak1, Bcl2l11, Bid, Birc5, Blnk, Bmf, Bmp2k, Btk, Bub1, C1qa, C1qb, C1qc, C1rl, C3ar1, C4a, C5ar1, C5ar2, Cadm1, Card11, Card9, Casp1, Casp4, Casp8, Cass4, Ccl12, Ccl17, Ccl2, Ccl22, Ccl4, Ccl5, Ccna2, Ccr5, Cd14, Cd180, Cd1d1, Cd22, Cd276, Cd300a, Cd300lf, Cd38, Cd3e, Cd4, Cd40, Cd40lg, Cd44, Cd…
GO:0010647	positive regulation of cell communication	GO_BiologicalProcess-EBI-UniProt-GOA-ACAP-ARAP_25.05.2022_00h00	1.34093e-24	8.44787e-23	1.24238e-40	6.21185e-39	[3, 4, 5]	Group52	10.6549	205	[Adrb2, Agtr2, Alpk1, Ankrd1, Apaf1, Aspm, Atf3, Atm, Axl, Bak1, Bcl2l11, Bid, Birc5, Bmf, Bmp2k, Bub1, C5ar1, C5ar2, Car2, Card11, Card9, Casp1, Casp4, Casp8, Cass4, Ccl12, Ccl17, Ccl2, Ccl22, Ccl4, Ccl5, Ccna2, Cd14, Cd180, Cd300a, Cd300lf, Cd38, Cd3e, Cd4, Cd40, Cd44, Cd84, Cd86, Cd8a, Cdca8, Chsy1, Cib1, Clec7a, Cmtm3, Csf1, Csf1r, Ctsc, Ctsh, Cx3cr1, Cxcl17, Cyba, Dock2, Edn3, Ezh2, F10, F2r…
GO:0009967	positive regulation of signal transduction	GO_BiologicalProcess-EBI-UniProt-GOA-ACAP-ARAP_25.05.2022_00h00	4.06676e-26	2.8874e-24	1.24238e-40	6.21185e-39	[3, 4, 5, 6]	Group52	11.3286	191	[Adrb2, Agtr2, Alpk1, Ankrd1, Apaf1, Aspm, Atf3, Atm, Axl, Bak1, Bcl2l11, Bid, Birc5, Bmf, Bmp2k, Bub1, C5ar1, C5ar2, Card11, Card9, Casp1, Casp4, Casp8, Cass4, Ccl12, Ccl17, Ccl2, Ccl22, Ccl4, Ccl5, Ccna2, Cd14, Cd180, Cd300a, Cd300lf, Cd3e, Cd4, Cd40, Cd44, Cd84, Cd86, Cd8a, Cdca8, Chsy1, Cib1, Clec7a, Cmtm3, Csf1, Csf1r, Ctsc, Ctsh, Cx3cr1, Cxcl17, Cyba, Dock2, Edn3, Ezh2, F10, F2rl3, Fcgr2b, …
GO:0042330	taxis	GO_BiologicalProcess-EBI-UniProt-GOA-ACAP-ARAP_25.05.2022_00h00	1.54951e-11	2.63416e-10	3.46723e-21	9.0148e-20	[2, 3]	Group53	11.7378	77	[Aif1, Atoh7, Bin2, C3ar1, C5ar1, C5ar2, Ccl12, Ccl17, Ccl2, Ccl22, Ccl4, Ccl5, Ccna2, Ccr10, Ccr5, Ch25h, Cklf, Cmklr1, Cmtm2a, Cmtm3, Cmtm7, Cnr2, Coro1a, Csf1, Csf1r, Csf3r, Cx3cr1, Cxcl13, Cxcl16, Cxcl17, Cxcr3, Cysltr1, Dock2, Edn3, Fcer1g, Fes, Gpr18, Gpr183, Gpsm3, Hmgb2, Il17ra, Il1b, Itgam, Itgb2, Itgb3, Klrk1, Lgals3, Lsp1, Lyn, Mcu, Nckap1l, Nod2, Nog, Nrp1, P2rx4, P2ry12, Pik3cd, Pik3…
GO:0050900	leukocyte migration	GO_BiologicalProcess-EBI-UniProt-GOA-ACAP-ARAP_25.05.2022_00h00	2.96211e-32	2.42893e-30	3.46723e-21	9.0148e-20	[2, 4]	Group53	21.9753	89	[Aif1, B4galt1, C3ar1, C5ar1, C5ar2, Cadm1, Ccl12, Ccl17, Ccl2, Ccl22, Ccl4, Ccl5, Cd200r1, Cd300a, Cd34, Ch25h, Cklf, Cmklr1, Cmtm2a, Cnn2, Cnr2, Coro1a, Csf1, Csf1r, Csf3r, Cx3cr1, Cxcl13, Cxcl16, Cxcl17, Cxcr3, Dock8, Edn3, Fcer1g, Fut4, Fut7, Gcnt1, Gpr18, Gpr183, Gpsm3, Icam1, Il17ra, Il1b, Il1r1, Irak4, Itgal, Itgam, Itgb1, Itgb2, Itgb3, Klrk1, Lgals3, Lyn, Mcoln2, Mcu, Msn, Myd88, Myo1f, M…
GO:0006935	chemotaxis	GO_BiologicalProcess-EBI-UniProt-GOA-ACAP-ARAP_25.05.2022_00h00	1.39655e-11	2.51379e-10	3.46723e-21	9.0148e-20	[3, 4]	Group53	11.7917	77	[Aif1, Atoh7, Bin2, C3ar1, C5ar1, C5ar2, Ccl12, Ccl17, Ccl2, Ccl22, Ccl4, Ccl5, Ccna2, Ccr10, Ccr5, Ch25h, Cklf, Cmklr1, Cmtm2a, Cmtm3, Cmtm7, Cnr2, Coro1a, Csf1, Csf1r, Csf3r, Cx3cr1, Cxcl13, Cxcl16, Cxcl17, Cxcr3, Cysltr1, Dock2, Edn3, Fcer1g, Fes, Gpr18, Gpr183, Gpsm3, Hmgb2, Il17ra, Il1b, Itgam, Itgb2, Itgb3, Klrk1, Lgals3, Lsp1, Lyn, Mcu, Nckap1l, Nod2, Nog, Nrp1, P2rx4, P2ry12, Pik3cd, Pik3…
GO:0097529	myeloid leukocyte migration	GO_BiologicalProcess-EBI-UniProt-GOA-ACAP-ARAP_25.05.2022_00h00	4.55295e-22	2.23094e-20	3.46723e-21	9.0148e-20	[3, 5]	Group53	22.6562	58	[Aif1, B4galt1, C3ar1, C5ar1, C5ar2, Ccl12, Ccl17, Ccl2, Ccl22, Ccl4, Ccl5, Cd200r1, Cd300a, Cklf, Cmklr1, Cmtm2a, Cnn2, Csf1, Csf1r, Csf3r, Cx3cr1, Cxcl13, Cxcl17, Edn3, Fcer1g, Fut4, Fut7, Il17ra, Il1b, Il1r1, Irak4, Itgam, Itgb2, Lgals3, Lyn, Mcoln2, Mcu, Myd88, Myo1f, Nckap1l, Nod2, P2rx4, P2ry12, Ptger4, Rac2, Rhoh, Rin3, Rpl13a, Slamf1, Slamf8, Spi1, Stk4, Syk, Tlr2, Tnfaip6, Trem2, Trim55,…
GO:0002685	regulation of leukocyte migration	GO_BiologicalProcess-EBI-UniProt-GOA-ACAP-ARAP_25.05.2022_00h00	8.92923e-24	5.26825e-22	3.46723e-21	9.0148e-20	[3, 4, 5, 6]	Group53	23.9837	59	[Aif1, C3ar1, C5ar1, C5ar2, Ccl12, Ccl2, Ccl5, Cd200r1, Cd300a, Cmklr1, Cnn2, Coro1a, Csf1, Csf1r, Cx3cr1, Cxcl13, Cxcl17, Cxcr3, Dock8, Edn3, Fut4, Fut7, Gcnt1, Gpr18, Gpsm3, Icam1, Il1b, Il1r1, Itgb3, Klrk1, Lgals3, Lyn, Mcu, Msn, Myd88, Myo1f, Nckap1l, Nod2, P2rx4, P2ry12, Ptafr, Ptger4, Pycard, Rac2, Rhoh, Rin3, Ripk3, Slamf1, Slamf8, Spi1, Spns2, Stk10, Stk4, Tgfb1, Tlr2, Tnfaip6, Tnfrsf14, …
GO:0030595	leukocyte chemotaxis	GO_BiologicalProcess-EBI-UniProt-GOA-ACAP-ARAP_25.05.2022_00h00	3.58208e-17	1.14627e-15	3.46723e-21	9.0148e-20	[3, 5, 6]	Group53	20.4082	50	[Aif1, C3ar1, C5ar1, C5ar2, Ccl12, Ccl17, Ccl2, Ccl22, Ccl4, Ccl5, Ch25h, Cklf, Cmklr1, Cmtm2a, Cnr2, Coro1a, Csf1, Csf1r, Csf3r, Cx3cr1, Cxcl13, Cxcl16, Cxcl17, Cxcr3, Edn3, Fcer1g, Gpr18, Gpr183, Gpsm3, Il17ra, Il1b, Itgam, Itgb2, Klrk1, Lgals3, Lyn, Mcu, Nckap1l, Nod2, Rac2, Rin3, Rpl13a, Slamf1, Slamf8, Spi1, Stk4, Syk, Tnfaip6, Trpm2, Vav1]
GO:0040011	locomotion	GO_BiologicalProcess-EBI-UniProt-GOA-ACAP-ARAP_25.05.2022_00h00	7.99288e-22	3.75665e-20	7.0283e-22	2.10849e-20	[1]	Group54	11.1869	164	[Abi3, Acan, Aif1, Alox12, Angpt4, Anxa3, Arhgap4, Arhgdib, Arhgef39, Atm, Atoh7, Atoh8, Atp7a, Bin2, C3ar1, C5ar1, C5ar2, Cass4, Ccdc125, Ccl12, Ccl17, Ccl2, Ccl22, Ccl4, Ccl5, Ccna2, Ccr10, Ccr5, Cd200r1, Cd300a, Cd40, Ch25h, Cib1, Cklf, Cldn4, Clec7a, Cln3, Cmklr1, Cmtm2a, Cmtm3, Cmtm7, Cnn2, Cnr2, Coro1a, Cpne3, Csf1, Csf1r, Csf3r, Ctsh, Cx3cr1, Cxcl13, Cxcl16, Cxcl17, Cxcr3, Cysltr1, Dock2, …
GO:0048870	cell motility	GO_BiologicalProcess-EBI-UniProt-GOA-ACAP-ARAP_25.05.2022_00h00	5.46277e-25	3.5508e-23	7.0283e-22	2.10849e-20	[2]	Group54	10.8342	200	[Abi3, Acan, Aif1, Alox12, Angpt4, Anxa3, Arhgap4, Arhgdib, Arhgef39, Asap3, Aspm, Atm, Atoh8, Atp7a, Axl, B4galt1, Bin2, C3ar1, C5ar1, C5ar2, Cadm1, Cass4, Ccdc125, Ccl12, Ccl17, Ccl2, Ccl22, Ccl4, Ccl5, Ccna2, Ccr10, Ccr5, Cd200r1, Cd2ap, Cd300a, Cd34, Cd40, Cd44, Ch25h, Cib1, Cklf, Cldn4, Clec7a, Cln3, Cmklr1, Cmtm2a, Cnn2, Cnr2, Coro1a, Cpne3, Csf1, Csf1r, Csf3r, Ctsh, Cx3cr1, Cxcl13, Cxcl16,…
GO:0040012	regulation of locomotion	GO_BiologicalProcess-EBI-UniProt-GOA-ACAP-ARAP_25.05.2022_00h00	2.13967e-21	8.77263e-20	7.0283e-22	2.10849e-20	[2, 3]	Group54	12.1346	137	[Abi3, Acan, Aif1, Alox12, Angpt4, Anxa3, Arhgap4, Arhgdib, Arhgef39, Atm, Atoh7, Atoh8, Atp7a, C3ar1, C5ar1, C5ar2, Cass4, Ccdc125, Ccl12, Ccl2, Ccl5, Ccna2, Ccr5, Cd200r1, Cd300a, Cd40, Cib1, Cldn4, Clec7a, Cln3, Cmklr1, Cnn2, Coro1a, Cpne3, Csf1, Csf1r, Ctsh, Cx3cr1, Cxcl13, Cxcl16, Cxcl17, Cxcr3, Dock8, Edn3, Fbxo5, Fermt3, Fes, Fgr, Furin, Fut4, Fut7, Gadd45a, Gcnt1, Glipr2, Gpnmb, Gpr18, Gp…
GO:0016477	cell migration	GO_BiologicalProcess-EBI-UniProt-GOA-ACAP-ARAP_25.05.2022_00h00	5.33383e-28	4.05371e-26	7.0283e-22	2.10849e-20	[3]	Group54	11.6859	192	[Abi3, Acan, Aif1, Alox12, Angpt4, Anxa3, Arhgap4, Arhgdib, Arhgef39, Asap3, Aspm, Atm, Atoh8, Atp7a, Axl, B4galt1, Bin2, C3ar1, C5ar1, C5ar2, Cadm1, Cass4, Ccl12, Ccl17, Ccl2, Ccl22, Ccl4, Ccl5, Ccna2, Ccr10, Ccr5, Cd200r1, Cd2ap, Cd300a, Cd34, Cd40, Cd44, Ch25h, Cib1, Cklf, Cldn4, Clec7a, Cln3, Cmklr1, Cmtm2a, Cnn2, Cnr2, Coro1a, Cpne3, Csf1, Csf1r, Csf3r, Ctsh, Cx3cr1, Cxcl13, Cxcl16, Cxcl17, …
GO:0040017	positive regulation of locomotion	GO_BiologicalProcess-EBI-UniProt-GOA-ACAP-ARAP_25.05.2022_00h00	4.40497e-21	1.71794e-19	7.0283e-22	2.10849e-20	[2, 3, 4]	Group54	14.8148	96	[Aif1, Alox12, Angpt4, Anxa3, Arhgef39, Atm, Atoh8, Atp7a, C3ar1, C5ar1, Cass4, Ccl12, Ccl2, Ccl5, Ccna2, Cd40, Cib1, Cldn4, Clec7a, Cmklr1, Coro1a, Cpne3, Csf1, Csf1r, Ctsh, Cx3cr1, Cxcl13, Cxcl16, Cxcl17, Cxcr3, Dock8, Edn3, Fbxo5, Fermt3, Fgr, Furin, Fut4, Fut7, Glipr2, Gpnmb, Gpsm3, Grn, Hmox1, Icam1, Il18, Il1b, Il1r1, Insl3, Itga5, Itgax, Itgb1, Itgb3, Jak2, Jun, Lgals3, Lyn, Mcu, Mmp3, Myc…
GO:2000145	regulation of cell motility	GO_BiologicalProcess-EBI-UniProt-GOA-ACAP-ARAP_25.05.2022_00h00	8.99118e-23	4.67541e-21	7.0283e-22	2.10849e-20	[3, 4]	Group54	12.6043	136	[Abi3, Acan, Aif1, Alox12, Angpt4, Anxa3, Arhgap4, Arhgdib, Arhgef39, Atm, Atoh8, Atp7a, C3ar1, C5ar1, C5ar2, Cass4, Ccdc125, Ccl12, Ccl2, Ccl5, Ccna2, Ccr5, Cd200r1, Cd300a, Cd40, Cib1, Cldn4, Clec7a, Cln3, Cmklr1, Cnn2, Coro1a, Cpne3, Csf1, Csf1r, Ctsh, Cx3cr1, Cxcl13, Cxcl16, Cxcl17, Cxcr3, Dock8, Edn3, Fbxo5, Fermt3, Fes, Fgr, Furin, Fut4, Fut7, Gadd45a, Gcnt1, Glipr2, Gpnmb, Gpr18, Gpr183, G…
GO:2000147	positive regulation of cell motility	GO_BiologicalProcess-EBI-UniProt-GOA-ACAP-ARAP_25.05.2022_00h00	2.01292e-21	8.45425e-20	7.0283e-22	2.10849e-20	[3, 4, 5]	Group54	15.0794	95	[Aif1, Alox12, Angpt4, Anxa3, Arhgef39, Atm, Atoh8, Atp7a, C3ar1, C5ar1, Cass4, Ccl12, Ccl2, Ccl5, Ccna2, Cd40, Cib1, Cldn4, Clec7a, Cmklr1, Coro1a, Cpne3, Csf1, Csf1r, Ctsh, Cx3cr1, Cxcl13, Cxcl16, Cxcl17, Dock8, Edn3, Fbxo5, Fermt3, Fgr, Furin, Fut4, Fut7, Glipr2, Gpnmb, Gpsm3, Grn, Hmox1, Icam1, Il18, Il1b, Il1r1, Insl3, Itga5, Itgax, Itgb1, Itgb3, Jak2, Jun, Lgals3, Lyn, Mcu, Mmp3, Myc, Myo1f…
GO:0001775	cell activation	GO_BiologicalProcess-EBI-UniProt-GOA-ACAP-ARAP_25.05.2022_00h00	0	0	0	0	[2]	Group55	17.5227	232	[Adrb2, Aif1, Alox12, Ankle1, Anxa3, Apbb1ip, Atm, Atp7a, Axl, B2m, Bak1, Batf, Batf3, Bcl3, Bid, Blnk, Btk, C1qa, C5ar1, Capn3, Card11, Casp1, Casp3, Ccdc88b, Ccl2, Ccl5, Cd180, Cd1d1, Cd22, Cd244a, Cd276, Cd300a, Cd300lf, Cd33, Cd37, Cd38, Cd3d, Cd3e, Cd3g, Cd4, Cd40, Cd40lg, Cd44, Cd6, Cd80, Cd84, Cd86, Cd8a, Cebpa, Cebpb, Cfh, Clec4a1, Clec4a2, Clec4a3, Clec7a, Clic1, Cmtm7, Cnr2, Coro1a, Ctl…
GO:0045321	leukocyte activation	GO_BiologicalProcess-EBI-UniProt-GOA-ACAP-ARAP_25.05.2022_00h00	0	0	0	0	[2, 3]	Group55	17.8002	212	[Aif1, Ankle1, Anxa3, Apbb1ip, Atm, Atp7a, Axl, B2m, Bak1, Batf, Batf3, Bcl3, Bid, Blnk, Btk, C1qa, C5ar1, Card11, Casp1, Casp3, Ccdc88b, Ccl2, Ccl5, Cd180, Cd1d1, Cd22, Cd244a, Cd276, Cd300a, Cd300lf, Cd33, Cd37, Cd38, Cd3d, Cd3e, Cd3g, Cd4, Cd40, Cd40lg, Cd44, Cd6, Cd80, Cd84, Cd86, Cd8a, Cebpa, Cebpb, Clec4a1, Clec4a2, Clec4a3, Clec7a, Clic1, Cmtm7, Cnr2, Coro1a, Ctla2a, Ctsc, Cx3cr1, Dclre1c,…
GO:0046649	lymphocyte activation	GO_BiologicalProcess-EBI-UniProt-GOA-ACAP-ARAP_25.05.2022_00h00	0	1.4013e-45	0	0	[3, 4]	Group55	17.4747	173	[Aif1, Ankle1, Apbb1ip, Atm, Atp7a, Axl, B2m, Bak1, Batf, Bcl3, Bid, Blnk, Btk, Card11, Casp3, Ccdc88b, Ccl2, Ccl5, Cd180, Cd1d1, Cd22, Cd244a, Cd276, Cd300a, Cd37, Cd38, Cd3d, Cd3e, Cd3g, Cd4, Cd40, Cd40lg, Cd44, Cd6, Cd80, Cd84, Cd86, Cd8a, Cebpb, Clec4a1, Clec4a2, Clec4a3, Clec7a, Clic1, Cmtm7, Coro1a, Ctla2a, Dclre1c, Dock2, Dock8, Elf4, Ezh2, Fcer1g, Fcgr2b, Fgr, Fut7, Gadd45g, Gapt, Ggta1, …
GO:0050865	regulation of cell activation	GO_BiologicalProcess-EBI-UniProt-GOA-ACAP-ARAP_25.05.2022_00h00	8.83925e-41	8.92761e-39	0	0	[3, 4]	Group55	17.5627	147	[Adrb2, Aif1, Alox12, Ankle1, Atm, Axl, B2m, Bid, Btk, Capn3, Card11, Casp3, Ccdc88b, Ccl2, Ccl5, Cd1d1, Cd22, Cd244a, Cd276, Cd300a, Cd300lf, Cd33, Cd37, Cd38, Cd3e, Cd4, Cd40, Cd40lg, Cd44, Cd6, Cd80, Cd84, Cd86, Cebpa, Cebpb, Clec7a, Clic1, Cnr2, Coro1a, Ctla2a, Ctsc, Dock8, Fcer1g, Fcgr2b, Fes, Fgr, Fundc2, Ggta1, Gpnmb, Gpr183, Grn, Hamp, Havcr2, Hlx, Hmox1, Icosl, Il15ra, Il18, Il1b, Il1rl1…
GO:0002694	regulation of leukocyte activation	GO_BiologicalProcess-EBI-UniProt-GOA-ACAP-ARAP_25.05.2022_00h00	7.69284e-38	7.23127e-36	0	0	[3, 4, 5]	Group55	17.5192	137	[Aif1, Ankle1, Atm, Axl, B2m, Bid, Btk, Card11, Casp3, Ccdc88b, Ccl2, Ccl5, Cd1d1, Cd22, Cd244a, Cd276, Cd300a, Cd300lf, Cd33, Cd37, Cd38, Cd3e, Cd4, Cd40, Cd40lg, Cd44, Cd6, Cd80, Cd84, Cd86, Cebpa, Cebpb, Clec7a, Clic1, Cnr2, Coro1a, Ctla2a, Ctsc, Dock8, Fcer1g, Fcgr2b, Fes, Fgr, Ggta1, Gpnmb, Gpr183, Grn, Hamp, Havcr2, Hlx, Hmox1, Icosl, Il15ra, Il18, Il1b, Il1rl1, Il27, Il2rg, Il4i1, Il4ra, I…
GO:0050867	positive regulation of cell activation	GO_BiologicalProcess-EBI-UniProt-GOA-ACAP-ARAP_25.05.2022_00h00	1.76196e-22	8.98598e-21	0	0	[3, 4, 5]	Group55	16.187	90	[Aif1, Axl, B2m, Btk, Capn3, Card11, Ccdc88b, Ccl2, Ccl5, Cd1d1, Cd244a, Cd276, Cd38, Cd3e, Cd4, Cd40, Cd40lg, Cd6, Cd80, Cd86, Cebpa, Clec7a, Coro1a, Ctsc, Dock8, Fcer1g, Fgr, Gpr183, Hamp, Havcr2, Hlx, Icosl, Il15ra, Il18, Il1b, Il1rl1, Il2rg, Il4i1, Il4ra, Il6, Inpp5d, Irf1, Itgal, Itgam, Itgb2, Jak2, Jak3, Klrc2, Klrk1, Lck, Lilra5, Myd88, Nckap1l, Nfkbiz, Nlrp3, Nod2, Pdpn, Pik3r6, Pla2g4a, …
GO:0002696	positive regulation of leukocyte activation	GO_BiologicalProcess-EBI-UniProt-GOA-ACAP-ARAP_25.05.2022_00h00	9.66095e-21	3.67116e-19	0	0	[3, 4, 5, 6]	Group55	15.8879	85	[Aif1, Axl, B2m, Btk, Card11, Ccdc88b, Ccl2, Ccl5, Cd1d1, Cd244a, Cd276, Cd38, Cd3e, Cd4, Cd40, Cd40lg, Cd6, Cd80, Cd86, Cebpa, Clec7a, Coro1a, Ctsc, Dock8, Fcer1g, Fgr, Gpr183, Hamp, Havcr2, Hlx, Icosl, Il15ra, Il18, Il1b, Il1rl1, Il2rg, Il4i1, Il4ra, Il6, Inpp5d, Irf1, Itgal, Itgam, Itgb2, Jak2, Jak3, Klrc2, Klrk1, Lck, Myd88, Nckap1l, Nfkbiz, Nlrp3, Nod2, Pik3r6, Pla2g4a, Pnp, Ptafr, Ptprc, Py…
GO:0044419	biological process involved in interspecies interaction between organisms	GO_BiologicalProcess-EBI-UniProt-GOA-ACAP-ARAP_25.05.2022_00h00	1.57473e-38	1.496e-36	2.8026e-45	1.16308e-43	[1]	Group56	12.2001	239	[Abca1, Abcd2, Aif1, Alpk1, Angpt4, Ankrd1, Anxa3, Apobec1, Aqp4, Arid5a, Axl, B2m, Bak1, Batf, Batf3, Bcl2l11, Bcl3, Btk, C1qa, C1qb, C1qc, C1rl, C4a, C5ar1, Cadm1, Car5b, Card9, Casp1, Casp3, Casp4, Casp8, Ccdc88b, Ccl12, Ccl17, Ccl2, Ccl22, Ccl4, Ccl5, Ccr5, Cd14, Cd180, Cd1d1, Cd244a, Cd300lf, Cd37, Cd4, Cd40, Cd6, Cd68, Cd80, Cd84, Cd86, Cd8a, Cebpb, Cfd, Cfh, Cfp, Ch25h, Ciita, Cldn9, Clec4…
GO:0009605	response to external stimulus	GO_BiologicalProcess-EBI-UniProt-GOA-ACAP-ARAP_25.05.2022_00h00	4.43651e-42	4.56902e-40	2.8026e-45	1.16308e-43	[2]	Group56	10.5149	339	[Abca1, Abcd2, Adrb2, Aif1, Akna, Aldh1a1, Alox12, Alox5ap, Alpk1, Angpt4, Ankrd1, Anxa3, Aoah, Apaf1, Apobec1, Aqp4, Arid5a, Atf3, Atm, Atoh7, Axl, B2m, Bak1, Batf, Batf3, Bcl3, Bin2, Bmf, Btk, C1qa, C1qb, C1qc, C1rl, C3ar1, C4a, C5ar1, C5ar2, Cabp4, Cadm1, Capn3, Car5b, Card9, Casp1, Casp3, Casp4, Casp8, Ccdc88b, Ccl12, Ccl17, Ccl2, Ccl22, Ccl4, Ccl5, Ccna2, Ccnd1, Ccr10, Ccr5, Cd14, Cd180, Cd1…
GO:0009607	response to biotic stimulus	GO_BiologicalProcess-EBI-UniProt-GOA-ACAP-ARAP_25.05.2022_00h00	1.58829e-40	1.58829e-38	2.8026e-45	1.16308e-43	[2]	Group56	12.7105	234	[Abca1, Abcd2, Abi3, Aif1, Alpk1, Angpt4, Ankrd1, Anxa3, Apobec1, Aqp4, Arid5a, Axl, B2m, Bak1, Batf, Batf3, Bcl2l11, Bcl3, Bid, Btk, C1qa, C1qb, C1qc, C1rl, C4a, C5ar1, Cadm1, Car5b, Card9, Casp1, Casp3, Casp4, Casp8, Ccdc88b, Ccl12, Ccl17, Ccl2, Ccl22, Ccl4, Ccl5, Cd14, Cd180, Cd1d1, Cd244a, Cd37, Cd4, Cd40, Cd40lg, Cd6, Cd68, Cd80, Cd84, Cd86, Cd8a, Cebpb, Cfd, Cfh, Cfp, Ch25h, Ciita, Clec4a1,…
GO:0006952	defense response	GO_BiologicalProcess-EBI-UniProt-GOA-ACAP-ARAP_25.05.2022_00h00	0	0	2.8026e-45	1.16308e-43	[3]	Group56	13.6317	268	[Abcd1, Abcd2, Abi3, Adcy7, Adrb2, Agtr2, Aif1, Akna, Alox5ap, Alpk1, Angpt4, Anxa3, Aoah, Apobec1, Aqp4, Arid5a, Atm, Axl, B2m, B4galt1, Batf, Bcl3, Btk, C1qa, C1qb, C1qc, C1rl, C3ar1, C4a, C5ar1, C5ar2, Cadm1, Card9, Casp1, Casp4, Casp8, Ccdc88b, Ccl12, Ccl17, Ccl2, Ccl22, Ccl4, Ccl5, Ccr5, Cd14, Cd180, Cd1d1, Cd200r1, Cd244a, Cd276, Cd300a, Cd37, Cd4, Cd40, Cd40lg, Cd44, Cd6, Cd68, Cd84, Cd86,…
GO:0043207	response to external biotic stimulus	GO_BiologicalProcess-EBI-UniProt-GOA-ACAP-ARAP_25.05.2022_00h00	3.58903e-39	3.48136e-37	2.8026e-45	1.16308e-43	[3]	Group56	12.6596	228	[Abca1, Abcd2, Aif1, Alpk1, Angpt4, Ankrd1, Anxa3, Apobec1, Aqp4, Arid5a, Axl, B2m, Bak1, Batf, Batf3, Bcl3, Btk, C1qa, C1qb, C1qc, C1rl, C4a, C5ar1, Cadm1, Car5b, Card9, Casp1, Casp3, Casp4, Casp8, Ccdc88b, Ccl12, Ccl17, Ccl2, Ccl22, Ccl4, Ccl5, Cd14, Cd180, Cd1d1, Cd244a, Cd37, Cd4, Cd40, Cd6, Cd68, Cd80, Cd84, Cd86, Cd8a, Cebpb, Cfd, Cfh, Cfp, Ch25h, Ciita, Clec4a1, Clec4a2, Clec4a3, Clec7a, C…
GO:0051707	response to other organism	GO_BiologicalProcess-EBI-UniProt-GOA-ACAP-ARAP_25.05.2022_00h00	2.49641e-39	2.44649e-37	2.8026e-45	1.16308e-43	[2, 4]	Group56	12.6949	228	[Abca1, Abcd2, Aif1, Alpk1, Angpt4, Ankrd1, Anxa3, Apobec1, Aqp4, Arid5a, Axl, B2m, Bak1, Batf, Batf3, Bcl3, Btk, C1qa, C1qb, C1qc, C1rl, C4a, C5ar1, Cadm1, Car5b, Card9, Casp1, Casp3, Casp4, Casp8, Ccdc88b, Ccl12, Ccl17, Ccl2, Ccl22, Ccl4, Ccl5, Cd14, Cd180, Cd1d1, Cd244a, Cd37, Cd4, Cd40, Cd6, Cd68, Cd80, Cd84, Cd86, Cd8a, Cebpb, Cfd, Cfh, Cfp, Ch25h, Ciita, Clec4a1, Clec4a2, Clec4a3, Clec7a, C…
GO:0098542	defense response to other organism	GO_BiologicalProcess-EBI-UniProt-GOA-ACAP-ARAP_25.05.2022_00h00	6.7585e-36	6.01506e-34	2.8026e-45	1.16308e-43	[3, 4, 5]	Group56	13.6364	186	[Aif1, Alpk1, Angpt4, Anxa3, Apobec1, Aqp4, Arid5a, Axl, B2m, Batf, Bcl3, Btk, C1qa, C1qb, C1qc, C1rl, C4a, C5ar1, Cadm1, Card9, Casp1, Casp4, Casp8, Ccdc88b, Ccl12, Ccl17, Ccl2, Ccl22, Ccl4, Ccl5, Cd14, Cd180, Cd1d1, Cd244a, Cd37, Cd4, Cd40, Cd84, Cd86, Cd8a, Cebpb, Cfd, Cfh, Cfp, Ch25h, Ciita, Clec4a1, Clec4a2, Clec4a3, Clec7a, Coro1a, Cotl1, Cr1l, Csf1, Csf1r, Cx3cr1, Cxcl13, Cxcl16, Cyba, Cyb…
GO:0045087	innate immune response	GO_BiologicalProcess-EBI-UniProt-GOA-ACAP-ARAP_25.05.2022_00h00	1.93394e-30	1.52781e-28	2.8026e-45	1.16308e-43	[3, 4, 5, 6]	Group56	14.2445	148	[Aif1, Alpk1, Angpt4, Aqp4, Arid5a, Axl, B2m, Btk, C1qa, C1qb, C1qc, C1rl, C4a, Cadm1, Card9, Casp1, Casp4, Casp8, Ccl12, Ccl17, Ccl2, Ccl22, Ccl4, Ccl5, Cd14, Cd180, Cd1d1, Cd244a, Cd40, Cd84, Cfd, Cfh, Cfp, Ch25h, Ciita, Clec4a1, Clec4a2, Clec4a3, Clec7a, Coro1a, Cr1l, Csf1, Csf1r, Cx3cr1, Cxcl16, Cyba, Cybb, Elf4, Fcer1g, Fcna, Fes, Fgr, Gch1, Grn, Gsdmd, Havcr2, Hck, Hmgb2, Ifnar2, Ifngr1, Il…
	positive regulation of cell differentiation
