# Supplementary material for: Screening Biomarkers for Nerve Injury Using Weighted Gene Co‐Expression Network Analysis and Machine Learning
Source: Brain Behav. 2026 Feb 24;16(2):e71279. doi: 10.1002/brb3.71279 (PMC12931491; doi:10.1002/brb3.71279)
Supplement: Supplementary file 4 — Table S2 Differentially expressed genes between the nerve injury and sham surgery groups [file BRB3-16-e71279-s001.xlsx]

## Sheet: DEGs
	logFC	AveExpr	t	P.Value	B	sig
Hoxc8	-2.04624	4.59467	-2.39133	0.0202359	-3.64989	down
Hoxb9	-1.86714	4.3232	-2.19047	0.0327475	-4.06295	down
Hoxb7	-1.81024	4.17937	-2.33301	0.0233334	-3.77288	down
Hoxb6	-1.65654	3.81886	-2.32234	0.0239439	-3.79512	down
Hoxd10	-1.60484	3.69219	-2.23075	0.0297964	-3.98252	down
Hoxc9	-1.46223	3.18035	-2.55346	0.0134689	-3.29531	down
Hoxd8	-1.45827	3.25157	-2.44362	0.0177775	-3.53755	down
Slc36a2	-1.32673	2.96306	-2.30883	0.0247367	-3.82313	down
Gstt2	-0.931394	2.28962	-2.06433	0.0437165	-4.3069	down
Skor2	-0.676302	1.69335	-2.1162	0.038869	-4.20806	down
Cldn20	-0.571303	1.20839	-2.16347	0.0348673	-4.11619	down
Ccdc71l	-0.55586	1.22256	-2.42651	0.0185505	-3.57452	down
Ucn3	-0.552406	1.1309	-2.07688	0.0424974	-4.28317	down
Tnnc2	-0.50079	5.98291	-2.98944	0.00417336	-2.2547	down
Adgre1	0.502274	2.35751	3.14864	0.00265053	-1.84545	up
Ifi47	0.504217	3.63872	2.11486	0.0389879	-4.21063	up
F10	0.509949	1.60985	2.19929	0.0320801	-4.04544	up
Lenep	0.511246	0.498107	2.24414	0.0288686	-3.95551	up
Gpr31	0.51156	2.31041	2.5434	0.0138198	-3.31783	up
Glipr1	0.511721	2.46753	2.89432	0.00543863	-2.49204	up
Cldn4	0.515204	1.52162	2.75481	0.00794709	-2.82995	up
Nlrp3	0.516567	1.91312	4.01499	0.000181682	0.613273	up
Tlr2	0.518222	3.26626	4.00922	0.000185147	0.59576	up
RT1-A3	0.519122	1.98873	3.46951	0.00102133	-0.97769	up
Cd68	0.519512	3.61305	2.84777	0.00617976	-2.60614	up
Serpinb1b	0.522866	2.21132	2.46092	0.0170255	-3.49995	up
Reg3a	0.52842	0.705655	3.36279	0.00141029	-1.27239	up
Clec7a	0.536721	1.19473	3.02112	0.00381702	-2.17447	up
Pld4	0.537508	5.90673	3.07358	0.00328862	-2.04026	up
Bin2	0.538119	4.67772	3.38478	0.00132012	-1.21213	up
Anxa3	0.543025	5.79034	3.5545	0.000786906	-0.738854	up
Bcl2a1	0.549229	3.26038	3.26386	0.00189288	-1.54024	up
Fcgr1a	0.553891	3.5942	3.42511	0.00116881	-1.101	up
Lat2	0.561218	2.61099	3.38416	0.0013226	-1.21384	up
Tifab	0.563518	4.10599	3.40004	0.0012608	-1.17017	up
Cxcl17	0.569453	1.21708	2.29436	0.0256122	-3.85301	up
Clec4a1	0.572275	3.40486	3.41646	0.00119983	-1.12492	up
Fes	0.57713	3.01147	3.95937	0.000217843	0.44509	up
Cd4	0.59863	4.30022	3.46823	0.00102532	-0.981258	up
Paip2l1	0.599593	0.976238	2.343	0.0227745	-3.75199	up
Vav1	0.614985	2.60444	3.91556	0.000251121	0.313505	up
Siglec8	0.637553	1.13763	4.04152	0.000166546	0.693928	up
Lyzl4	0.642136	0.820993	2.67687	0.00977517	-3.01327	up
Irf8	0.645833	3.45523	3.6788	0.000534346	-0.383279	up
Ly86	0.662071	3.84897	3.61378	0.000654812	-0.570192	up
Fcgr2b	0.662598	3.93401	3.00189	0.00402983	-2.22325	up
C4a	0.668159	2.25491	3.08111	0.00321865	-2.02087	up
Zbbx	0.671221	1.32867	2.41839	0.0189281	-3.592	up
Atf3	0.681237	1.30166	3.82653	0.000334468	0.0485945	up
C1qc	0.693319	6.94491	3.11561	0.0029155	-1.93158	up
Clec4a3	0.702972	3.38511	3.33798	0.00151896	-1.34003	up
Hamp	0.726472	0.895099	2.26905	0.0272102	-3.9049	up
Otx1	0.730166	0.757776	2.53084	0.0142697	-3.34587	up
Csf2rb	0.754979	2.49727	2.76539	0.00772468	-2.80475	up
Itgal	0.757389	2.45295	3.26943	0.00186197	-1.52529	up
Ucn	0.799426	0.769785	3.7122	0.000481014	-0.286489	up
C1qb	0.801651	7.06258	3.5228	0.000867609	-0.82835	up
Ly6g6e	0.809994	1.44962	3.0686	0.00333561	-2.05306	up
C1qa	0.838882	7.85765	3.53015	0.000848231	-0.807651	up
RT1-A1	0.842063	4.77793	4.15972	0.000112694	1.05659	up
Cxcl13	0.856619	2.24661	2.84399	0.0062439	-2.61535	up
Zfp14	0.876899	0.945074	2.45827	0.0171387	-3.50572	up
RT1-CE6	0.878969	0.794855	3.5034	0.000920828	-0.882881	up
Cfb	0.884774	0.77469	2.48568	0.0159992	-3.44579	up
Fcgr3a	0.896657	3.51291	3.51082	0.000900128	-0.862058	up
Gapt	0.932322	1.6429	4.19388	0.000100572	1.1624	up
Clec12a	0.972067	2.52004	3.82059	0.000340877	0.0310676	up
Nr2e1	1.21862	1.28529	2.49073	0.0157966	-3.43468	up
Plac8	1.47861	4.34432	3.4734	0.00100928	-0.966832	up
Lhx2	1.83244	2.3483	2.54928	0.0136138	-3.30468	up
Foxg1	2.30523	2.43503	2.49393	0.0156696	-3.42764	up

## Sheet: WGCNA-DEGs
hub_gene	sig
Tnnc2	down
Adgre1	up
F10	up
Gpr31	up
Glipr1	up
Cldn4	up
Nlrp3	up
Tlr2	up
Cd68	up
Reg3a	up
Clec7a	up
Pld4	up
Bin2	up
Anxa3	up
Bcl2a1	up
Fcgr1a	up
Lat2	up
Tifab	up
Cxcl17	up
Clec4a1	up
Fes	up
Cd4	up
Vav1	up
Siglec8	up
Irf8	up
Ly86	up
Fcgr2b	up
C4a	up
Atf3	up
C1qc	up
Clec4a3	up
Hamp	up
Csf2rb	up
Itgal	up
Ucn	up
C1qb	up
C1qa	up
Cxcl13	up
Fcgr3a	up
Gapt	up
Clec12a	up
Plac8	up
