# Supplementary material for: Screening Biomarkers for Nerve Injury Using Weighted Gene Co‐Expression Network Analysis and Machine Learning
Source: Brain Behav. 2026 Feb 24;16(2):e71279. doi: 10.1002/brb3.71279 (PMC12931491; doi:10.1002/brb3.71279)
Supplement: Supplementary file 5 — Table S3 The results of GO and KEGG analysis [file BRB3-16-e71279-s004.xlsx]

## Sheet: GO
ONTOLOGY	ID	Description	GeneRatio	BgRatio	pvalue	p.adjust	qvalue	geneID	Count
BP	GO:0002443	leukocyte mediated immunity	18/62	434/18481	2.38e-15	3.65e-12	2.79e-12	Gapt/RT1-A1/Nlrp3/Tlr2/Fes/Vav1/Anxa3/C1qa/C1qb/Fcgr3a/Fcgr1a/Lat2/C1qc/C4a/Clec7a/Fcgr2b/Csf2rb/Cfb	18
BP	GO:0002250	adaptive immune response	16/62	423/18481	4.47e-13	3.43e-10	2.61e-10	Gapt/RT1-A1/Nlrp3/C1qa/C1qb/Fcgr3a/Cd4/Fcgr1a/Lat2/Adgre1/C1qc/C4a/Clec7a/Fcgr2b/Csf2rb/Cfb	16
BP	GO:0002460	adaptive immune response based on somatic recombination of immune receptors built from immunoglobulin superfamily domains	14/62	334/18481	4.02e-12	2.06e-09	1.57e-09	Gapt/RT1-A1/Nlrp3/C1qa/C1qb/Fcgr3a/Cd4/Fcgr1a/C1qc/C4a/Clec7a/Fcgr2b/Csf2rb/Cfb	14
BP	GO:0002449	lymphocyte mediated immunity	13/62	323/18481	4.3e-11	1.65e-08	1.26e-08	Gapt/RT1-A1/Nlrp3/Vav1/C1qa/C1qb/Fcgr3a/Fcgr1a/C1qc/C4a/Fcgr2b/Csf2rb/Cfb	13
BP	GO:0016064	immunoglobulin mediated immune response	10/62	149/18481	6.43e-11	1.97e-08	1.5e-08	Gapt/C1qa/C1qb/Fcgr3a/Fcgr1a/C1qc/C4a/Fcgr2b/Csf2rb/Cfb	10
BP	GO:0019724	B cell mediated immunity	10/62	154/18481	8.92e-11	2.28e-08	1.74e-08	Gapt/C1qa/C1qb/Fcgr3a/Fcgr1a/C1qc/C4a/Fcgr2b/Csf2rb/Cfb	10
BP	GO:0006909	phagocytosis	10/62	232/18481	4.86e-09	1.07e-06	8.13e-07	Tlr2/Vav1/Irf8/Anxa3/Fcgr1a/Bin2/C4a/Pld4/Clec7a/Fcgr2b	10
CC	GO:0009897	external side of plasma membrane	12/60	459/18710	1.98e-08	1.55e-06	1.48e-06	RT1-A1/Tlr2/Fcgr3a/Cd4/Fcgr1a/Clec4a1/Clec4a3/Itgal/Adgre1/Clec7a/Fcgr2b/Csf2rb	12
BP	GO:0002455	humoral immune response mediated by circulating immunoglobulin	6/62	51/18481	1.78e-08	3.42e-06	2.6e-06	C1qa/C1qb/C1qc/C4a/Fcgr2b/Cfb	6
BP	GO:0003002	regionalization	12/62	456/18481	3.11e-08	5.31e-06	4.05e-06	C1qa/Tifab/Hoxc9/Lhx2/Otx1/Foxg1/Hoxd8/Hoxc8/Hoxb7/Hoxb6/Hoxd10/Hoxb9	12
BP	GO:0071216	cellular response to biotic stimulus	11/62	372/18481	3.85e-08	5.9e-06	4.5e-06	Nlrp3/Tlr2/Irf8/Ly86/Fcgr3a/Tifab/Clec7a/Fcgr2b/Cd68/Cxcl13/Hamp	11
BP	GO:0009952	anterior/posterior pattern specification	9/62	240/18481	1.01e-07	1.41e-05	1.07e-05	Tifab/Hoxc9/Otx1/Hoxd8/Hoxc8/Hoxb7/Hoxb6/Hoxd10/Hoxb9	9
BP	GO:0006959	humoral immune response	9/62	244/18481	1.16e-07	1.48e-05	1.13e-05	C1qa/C1qb/Reg3a/C1qc/C4a/Fcgr2b/Cxcl13/Cfb/Hamp	9
BP	GO:0006958	complement activation, classical pathway	5/62	36/18481	1.25e-07	1.48e-05	1.13e-05	C1qa/C1qb/C1qc/C4a/Cfb	5
BP	GO:0071219	cellular response to molecule of bacterial origin	10/62	343/18481	1.94e-07	2.13e-05	1.62e-05	Nlrp3/Tlr2/Irf8/Ly86/Fcgr3a/Tifab/Fcgr2b/Cd68/Cxcl13/Hamp	10
BP	GO:0002366	leukocyte activation involved in immune response	9/62	312/18481	9.18e-07	9.39e-05	7.16e-05	Gapt/Nlrp3/Fes/Irf8/Anxa3/Fcgr3a/Lat2/Itgal/Clec7a	9
BP	GO:0002263	cell activation involved in immune response	9/62	316/18481	1.02e-06	9.79e-05	7.46e-05	Gapt/Nlrp3/Fes/Irf8/Anxa3/Fcgr3a/Lat2/Itgal/Clec7a	9
BP	GO:0071222	cellular response to lipopolysaccharide	9/62	328/18481	1.39e-06	0.000122792	9.36e-05	Nlrp3/Irf8/Ly86/Fcgr3a/Tifab/Fcgr2b/Cd68/Cxcl13/Hamp	9
BP	GO:0006956	complement activation	5/62	58/18481	1.44e-06	0.000122792	9.36e-05	C1qa/C1qb/C1qc/C4a/Cfb	5
BP	GO:0042742	defense response to bacterium	9/62	337/18481	1.74e-06	0.000140235	0.000106911	Nlrp3/Tlr2/Irf8/Anxa3/Plac8/Cd4/Fcgr1a/Cxcl13/Hamp	9
BP	GO:0019882	antigen processing and presentation	6/62	117/18481	2.61e-06	0.000199839	0.000152351	RT1-A1/Fcgr3a/Fcgr1a/Clec4a3/Fcgr2b/Cd68	6
MF	GO:0019865	immunoglobulin binding	4/59	24/17065	1.3e-06	0.000202837	0.000160135	Fcgr3a/Cd4/Fcgr1a/Fcgr2b	4
BP	GO:0048705	skeletal system morphogenesis	8/62	266/18481	2.86e-06	0.000209098	0.00015941	Tifab/Hoxc9/Hoxd8/Hoxc8/Hoxb7/Hoxb6/Hoxd10/Hoxb9	8
BP	GO:0002526	acute inflammatory response	6/62	127/18481	4.2e-06	0.00029257	0.000223046	Nlrp3/Fcgr3a/Fcgr1a/Reg3a/Fcgr2b/Hamp	6
BP	GO:0002703	regulation of leukocyte mediated immunity	8/62	285/18481	4.76e-06	0.000310722	0.000236885	RT1-A1/Nlrp3/Tlr2/Fes/Vav1/Fcgr1a/Clec7a/Fcgr2b	8
BP	GO:0009620	response to fungus	5/62	74/18481	4.86e-06	0.000310722	0.000236885	Tlr2/Clec4a1/Clec4a3/Clec7a/Hamp	5
MF	GO:0019763	immunoglobulin receptor activity	3/59	11/17065	6.35e-06	0.000495372	0.000391083	Fcgr3a/Fcgr1a/Fcgr2b	3
BP	GO:0098883	synapse pruning	3/62	14/18481	1.27e-05	0.000782179	0.000596309	C1qa/C1qb/C1qc	3
BP	GO:0048562	embryonic organ morphogenesis	8/62	335/18481	1.55e-05	0.00091245	0.000695623	Tifab/Hoxc9/Otx1/Foxg1/Hoxb7/Hoxb6/Hoxd10/Hoxb9	8
BP	GO:0002468	dendritic cell antigen processing and presentation	3/62	16/18481	1.95e-05	0.00110889	0.000845385	Fcgr3a/Clec4a3/Cd68	3
BP	GO:0048704	embryonic skeletal system morphogenesis	5/62	105/18481	2.69e-05	0.00147432	0.00112398	Hoxc9/Hoxb7/Hoxb6/Hoxd10/Hoxb9	5
BP	GO:0002524	hypersensitivity	3/62	19/18481	3.35e-05	0.00176151	0.00134292	Fcgr3a/Fcgr1a/Fcgr2b	3
BP	GO:0050832	defense response to fungus	4/62	55/18481	3.44e-05	0.00176151	0.00134292	Clec4a1/Clec4a3/Clec7a/Hamp	4
BP	GO:0002274	myeloid leukocyte activation	7/62	275/18481	3.66e-05	0.00181048	0.00138025	Tlr2/Fes/Anxa3/C1qa/Fcgr3a/Lat2/Hamp	7
BP	GO:0038094	Fc-gamma receptor signaling pathway	3/62	21/18481	4.58e-05	0.00212915	0.0016232	Fcgr3a/Fcgr1a/Fcgr2b	3
BP	GO:0061760	antifungal innate immune response	3/62	21/18481	4.58e-05	0.00212915	0.0016232	Clec4a1/Clec4a3/Clec7a	3
BP	GO:0006911	phagocytosis, engulfment	4/62	62/18481	5.54e-05	0.00249804	0.00190443	Fcgr1a/Bin2/Clec7a/Fcgr2b	4
BP	GO:0050764	regulation of phagocytosis	5/62	123/18481	5.75e-05	0.00252012	0.00192126	Tlr2/Fcgr1a/C4a/Clec7a/Fcgr2b	5
BP	GO:0002768	immune response-regulating cell surface receptor signaling pathway	7/62	298/18481	6.08e-05	0.00259155	0.00197572	Tlr2/Vav1/Fcgr3a/Fcgr1a/Lat2/Clec7a/Fcgr2b	7
BP	GO:0002444	myeloid leukocyte mediated immunity	5/62	126/18481	6.45e-05	0.00267383	0.00203845	Fes/Anxa3/Fcgr3a/Fcgr1a/Lat2	5
BP	GO:0002699	positive regulation of immune effector process	7/62	303/18481	6.75e-05	0.00272588	0.00207813	RT1-A1/Nlrp3/Tlr2/Fes/Vav1/Fcgr1a/Clec7a	7
BP	GO:0048002	antigen processing and presentation of peptide antigen	4/62	67/18481	7.51e-05	0.00295503	0.00225282	RT1-A1/Fcgr1a/Clec4a3/Fcgr2b	4
BP	GO:0002822	regulation of adaptive immune response based on somatic recombination of immune receptors built from immunoglobulin superfamily domains	6/62	214/18481	8.05e-05	0.0030865	0.00235305	RT1-A1/Nlrp3/Cd4/Fcgr1a/Clec7a/Fcgr2b	6
BP	GO:0099024	plasma membrane invagination	4/62	71/18481	9.43e-05	0.00352772	0.00268942	Fcgr1a/Bin2/Clec7a/Fcgr2b	4
BP	GO:0150146	cell junction disassembly	3/62	27/18481	9.93e-05	0.00362671	0.00276489	C1qa/C1qb/C1qc	3
BP	GO:0002697	regulation of immune effector process	8/62	440/18481	0.000106217	0.00378923	0.00288879	RT1-A1/Nlrp3/Tlr2/Fes/Vav1/Fcgr1a/Clec7a/Fcgr2b	8
BP	GO:0002819	regulation of adaptive immune response	6/62	227/18481	0.0001113	0.00387141	0.00295144	RT1-A1/Nlrp3/Cd4/Fcgr1a/Clec7a/Fcgr2b	6
BP	GO:0002824	positive regulation of adaptive immune response based on somatic recombination of immune receptors built from immunoglobulin superfamily domains	5/62	142/18481	0.000113568	0.00387141	0.00295144	RT1-A1/Nlrp3/Cd4/Fcgr1a/Clec7a	5
BP	GO:0048706	embryonic skeletal system development	5/62	144/18481	0.000121293	0.0040293	0.00307181	Hoxc9/Hoxb7/Hoxb6/Hoxd10/Hoxb9	5
BP	GO:0038093	Fc receptor signaling pathway	3/62	29/18481	0.000123453	0.0040293	0.00307181	Fcgr3a/Fcgr1a/Fcgr2b	3
BP	GO:0002821	positive regulation of adaptive immune response	5/62	147/18481	0.000133628	0.00425332	0.0032426	RT1-A1/Nlrp3/Cd4/Fcgr1a/Clec7a	5
BP	GO:0002764	immune response-regulating signaling pathway	8/62	456/18481	0.000135862	0.00425332	0.0032426	Nlrp3/Tlr2/Vav1/Fcgr3a/Fcgr1a/Lat2/Clec7a/Fcgr2b	8
BP	GO:0010324	membrane invagination	4/62	79/18481	0.000142911	0.00438452	0.00334262	Fcgr1a/Bin2/Clec7a/Fcgr2b	4
MF	GO:0140375	immune receptor activity	5/59	132/17065	9.19e-05	0.00477986	0.00377357	Fcgr3a/Cd4/Fcgr1a/Fcgr2b/Csf2rb	5
BP	GO:0032102	negative regulation of response to external stimulus	8/62	468/18481	0.000162333	0.00488272	0.00372243	RT1-A1/Nlrp3/Ucn/Fcgr2b/Cxcl13/Gpr31/Cxcl17/Hamp	8
BP	GO:0002478	antigen processing and presentation of exogenous peptide antigen	3/62	33/18481	0.000182581	0.00538615	0.00410623	Fcgr1a/Clec4a3/Fcgr2b	3
BP	GO:0050766	positive regulation of phagocytosis	4/62	88/18481	0.000216861	0.00627669	0.00478515	Fcgr1a/C4a/Clec7a/Fcgr2b	4
BP	GO:0009595	detection of biotic stimulus	3/62	36/18481	0.000237229	0.00673907	0.00513765	Nlrp3/Tlr2/Clec7a	3
BP	GO:0043299	leukocyte degranulation	4/62	91/18481	0.000246695	0.00688055	0.00524551	Fes/Anxa3/Fcgr3a/Lat2	4
BP	GO:0002705	positive regulation of leukocyte mediated immunity	5/62	173/18481	0.000285195	0.0078123	0.00595585	RT1-A1/Nlrp3/Vav1/Fcgr1a/Clec7a	5
BP	GO:0002437	inflammatory response to antigenic stimulus	4/62	95/18481	0.000290926	0.00782948	0.00596895	Fcgr3a/Fcgr1a/Fcgr2b/Cd68	4
BP	GO:0002438	acute inflammatory response to antigenic stimulus	3/62	39/18481	0.000301479	0.00783846	0.0059758	Fcgr3a/Fcgr1a/Fcgr2b	3
BP	GO:0019884	antigen processing and presentation of exogenous antigen	3/62	39/18481	0.000301479	0.00783846	0.0059758	Fcgr1a/Clec4a3/Fcgr2b	3
BP	GO:0050728	negative regulation of inflammatory response	5/62	183/18481	0.000369355	0.0093577	0.00713402	Nlrp3/Fcgr2b/Gpr31/Cxcl17/Hamp	5
BP	GO:0002474	antigen processing and presentation of peptide antigen via MHC class I	3/62	42/18481	0.000376002	0.0093577	0.00713402	RT1-A1/Fcgr1a/Clec4a3	3
BP	GO:0050727	regulation of inflammatory response	7/62	401/18481	0.000378212	0.0093577	0.00713402	Nlrp3/Tlr2/Fcgr1a/Fcgr2b/Gpr31/Cxcl17/Hamp	7
BP	GO:0050850	positive regulation of calcium-mediated signaling	3/62	46/18481	0.000492465	0.0119911	0.00914167	Cd4/Itgal/Clec7a	3
BP	GO:0032735	positive regulation of interleukin-12 production	3/62	47/18481	0.000524789	0.0124544	0.00949488	Tlr2/Irf8/Clec7a	3
BP	GO:0045807	positive regulation of endocytosis	5/62	198/18481	0.000529263	0.0124544	0.00949488	Fcgr1a/C4a/Clec7a/Fcgr2b/Hamp	5
BP	GO:0032611	interleukin-1 beta production	4/62	112/18481	0.000543969	0.0124544	0.00949488	Nlrp3/Tlr2/Clec7a/Serpinb1b	4
BP	GO:0032651	regulation of interleukin-1 beta production	4/62	112/18481	0.000543969	0.0124544	0.00949488	Nlrp3/Tlr2/Clec7a/Serpinb1b	4
BP	GO:0042116	macrophage activation	4/62	114/18481	0.000581526	0.0131185	0.0100012	Tlr2/C1qa/Fcgr3a/Hamp	4
BP	GO:0045657	positive regulation of monocyte differentiation	2/62	11/18481	0.000597303	0.0132094	0.0100704	Fes/Cd4	2
BP	GO:0031348	negative regulation of defense response	6/62	311/18481	0.000602775	0.0132094	0.0100704	RT1-A1/Nlrp3/Fcgr2b/Gpr31/Cxcl17/Hamp	6
BP	GO:0002285	lymphocyte activation involved in immune response	5/62	214/18481	0.000752157	0.0160251	0.0122171	Gapt/Nlrp3/Irf8/Fcgr3a/Itgal	5
BP	GO:0002706	regulation of lymphocyte mediated immunity	5/62	214/18481	0.000752157	0.0160251	0.0122171	RT1-A1/Nlrp3/Vav1/Fcgr1a/Fcgr2b	5
BP	GO:0001906	cell killing	5/62	215/18481	0.000768099	0.0161406	0.0123051	RT1-A1/Vav1/Fcgr3a/Fcgr1a/Clec7a	5
BP	GO:0002674	negative regulation of acute inflammatory response	2/62	13/18481	0.000843429	0.0174841	0.0133293	Nlrp3/Fcgr2b	2
BP	GO:0019722	calcium-mediated signaling	5/62	222/18481	0.00088688	0.0181397	0.0138291	Fcgr3a/Cd4/Lat2/Itgal/Clec7a	5
BP	GO:0002673	regulation of acute inflammatory response	3/62	57/18481	0.000924677	0.0186639	0.0142287	Nlrp3/Fcgr1a/Fcgr2b	3
BP	GO:0019932	second-messenger-mediated signaling	6/62	339/18481	0.000944142	0.0188093	0.0143396	Ucn/Fcgr3a/Cd4/Lat2/Itgal/Clec7a	6
BP	GO:0002883	regulation of hypersensitivity	2/62	14/18481	0.000981876	0.0190658	0.0145352	Fcgr1a/Fcgr2b	2
BP	GO:2000318	positive regulation of T-helper 17 type immune response	2/62	14/18481	0.000981876	0.0190658	0.0145352	Nlrp3/Clec7a	2
BP	GO:0030100	regulation of endocytosis	6/62	344/18481	0.00101824	0.019369	0.0147664	Tlr2/Fcgr1a/C4a/Clec7a/Fcgr2b/Hamp	6
BP	GO:0032612	interleukin-1 production	4/62	133/18481	0.00103537	0.019369	0.0147664	Nlrp3/Tlr2/Clec7a/Serpinb1b	4
BP	GO:0032652	regulation of interleukin-1 production	4/62	133/18481	0.00103537	0.019369	0.0147664	Nlrp3/Tlr2/Clec7a/Serpinb1b	4
BP	GO:2000177	regulation of neural precursor cell proliferation	4/62	135/18481	0.00109435	0.0202256	0.0154194	Lhx2/Foxg1/Nr2e1/Skor2	4
BP	GO:0032494	response to peptidoglycan	2/62	15/18481	0.00113049	0.0206449	0.015739	Nlrp3/Tlr2	2
BP	GO:0030099	myeloid cell differentiation	7/62	489/18481	0.00121705	0.0219641	0.0167448	Tlr2/Fes/Irf8/Cd4/Tifab/C1qc/Hoxb7	7
BP	GO:0030225	macrophage differentiation	3/62	63/18481	0.00123715	0.0220672	0.0168234	Tlr2/Cd4/C1qc	3
BP	GO:0032731	positive regulation of interleukin-1 beta production	3/62	64/18481	0.0012949	0.022832	0.0174064	Nlrp3/Tlr2/Clec7a	3
BP	GO:0090303	positive regulation of wound healing	3/62	66/18481	0.00141545	0.0243967	0.0185993	Reg3a/Clec7a/Cldn4	3
BP	GO:1902692	regulation of neuroblast proliferation	3/62	66/18481	0.00141545	0.0243967	0.0185993	Foxg1/Nr2e1/Skor2	3
BP	GO:0098543	detection of other organism	2/62	17/18481	0.00145794	0.0248498	0.0189447	Tlr2/Clec7a	2
BP	GO:0002708	positive regulation of lymphocyte mediated immunity	4/62	148/18481	0.00153646	0.0254028	0.0193663	RT1-A1/Nlrp3/Vav1/Fcgr1a	4
BP	GO:0032615	interleukin-12 production	3/62	68/18481	0.00154283	0.0254028	0.0193663	Tlr2/Irf8/Clec7a	3
BP	GO:0032655	regulation of interleukin-12 production	3/62	68/18481	0.00154283	0.0254028	0.0193663	Tlr2/Irf8/Clec7a	3
BP	GO:0002440	production of molecular mediator of immune response	5/62	252/18481	0.00155662	0.0254028	0.0193663	Gapt/Nlrp3/Tlr2/Clec7a/Fcgr2b	5
BP	GO:0002696	positive regulation of leukocyte activation	6/62	375/18481	0.00158275	0.0255573	0.0194841	Nlrp3/Fcgr3a/Cd4/Itgal/Clec7a/Hamp	6
BP	GO:0002730	regulation of dendritic cell cytokine production	2/62	18/18481	0.00163664	0.0261522	0.0199376	Tlr2/Clec7a	2
BP	GO:0032613	interleukin-10 production	3/62	70/18481	0.00167719	0.0262531	0.0200146	Tlr2/Clec7a/Fcgr2b	3
BP	GO:0032653	regulation of interleukin-10 production	3/62	70/18481	0.00167719	0.0262531	0.0200146	Tlr2/Clec7a/Fcgr2b	3
CC	GO:0005581	collagen trimer	3/60	54/18710	0.00069226	0.0269981	0.0258687	C1qa/C1qb/C1qc	3
BP	GO:0070661	leukocyte proliferation	6/62	385/18481	0.00180803	0.027722	0.0211344	Gapt/Fcgr3a/Cd4/Itgal/Fcgr2b/Csf2rb	6
BP	GO:0002371	dendritic cell cytokine production	2/62	19/18481	0.00182525	0.027722	0.0211344	Tlr2/Clec7a	2
BP	GO:0060457	negative regulation of digestive system process	2/62	19/18481	0.00182525	0.027722	0.0211344	Tifab/Hamp	2
BP	GO:0001909	leukocyte mediated cytotoxicity	4/62	156/18481	0.00186311	0.0280198	0.0213614	RT1-A1/Vav1/Fcgr3a/Fcgr1a	4
BP	GO:0097530	granulocyte migration	4/62	157/18481	0.00190707	0.0284024	0.0216531	Tlr2/Vav1/Cxcl13/Cxcl17	4
BP	GO:0021543	pallium development	5/62	267/18481	0.0020049	0.0295723	0.022545	Anxa3/Bcl2a1/Lhx2/Foxg1/Nr2e1	5
BP	GO:0032732	positive regulation of interleukin-1 production	3/62	75/18481	0.00204446	0.0298686	0.0227709	Nlrp3/Tlr2/Clec7a	3
BP	GO:0050867	positive regulation of cell activation	6/62	396/18481	0.00208319	0.0301473	0.0229834	Nlrp3/Fcgr3a/Cd4/Itgal/Clec7a/Hamp	6
CC	GO:0043196	varicosity	2/60	16/18710	0.00117896	0.0306529	0.0293705	Ucn/Ucn3	2
BP	GO:0050900	leukocyte migration	6/62	399/18481	0.00216346	0.0310164	0.0236459	Nlrp3/Tlr2/Vav1/Itgal/Cxcl13/Cxcl17	6
BP	GO:0002864	regulation of acute inflammatory response to antigenic stimulus	2/62	21/18481	0.00223187	0.0314101	0.023946	Fcgr1a/Fcgr2b	2
BP	GO:0045655	regulation of monocyte differentiation	2/62	21/18481	0.00223187	0.0314101	0.023946	Fes/Cd4	2
BP	GO:0042267	natural killer cell mediated cytotoxicity	3/62	80/18481	0.00245818	0.0342805	0.0261344	RT1-A1/Vav1/Fcgr3a	3
BP	GO:2000179	positive regulation of neural precursor cell proliferation	3/62	81/18481	0.00254667	0.0351946	0.0268313	Lhx2/Foxg1/Nr2e1	3
BP	GO:0021987	cerebral cortex development	4/62	172/18481	0.00265548	0.0363706	0.0277278	Bcl2a1/Lhx2/Foxg1/Nr2e1	4
BP	GO:0002228	natural killer cell mediated immunity	3/62	83/18481	0.00272952	0.0370538	0.0282487	RT1-A1/Vav1/Fcgr3a	3
MF	GO:0042834	peptidoglycan binding	2/59	16/17065	0.00136691	0.0371822	0.0293543	Tlr2/Reg3a	2
MF	GO:0001228	DNA-binding transcription activator activity, RNA polymerase II-specific	7/59	488/17065	0.00141344	0.0371822	0.0293543	Atf3/Lhx2/Otx1/Nr2e1/Hoxd8/Hoxb7/Hoxd10	7
MF	GO:0001216	DNA-binding transcription activator activity	7/59	495/17065	0.0015336	0.0371822	0.0293543	Atf3/Lhx2/Otx1/Nr2e1/Hoxd8/Hoxb7/Hoxd10	7
MF	GO:0030246	carbohydrate binding	5/59	261/17065	0.00205682	0.0371822	0.0293543	Clec12a/Clec4a1/Reg3a/Clec4a3/Clec7a	5
MF	GO:0001846	opsonin binding	2/59	20/17065	0.00214512	0.0371822	0.0293543	C4a/Clec7a	2
MF	GO:0051428	peptide hormone receptor binding	2/59	20/17065	0.00214512	0.0371822	0.0293543	Ucn/Ucn3	2
BP	GO:0070663	regulation of leukocyte proliferation	5/62	289/18481	0.00282433	0.0376993	0.0287408	Fcgr3a/Cd4/Itgal/Fcgr2b/Csf2rb	5
BP	GO:0070665	positive regulation of leukocyte proliferation	4/62	175/18481	0.00282622	0.0376993	0.0287408	Fcgr3a/Cd4/Itgal/Csf2rb	4
BP	GO:1903036	positive regulation of response to wounding	3/62	85/18481	0.00292027	0.038618	0.0294412	Reg3a/Clec7a/Cldn4	3
BP	GO:0098581	detection of external biotic stimulus	2/62	25/18481	0.00316101	0.0414443	0.0315958	Tlr2/Clec7a	2
BP	GO:0050848	regulation of calcium-mediated signaling	3/62	90/18481	0.00343248	0.0446223	0.0340187	Cd4/Itgal/Clec7a	3
BP	GO:0002720	positive regulation of cytokine production involved in immune response	3/62	91/18481	0.00354109	0.0456474	0.0348001	Nlrp3/Tlr2/Clec7a	3
BP	GO:0006935	chemotaxis	6/62	444/18481	0.00367076	0.0469246	0.0357738	Fes/Vav1/Bin2/Cxcl13/Cxcl17/Hoxb9	6
BP	GO:0042330	taxis	6/62	446/18481	0.00375223	0.0475696	0.0362656	Fes/Vav1/Bin2/Cxcl13/Cxcl17/Hoxb9	6
BP	GO:0051251	positive regulation of lymphocyte activation	5/62	312/18481	0.00391628	0.0485628	0.0370228	Nlrp3/Fcgr3a/Cd4/Itgal/Clec7a	5
BP	GO:0021801	cerebral cortex radial glia-guided migration	2/62	28/18481	0.0039572	0.0485628	0.0370228	Foxg1/Nr2e1	2
BP	GO:0022030	telencephalon glial cell migration	2/62	28/18481	0.0039572	0.0485628	0.0370228	Foxg1/Nr2e1	2
BP	GO:0050765	negative regulation of phagocytosis	2/62	28/18481	0.0039572	0.0485628	0.0370228	Tlr2/Fcgr2b	2
BP	GO:0031343	positive regulation of cell killing	3/62	95/18481	0.00399648	0.0486556	0.0370935	RT1-A1/Vav1/Clec7a	3

## Sheet: KEGG
category	subcategory	ID	Description	GeneRatio	BgRatio	pvalue	p.adjust	qvalue	geneID	Count
Human Diseases	Infectious disease: bacterial	rno05150	Staphylococcus aureus infection	0.23	99/10047	1e-10	1.01e-08	6.98e-09	298566/29687/304966/295279/308995/362634/24233/289211/294257	9
Human Diseases	Infectious disease: bacterial	rno05133	Pertussis	0.15	74/10047	3.5e-07	1.77e-05	1.21e-05	287362/292060/298566/29687/362634/24233	6
Organismal Systems	Immune system	rno04610	Complement and coagulation cascades	0.15	87/10047	9.19e-07	3.09e-05	2.13e-05	298566/29687/362634/24233/294257/29243	6
Human Diseases	Immune disease	rno05322	Systemic lupus erythematosus	0.15	115/10047	4.73e-06	0.000119437	8.22e-05	298566/29687/304966/295279/362634/24233	6
Cellular Processes	Transport and catabolism	rno04145	Phagosome	0.18	194/10047	8.18e-06	0.00016533	0.000113724	24973/310553/304966/309627/295279/502902/289211	7
Environmental Information Processing	Signaling molecules and interaction	rno04514	Cell adhesion molecules	0.15	178/10047	5.71e-05	0.000960545	0.000660719	24973/309627/24932/308995/304407/680178	6
Organismal Systems	Immune system	rno04666	Fc gamma R-mediated phagocytosis	0.1	98/10047	0.000538849	0.0070271	0.00483365	25156/304966/295279/289211	4
Organismal Systems	Immune system	rno04613	Neutrophil extracellular trap formation	0.13	185/10047	0.000694702	0.0070271	0.00483365	310553/304966/295279/308995/502902	5
Human Diseases	Infectious disease: parasitic	rno05142	Chagas disease	0.1	106/10047	0.000724732	0.0070271	0.00483365	310553/298566/29687/362634	4
Organismal Systems	Immune system	rno04650	Natural killer cell mediated cytotoxicity	0.1	107/10047	0.000750786	0.0070271	0.00483365	25156/304966/317676/308995	4
Human Diseases	Infectious disease: bacterial	rno05152	Tuberculosis	0.13	189/10047	0.000765328	0.0070271	0.00483365	310553/304966/295279/502902/289211	5
Organismal Systems	Immune system	rno04670	Leukocyte transendothelial migration	0.1	120/10047	0.00115267	0.00970164	0.00667335	25156/308995/304407/680178	4
Human Diseases	Endocrine and metabolic disease	rno04936	Alcoholic liver disease	0.1	140/10047	0.00203481	0.0158089	0.0108743	298566/29687/362634/24233	4
Human Diseases	Infectious disease: parasitic	rno05140	Leishmaniasis	0.08	74/10047	0.00289806	0.0209074	0.0143814	310553/304966/295279	3
Organismal Systems	Immune system	rno04612	Antigen processing and presentation	0.08	87/10047	0.00457704	0.0308187	0.0211989	24973/309627/24932	3
Human Diseases	Cardiovascular disease	rno05416	Viral myocarditis	0.08	97/10047	0.0061992	0.0391324	0.0269176	24973/309627/308995	3
