# Supplementary material for: Screening Biomarkers for Nerve Injury Using Weighted Gene Co‐Expression Network Analysis and Machine Learning
Source: Brain Behav. 2026 Feb 24;16(2):e71279. doi: 10.1002/brb3.71279 (PMC12931491; doi:10.1002/brb3.71279)
Supplement: Supplementary file 6 — Table S4 Hub nerve injury‐related genes were identified via three machine learning algorithms [file BRB3-16-e71279-s003.xlsx]

## Sheet: venn_lasso_rf_svm
Lasso	RF	SVM-REF	venn
Tnnc2	Tlr2	Nlrp3	Nlrp3
Glipr1	Nlrp3	Cxcl17	Ucn
Cldn4	Cd68	Pld4	Reg3a
Nlrp3	Cldn4	Ucn	Atf3
Tlr2	Gapt	Reg3a	Fcgr2b
Bin2	Reg3a	Atf3	Bin2
Reg3a	Atf3	Fcgr2b	Siglec8
Pld4	Fcgr2b	Bin2
Cxcl17	Siglec8	Siglec8
Cd4	F10
Siglec8	Bin2
Fcgr2b	Ucn
Atf3	Tnnc2
Ucn
Cxcl13
Gapt
