# Supplementary material for: Screening Biomarkers for Nerve Injury Using Weighted Gene Co‐Expression Network Analysis and Machine Learning
Source: Brain Behav. 2026 Feb 24;16(2):e71279. doi: 10.1002/brb3.71279 (PMC12931491; doi:10.1002/brb3.71279)
Supplement: Supplementary file 7 — Table S5 The results of gene set enrichment analysis [file BRB3-16-e71279-s007.xlsx]

## Sheet: Ucn_GSEA_KEGG
ID	Description	setSize	enrichmentScore	NES	pvalue	p.adjust	qvalue	rank	leading_edge	core_enrichment
rno04613	Neutrophil extracellular trap formation	108	0.643473	1.97859	1.10199e-06	0.000371371	0.000303917	1561	tags=30%, list=10%, signal=27%	Itgal/Clec7a/Fcgr3a/Plcg2/Rac2/Ncf4/Itgam/Hdac6/Fcgr1a/Ncf2/Itgb2/Ncf1/Tlr2/Hist1h2af/Cybb/Tlr8/Cyba/Tlr7/C5ar1/Syk/Itgb3/Hist1h2ah/Hist1h2ac/Hist1h2ail1/Casp4/Vwf/Tlr4/Casp1/Plcb2/Selplg/Selp/Hdac9
rno04380	Osteoclast differentiation	119	0.615865	1.92063	3.11997e-06	0.000525716	0.000430228	1366	tags=30%, list=9%, signal=28%	Fcgr2b/Fcgr3a/Plcg2/Ncf4/Tyrobp/Il1b/Fcgr1a/Csf1r/Ncf2/Ifngr1/Ncf1/Lcp2/Blnk/Btk/Cyba/Socs3/Trem2/Syk/Itgb3/Spi1/Fosl1/Oscar/Itpr3/Tgfb1/Lilrb3/Nfkbia/Il1r1/Ctsk/Fhl2/Lilra5/Tgfbr1/Camk4/Tec/Tnfrsf1a/Lck/Tgfbr2
rno04610	Complement and coagulation cascades	78	0.674792	1.99683	9.38743e-06	0.00105452	0.000862985	1443	tags=32%, list=9%, signal=29%	C1qa/C1qb/C1qc/C4a/A2m/Itgam/Itgb2/C3ar1/Cfi/Serpina1/Cfh/F10/C5ar1/C7/C2/Cfd/Pros1/Procr/Cr2/Vwf/Serpinb2/Plg/Plaur/Masp2/Plau
rno05133	Pertussis	68	0.67232	1.9486	1.56876e-05	0.00132168	0.00108162	1227	tags=26%, list=8%, signal=25%	C1qa/C1qb/C1qc/C4a/Itgam/Il6/Il1b/Itgb2/Irf8/Ticam2/Nlrp3/Pycard/C2/Itgb1/Irak4/Tlr4/Casp1/Cxcl6
rno04662	B cell receptor signaling pathway	73	0.640657	1.87876	7.50326e-05	0.00361228	0.00295617	1051	tags=26%, list=7%, signal=24%	Fcgr2b/Plcg2/Rac2/Cd22/Card11/Vav1/Blnk/Ptpn6/Dapp1/Btk/Syk/Cd79b/Lyn/Lilrb3/Nfkbia/Inpp5d/Lilra5/Cr2/Pik3ap1
rno04666	Fc gamma R-mediated phagocytosis	86	0.625348	1.85765	5.82603e-05	0.00361228	0.00295617	940	tags=21%, list=6%, signal=20%	Fcgr2b/Fcgr3a/Plcg2/Rac2/Fcgr1a/Was/Ptprc/Vav1/Ncf1/Syk/Hck/Lyn/Arpc1b/Sphk1/Inpp5d/Pla2g4a/Wasf2/Marcksl1
rno04060	Cytokine-cytokine receptor interaction	260	0.489368	1.64517	6.82558e-05	0.00361228	0.00295617	1625	tags=23%, list=10%, signal=21%	Cxcl13/Csf2rb/Cd4/Il21r/Ccl7/Ccl2/Tslp/Il6/Il1b/Csf3r/Csf1r/Ifngr1/Cx3cr1/Prl/Tnfsf4/Csf2ra/Tnfsf13b/Lifr/Pf4/Il24/Il10ra/Tnfrsf13b/Ccr5/Il4r/Il33/Tgfb1/Il1r2/Ngfr/Il17rb/Il1r1/Il18rap/Amh/Il5/Il16/Il1rl2/Il1rn/Bmp15/Tgfbr1/Il6r/Acvrl1/Bmpr2/Ccr10/Tnfrsf1b/Il13ra1/Ccl19/Ngf/Ccl12/Cxcl16/Cxcl6/Bmp7/Clcf1/Il7/Tnfrsf1a/Tgfbr2/Cxcr2/Il17ra/Tnfrsf13c/Ctf1/Ifnlr1/Tnfrsf25/Il20ra
rno05150	Staphylococcus aureus infection	84	0.621678	1.83159	9.25942e-05	0.00390053	0.00319206	1468	tags=30%, list=9%, signal=27%	Krt28/C1qa/C1qb/Itgal/Fcgr2b/C1qc/Fcgr3a/C4a/Itgam/Fcgr1a/Itgb2/C3ar1/Cfi/Cfh/C5ar1/C2/Cfd/Ptafr/Krt23/Icam1/Plg/Masp2/Selplg/Krt16/Selp
rno05202	Transcriptional misregulation in cancer	171	0.520815	1.68646	0.000148255	0.00555134	0.00454303	1910	tags=28%, list=12%, signal=25%	Mmp3/Itgam/Il6/Fcgr1a/Cebpa/Csf1r/Lyl1/Cd86/Ccna2/Cebpb/Mmp9/Spi1/Gadd45a/Bcl2a1/Fli1/Atm/Igfbp3/Il1r2/Bmp2k/Ngfr/Tlx1/Hist1h2ail1/Uty/Dusp6/Mef2c/Gadd45g/Zbtb16/Kdm6a/Nfkbiz/Spint1/Cdkn2c/Mycn/Maf/Rxrg/Tgfbr2/Ccnd2/Nr4a3/Plau/Myc/Igf1/Rel/Hpgd/Tfe3/Aff1/Hhex/Cdkn1a/Ddb2/Kmt2a
rno05135	Yersinia infection	129	0.533399	1.67873	0.000565876	0.01621	0.0132657	1466	tags=20%, list=9%, signal=18%	Cd4/Nlrc4/Rac2/Ccl2/Il6/Il1b/Mefv/Was/Vav1/Lcp2/Nlrp3/Pycard/Arpc1b/Nfkbia/Itgb1/Elmo2/Pxn/Wasf2/Irak4/Ccl12/Tlr4/Casp1/Rps6ka3/Lck/Nfatc3/Skap2
rno05225	Hepatocellular carcinoma	166	0.50264	1.621	0.00054839	0.01621	0.0132657	3461	tags=35%, list=22%, signal=28%	Gstm5/Smarcb1/Plcg2/Fzd3/Gstt2/Gadd45a/Igf2/Tgfb1/Hgf/Lrp5/Hmox1/Egfr/Gadd45g/Tgfbr1/Gstm6/Wnt4/Ccnd1/Apc/Phf10/Wnt5a/Tgfbr2/Wnt2b/Myc/Arid2/Nras/Cdkn1a/Ddb2/Fzd5/Shc1/Pten/Elk1/Fzd6/Arid1b/Wnt10a/Actg1/Gstm4/Akt2/Rb1/Cdk4/Dpf3/Lrp6/Smad3/Smad2/Prkca/Shc3/Actb/Cdk6/Wnt9b/Prkcb/Pik3cd/Bak1/Smarcc1/Pik3r1/Bcl2l1/Wnt9a/Mapk1/Ctnnb1/Tcf7l2
rno04510	Focal adhesion	191	0.496737	1.61917	0.00057721	0.01621	0.0132657	3116	tags=39%, list=20%, signal=32%	Rac2/Vav1/Itga7/Itgb3/Spp1/Col1a2/Hgf/Itga11/Itgb1/Mylk3/Tnn/Egfr/Thbs4/Emp2/Lama2/Myl2/Pxn/Lamc3/Vwf/Tln1/Itgb4/Itga6/Thbs2/Ccnd1/Flnb/Egf/Cav1/Reln/Cav2/Ccnd2/Pdgfb/Ppp1r12a/Pak2/Col6a6/Igf1/Lama5/Mylk/Pak4/Col4a6/Shc1/Pten/Jun/Tln2/Elk1/Itgav/Lamb2/Pak6/Ibsp/Pdpk1/Actg1/Lamb1/Pgf/Itga9/Vtn/Akt2/Rapgef1/Tnc/Tnr/Rock2/Actn4/Vasp/Lama4/Flna/Col1a1/Prkca/Parvg/Shc3/Actb/Itgb6/Prkcb/Pik3cd/Arhgap5/…
rno05132	Salmonella infection	239	0.463932	1.55034	0.000728051	0.0188733	0.0154453	3552	tags=30%, list=22%, signal=23%	Mk1/Nlrc4/Il6/Exoc7/Il1b/Nckap1l/Ripk3/Cyth4/Ptprc/Tlr9/Tlr2/Nlrp3/Pik3cg/Ahnak2/Pycard/Arpc1b/Naip6/Nfkbia/Casp4/Elmo2/Tubb6/Myl2/Ahnak/Irak4/Mlkl/Tlr4/Tlr6/Anxa2/Casp1/Tubb3/Tnfrsf1a/Rilp/Myc/S100a10/Gsdmd/Tubb2b/Dync1h1/Ripk1/Casp8/Jun/Myd88/Cyct/Snx9/Fhod1/Tuba1c/Actg1/Dynlt1/Akt2/Rock2/Cd14/Flna/Tubb1/Actb/Map2k3/Pik3cd/Cyfip1/Bak1/Podxl/Snx33/Pik3c2a/Tuba3a/Nfkb1/Nod1/Snx18/Casp7/Mapk1/Ctnn…
rno04630	JAK-STAT signaling pathway	150	0.51526	1.64538	0.000995287	0.023958	0.0196064	1625	tags=23%, list=10%, signal=21%	Csf2rb/Il21r/Tslp/Il6/Pim1/Csf3r/Ifngr1/Prl/Ptpn6/Csf2ra/Lifr/Socs3/Il24/Il10ra/Gfap/Il4r/Il5/Egfr/Il6r/Il13ra1/Jak3/Socs4/Ccnd1/Egf/Clcf1/Il7/Aox4/Stat3/Ccnd2/Pdgfb/Myc/Ctf1/Ifnlr1/Il20ra
rno04640	Hematopoietic cell lineage	82	0.579011	1.70286	0.00116274	0.0244903	0.020042	2004	tags=35%, list=13%, signal=31%	Cd4/Itgam/Cd22/Il6/Il1b/Fcgr1a/Cd33/Csf3r/Csf1r/Cd37/Csf2ra/Cd24/Itgb3/Il4r/Cd34/Il1r2/Il1r1/Il5/Il6r/Cr2/Itga6/Cd3g/Il7/Cd1d1/Cd44/Fcer2/Gp9/Mme/Cd38
rno04611	Platelet activation	118	0.528615	1.64683	0.00112273	0.0244903	0.020042	3649	tags=44%, list=23%, signal=34%	Plcg2/Fcer1g/Lcp2/Pik3cg/Btk/Fermt3/Tbxas1/Syk/Itgb3/Lyn/Col1a2/Itpr3/Pik3r5/Itgb1/Mylk3/P2ry12/Pla2g4a/Vwf/Apbb1ip/Tln1/Pik3r6/Plcb2/Col3a1/Ppp1r12a/Nos3/P2rx1/Gp9/Mylk/Gucy1a2/Tln2/Itpr1/Adcy2/Actg1/Akt2/Rock2/Vasp/Adcy4/Col1a1/Gnai2/Actb/Pik3cd/Gnaq/Fgg/Src/Rap1b/Pik3r1/Mapk1/Prkg2/Adcy5/Gnai1/F2/F2rl3
rno04664	Fc epsilon RI signaling pathway	65	0.607315	1.74763	0.00131792	0.0246744	0.0201927	760	tags=18%, list=5%, signal=18%	Plcg2/Rac2/Vav1/Fcer1g/Lcp2/Btk/Syk/Lyn/Alox5ap/Il5/Inpp5d/Pla2g4a
rno04810	Regulation of actin cytoskeleton	217	0.468227	1.54797	0.00126286	0.0246744	0.0201927	2634	tags=25%, list=16%, signal=21%	Mk1/Itgal/Rac2/Itgam/Lpar5/Nckap1l/Itgb2/Vav1/Itga7/C7/Itgb3/Arpc1b/Itga11/Itgb1/Mylk3/Fgf7/Egfr/Myl2/Pxn/Wasf2/Diaph3/Msn/Ssh2/Itgb4/Fgf21/Fgf10/Itga6/Apc/Egf/Pdgfb/Ppp1r12a/Pak2/Gng12/Mylk/Pak4/Nras/Tmsb4x/Chrm1/Ssh1/Itgav/Pak6/Gna12/Iqgap3/Scin/C9/Actg1/Arhgef7/Rras2/Itga9/Myh11/Akt2/Spata13/Rock2/Actn4
rno04670	Leukocyte transendothelial migration	109	0.533237	1.64049	0.00160793	0.0285196	0.0233395	1066	tags=23%, list=7%, signal=22%	Cldn4/Itgal/Plcg2/Rac2/Ncf4/Itgam/Ncf2/Itgb2/Vav1/Cldn19/Cldn24/Ncf1/Cybb/Cyba/Mmp9/Cldn1/Itgb1/Sipa1/Myl2/Pxn/Mmp2/Msn/Icam1/Cldn16/Cldn3
rno05322	Systemic lupus erythematosus	55	0.615803	1.72142	0.00184019	0.0295307	0.0241669	691	tags=25%, list=4%, signal=24%	C1qa/C1qb/C1qc/Fcgr3a/C4a/Fcgr1a/Cd86/Hist1h2af/Grin2a/C7/C2/Hist1h2ah/Hist1h2ac/Hist1h2ail1
rno05142	Chagas disease	97	0.548171	1.65192	0.00178748	0.0295307	0.0241669	1366	tags=22%, list=9%, signal=20%	C1qa/C1qb/C1qc/Ccl2/Il6/Il1b/Ifngr1/Tlr9/Tlr2/Gna15/Tgfb1/Nfkbia/Tgfbr1/Irak4/Cd3g/Ccl12/Tlr4/Tlr6/Plcb2/Tnfrsf1a/Tgfbr2
rno04064	NF-kappa B signaling pathway	97	0.546317	1.64633	0.0020274	0.0310561	0.0254153	2028	tags=33%, list=13%, signal=29%	Plcg2/Il1b/Card11/Card14/Ticam2/Blnk/Tnfsf13b/Btk/Syk/Gadd45a/Bcl2a1/Lyn/Atm/Pidd1/Nfkbia/Il1r1/Gadd45g/Irak4/Icam1/Ccl19/Tlr4/Card10/Tnfrsf1a/Lck/Plau/Tnfrsf13c/Cflar/Parp1/Ltbr/Ripk1/Myd88/Trim80
rno05140	Leishmaniasis	66	0.597698	1.72369	0.00243667	0.033734	0.0276068	1140	tags=29%, list=7%, signal=27%	Fcgr3a/Ncf4/Itgam/Il1b/Fcgr1a/Ncf2/Itgb2/Ifngr1/Ncf1/Tlr2/Cybb/Ptpn6/Cyba/Tgfb1/Nfkbia/Itgb1/Irak4/Marcksl1/Tlr4
rno05134	Legionellosis	53	0.614761	1.71124	0.00250253	0.033734	0.0276068	2424	tags=36%, list=15%, signal=31%	Nlrc4/Itgam/Il6/Il1b/Itgb2/Tlr2/Pycard/Naip6/Nfkbia/Tlr4/Casp1/Apaf1/Eef1a1/Casp8/Myd88/Cyct/Hspa8/Cr1l/Nfkb2
rno00983	Drug metabolism - other enzymes	67	0.586956	1.70161	0.00240925	0.033734	0.0276068	1024	tags=13%, list=6%, signal=13%	Gstm5/Hprt1/Rrm2/Ugt1a8/Gstt2/Uck2/Ces2e/Nat1/Gstm6
rno00190	Oxidative phosphorylation	96	-0.519855	-1.76823	0.00293299	0.0380161	0.0311111	3606	tags=49%, list=23%, signal=38%	Cox17/Ndufa13/Ndufa7/Atp6v1a/Ndufb11/Sdhb/Atp6v1f/Atp6v1h/Ndufs7/Ndufb7/Ndufa10/Ndufa6/Ndufb10/Ndufb5/Cox5a/Ndufb8/Atp6v0a4/Atp6v1c2/Ndufa9/Sdha/Ndufa4/Sdhc/Ndufa8/Ndufv2/Ndufs8/Ndufs3/Uqcrc1/Cox4i1/Uqcrc2/Cox10/Atp6v1b2/Ndufs1/Uqcrfs1/Ndufs2/Cyc1/Sdhd/Cox5b/Uqcrh/Cox7a2/Ndufa2/Ndufb9/Ndufa5/Ndufc1/Cox4i2/Cox6a2/Uqcrb/Atp6v1g2
rno05012	Parkinson disease	224	-0.397525	-1.53127	0.00377678	0.0471398	0.0385776	3968	tags=45%, list=25%, signal=34%	Slc39a2/Hspa5/Psma6/Psmc1/Uba1y/Cox7a2l/Psmb7/Adrm1/Psmc2/Psmd2/Psma7/Psmc4/Gnas/Ndufa13/Slc39a3/Gnal/Psmd9/Slc39a13/Ndufa7/Slc18a2/Psmd11/Ndufb11/Ryr3/Calml5/Htra2/Sdhb/Lrrk2/Psma4/Ndufs7/Psmb4/Slc39a11/Psmd12/Mapk9/Ndufb7/Ndufa10/Ndufa6/Ndufb10/Slc39a5/Psma2/Ndufb5/Cox5a/Ndufb8/Ndufa9/Sdha/Ndufa4/Psmd6/Park7/Sdhc/Ndufa8/Tuba4a/Bax/Mapk10/Ndufv2/Klc3/Psmc5/Ndufs8/Ndufs3/Slc25a4/Uqcrc1/Cox4i1/Uqc…
rno04015	Rap1 signaling pathway	207	0.452393	1.4922	0.00392528	0.0472436	0.0386625	3927	tags=39%, list=25%, signal=30%	Mk1/Itgal/Rac2/Itgam/Lpar5/Csf1r/Itgb2/Vav1/Grin2a/Lcp2/Itgb3/Hgf/Ngfr/Dock4/Itgb1/Fgf7/Egfr/Sipa1/Id1/Apbb1ip/Tln1/Fgf21/Fgf10/Ngf/Plcb2/Egf/Epha2/Pdgfb/Igf1/Grin2b/Nras/Rapgef5/Arap3/Tln2/Adcy2/Prkd3/Actg1/Pgf/Cnr1/Akt2/Rapgef1/Cdh1/Sipa1l2/Vasp/Adcy4/Rassf5/Prkca/Gnai2/Actb/Map2k3/Prkcb/Pik3cd/Gnaq/Plce1/Src/Rap1b/Lpar3/Pik3r1/Ralgds/Kit/Tek/Bcar1/Mapk1/Ctnnb1/Adcy5/Fgf22/Krit1/Kras/Gnai1/F2rl…

## Sheet: Ucn_GSEA_GO
ONTOLOGY	ID	Description	setSize	enrichmentScore	NES	pvalue	p.adjust	qvalue	rank	leading_edge	core_enrichment
BP	GO:0002366	leukocyte activation involved in immune response	281	0.591616	2.02867	1.38984e-10	1.88856e-07	1.62001e-07	1449	tags=28%, list=9%, signal=26%	Gapt/Itgal/Clec7a/Fcgr3a/Plcg2/Rac2/Gpr183/Lat2/Itgam/Myo1f/Il6/Tyrobp/Anxa3/Fgr/Nckap1l/Itgb2/Lcp1/Batf/Ptprc/Cd300a/Cd86/Cx3cr1/Fcer1g/Irf8/Fes/Tnfsf4/Ptpn6/Nlrp3/Stxbp2/Pf4/Btk/Cd180/Trem2/Dock2/Pycard/Syk/Cd84/Spi1/Il4r/Il33/Lyn/Exo1/Fgl2/Bcl3/Tgfb1/Sucnr1/Ptafr/Swap70/Cbl/Hmox1/Grn/Unc13d/Pram1/Il6r/Cd74/Nfkbiz/Lfng/Mfng/Havcr2/Clec4e/F2rl1/Dysf/Apbb1ip/Milr1/Icam1/Zc3h12a/Ccl19/Jak3/Tlr4/Np…
BP	GO:0002263	cell activation involved in immune response	284	0.591131	2.02847	1e-10	1.88856e-07	1.62001e-07	1449	tags=27%, list=9%, signal=25%	Gapt/Itgal/Clec7a/Fcgr3a/Plcg2/Rac2/Gpr183/Lat2/Itgam/Myo1f/Il6/Tyrobp/Anxa3/Fgr/Nckap1l/Itgb2/Lcp1/Batf/Ptprc/Cd300a/Cd86/Cx3cr1/Fcer1g/Irf8/Fes/Tnfsf4/Ptpn6/Nlrp3/Stxbp2/Pf4/Btk/Cd180/Trem2/Dock2/Pycard/Syk/Cd84/Spi1/Il4r/Il33/Lyn/Exo1/Fgl2/Bcl3/Tgfb1/Sucnr1/Ptafr/Swap70/Cbl/Hmox1/Grn/Unc13d/Pram1/Il6r/Cd74/Nfkbiz/Lfng/Mfng/Havcr2/Clec4e/F2rl1/Dysf/Apbb1ip/Milr1/Icam1/Zc3h12a/Ccl19/Jak3/Tlr4/Np…
BP	GO:0002443	leukocyte mediated immunity	381	0.577086	2.0136	1e-10	1.88856e-07	1.62001e-07	1290	tags=28%, list=8%, signal=26%	Hprt1/Csf2rb/C1qa/Gapt/C1qb/Fcgr2b/RT1-T24-1/Clec7a/C1qc/Fcgr3a/C4a/Plcg2/Il21r/Rac2/Lat2/Ccl2/Itgam/Myo1f/Il6/Tyrobp/Anxa3/Il1b/Fgr/Fcgr1a/Nckap1l/Csf3r/Was/Itgb2/Ripk3/Batf/Ptprc/Vav1/Cd300a/Ncf1/Cx3cr1/Fcer1g/Cfi/Tlr9/Tlr2/RT1-T24-3/Cfh/Fes/Ticam2/Tnfsf4/Ptpn6/RT1-CE4/Cd24/Nlrp3/Stxbp2/Btk/Trem2/Syk/C2/RT1-CE10/Cd84/Spi1/Unc93b1/Ncr3/Myo1g/Ctsc/Ctsh/Il4r/Micb/Lyn/Exo1/Igf2/Sash3/RT1-CE7/Bcl3/T…
BP	GO:0046651	lymphocyte proliferation	312	0.581649	2.0105	1e-10	1.88856e-07	1.62001e-07	1537	tags=26%, list=10%, signal=24%	Mif/Hprt1/Gapt/Cd4/Itgal/Fcgr2b/Fcgr3a/Cd151/Rac2/Gpr183/Sox11/Itgam/Cd22/Il6/Tyrobp/Il1b/Aif1/Nckap1l/Csf1r/Card11/Itgb2/Ripk3/Scgb1a1/Cd37/Ptprc/Cd300a/Cd86/Cd6/Tlr9/Dock8/Laptm5/Tnfsf4/Ptpn6/Tnfsf13b/Cd24/Btk/Cd180/Dock2/Pycard/Cebpb/Syk/Rasal3/Tnfrsf13b/Shh/Lyn/Igf2/Sash3/Atm/Tgfb1/Siglec10/Il5/Inpp5d/Emp2/Mef2c/Elf4/Cd74/Cr2/Nfkbiz/Havcr2/Msn/Tnfrsf1b/Il13ra1/Ccl19/Jak3/Fgf10/Wnt4/Tlr4/Slc4a…
BP	GO:0070661	leukocyte proliferation	351	0.576515	2.00666	1e-10	1.88856e-07	1.62001e-07	1537	tags=25%, list=10%, signal=23%	Mif/Hprt1/Csf2rb/Gapt/Cd4/Itgal/Fcgr2b/Fcgr3a/Cd151/Rac2/Gpr183/Sox11/Itgam/Cd22/Il6/Tyrobp/Il1b/Aif1/Nckap1l/Csf1r/Card11/Itgb2/Ripk3/Scgb1a1/Cd37/Ptprc/Cd300a/Cd86/Cd6/Tlr9/Dock8/Laptm5/Tnfsf4/Ptpn6/Csf2ra/Tnfsf13b/Cd24/Btk/Cd180/Trem2/Dock2/Pycard/Cebpb/Syk/Rasal3/Tnfrsf13b/Il33/Shh/Lyn/Igf2/Sash3/Atm/Tgfb1/Siglec10/Cnn2/Il5/Inpp5d/Emp2/Mef2c/Elf4/Cd74/Cr2/Nfkbiz/Havcr2/Msn/F2rl1/Tnfrsf1b/Il13…
BP	GO:0032943	mononuclear cell proliferation	318	0.577065	1.99428	1.29502e-10	1.88856e-07	1.62001e-07	1537	tags=25%, list=10%, signal=23%	Mif/Hprt1/Gapt/Cd4/Itgal/Fcgr2b/Fcgr3a/Cd151/Rac2/Gpr183/Sox11/Itgam/Cd22/Il6/Tyrobp/Il1b/Aif1/Nckap1l/Csf1r/Card11/Itgb2/Ripk3/Scgb1a1/Cd37/Ptprc/Cd300a/Cd86/Cd6/Tlr9/Dock8/Laptm5/Tnfsf4/Ptpn6/Tnfsf13b/Cd24/Btk/Cd180/Dock2/Pycard/Cebpb/Syk/Rasal3/Tnfrsf13b/Shh/Lyn/Igf2/Sash3/Atm/Tgfb1/Siglec10/Il5/Inpp5d/Emp2/Mef2c/Elf4/Cd74/Cr2/Nfkbiz/Havcr2/Msn/Tnfrsf1b/Il13ra1/Ccl19/Jak3/Fgf10/Wnt4/Tlr4/Slc4a…
BP	GO:0002460	adaptive immune response based on somatic recombination of immune receptors built from immunoglobulin superfamily domains	290	0.578981	1.98701	1.82267e-10	2.12289e-07	1.82103e-07	1517	tags=30%, list=9%, signal=27%	Hprt1/Csf2rb/C1qa/Gapt/C1qb/Cd4/Fcgr2b/RT1-T24-1/Clec7a/C1qc/Fcgr3a/C4a/Il21r/Il6/Clec4a/Il1b/Fcgr1a/Nckap1l/Csf3r/Was/Ripk3/Batf/Ptprc/Klhl6/C3ar1/Fcer1g/Cfi/RT1-T24-3/Cfh/Tnfsf4/Ptpn6/RT1-CE4/Tnfsf13b/Cd24/Nlrp3/Pf4/Btk/Trem2/C2/RT1-CE10/Unc93b1/Myo1g/Ctsc/Ctsh/Il4r/Micb/Il33/Exo1/Sash3/RT1-CE7/Bcl3/Tgfb1/RT1-M6-1/Il1r1/Swap70/Card9/Inpp5d/Unc13d/Emp2/Pla2g4a/Mef2c/Il6r/Cd74/Cr2/Nfkbiz/Havcr2/S…
BP	GO:0002250	adaptive immune response	373	0.552946	1.92385	2.17318e-10	2.21475e-07	1.89982e-07	1517	tags=27%, list=9%, signal=25%	Hprt1/Csf2rb/C1qa/Gapt/C1qb/Cd4/Fcgr2b/RT1-T24-1/Clec7a/C1qc/Fcgr3a/Adgre1/C4a/Il21r/Gpr183/Lat2/Il6/Clec4a/Il1b/Fcgr1a/Nckap1l/Csf3r/Was/Ripk3/Batf/Ctss/Ptprc/Klhl6/C3ar1/Cx3cr1/Fcer1g/Cfi/RT1-T24-3/Cfh/Tnfsf4/Ptpn6/RT1-CE4/Tnfsf13b/Cd24/Nlrp3/Pf4/Btk/Dclre1c/Trem2/Pycard/Syk/C2/RT1-CE10/Unc93b1/Myo1g/Ctsc/Ctsh/Insl3/Il4r/Micb/Il33/Cd79b/Lyn/Exo1/Sash3/RT1-CE7/Bcl3/Tgfb1/RT1-M6-1/Il1r1/Swap70/Sa…
BP	GO:0050867	positive regulation of cell activation	357	0.558096	1.93812	2.44999e-10	2.21942e-07	1.90383e-07	1531	tags=25%, list=10%, signal=23%	Hamp/Mif/Cd4/Itgal/Clec7a/Fcgr3a/Gpr183/Ccl2/Tslp/Itgam/Il6/Tyrobp/Il1b/Aif1/Fgr/Nckap1l/Cebpa/Csf1r/Card11/Itgb2/Plek/Ptprc/Cd86/Cd6/Fcer1g/Tlr9/Dock8/Ticam2/Tnfsf4/Tnfsf13b/Cd24/Nlrp3/Ikzf1/Stxbp2/Btk/Trem2/Pycard/Syk/Rasal3/Spi1/Ctsc/Il4r/Vnn1/Il33/Shh/Igf2/Sash3/Tgfb1/Ptafr/Il5/Inpp5d/Il16/Lilra5/Pla2g4a/Il1rl2/Mef2c/Zbtb16/Cd74/Nfkbiz/Pdpn/Havcr2/F2rl1/Il13ra1/Ccl19/Lyst/Jak3/Fgf10/Pik3r6/Tl…
BP	GO:0001819	positive regulation of cytokine production	464	0.521981	1.84049	3.40273e-10	2.77425e-07	2.37976e-07	2110	tags=28%, list=13%, signal=25%	Ucn/Mif/Clec7a/Nlrc4/Fcgr3a/Plcg2/Ccl2/Tslp/Il6/Tyrobp/Clec4a/Ffar3/Il1b/Aif1/Fgr/Csf1r/Card11/Mefv/Batf/Ptprc/Ifngr1/Calca/C3ar1/Cd6/Fcer1g/Tlr9/Tlr2/Prl/Laptm5/Irf8/Cybb/Ticam2/Tnfsf4/Tlr8/Nlrp3/Nfam1/Pf4/Btk/Cyba/Tlr7/C5ar1/Pou2f2/Trem2/Pycard/Cebpb/Syk/Clec5a/Cd84/Unc93b1/Ccr5/Il4r/Il33/Icoslg/Cd34/Lum/Hspb1/Sash3/Bcl3/Tgfb1/Hgf/Irf5/Ptafr/Il17rb/Il1r1/Sphk1/Card9/Lpl/Il16/Lilra5/Casp4/P2ry2/…
BP	GO:0032635	interleukin-6 production	158	0.657586	2.14347	4.47513e-10	2.80659e-07	2.40751e-07	1497	tags=36%, list=9%, signal=33%	Ucn/Clec7a/Plcg2/C5ar2/Tslp/Il6/Tyrobp/Il1b/Aif1/Nckap1l/Fcer1g/Tlr9/Tlr2/Laptm5/Ticam2/Tnfsf4/Ptpn6/Tlr8/Cd24/Btk/Cyba/Tlr7/Pou2f2/Trem2/Pycard/Cebpb/Syk/Cd84/Unc93b1/Ccr5/Il33/Tgfb1/Hgf/Ptafr/Card9/Lpl/Inpp5d/Il16/Lilra5/Il1rl2/Elf4/Il6r/Cd74/Havcr2/F2rl1/Aqp4/Scimp/Zc3h12a/Adrb2/Csk/Tlr4/Tnfrsf1a/Wnt5a/Stat3/Il17ra/Hyal2/P2rx7
BP	GO:0032675	regulation of interleukin-6 production	158	0.657586	2.14347	4.47513e-10	2.80659e-07	2.40751e-07	1497	tags=36%, list=9%, signal=33%	Ucn/Clec7a/Plcg2/C5ar2/Tslp/Il6/Tyrobp/Il1b/Aif1/Nckap1l/Fcer1g/Tlr9/Tlr2/Laptm5/Ticam2/Tnfsf4/Ptpn6/Tlr8/Cd24/Btk/Cyba/Tlr7/Pou2f2/Trem2/Pycard/Cebpb/Syk/Cd84/Unc93b1/Ccr5/Il33/Tgfb1/Hgf/Ptafr/Card9/Lpl/Inpp5d/Il16/Lilra5/Il1rl2/Elf4/Il6r/Cd74/Havcr2/F2rl1/Aqp4/Scimp/Zc3h12a/Adrb2/Csk/Tlr4/Tnfrsf1a/Wnt5a/Stat3/Il17ra/Hyal2/P2rx7
BP	GO:0002696	positive regulation of leukocyte activation	337	0.560309	1.94645	4.43587e-10	2.80659e-07	2.40751e-07	1531	tags=24%, list=10%, signal=22%	Hamp/Mif/Cd4/Itgal/Clec7a/Fcgr3a/Gpr183/Ccl2/Tslp/Itgam/Il6/Tyrobp/Il1b/Aif1/Fgr/Nckap1l/Cebpa/Csf1r/Card11/Itgb2/Ptprc/Cd86/Cd6/Fcer1g/Tlr9/Dock8/Ticam2/Tnfsf4/Tnfsf13b/Cd24/Nlrp3/Ikzf1/Stxbp2/Btk/Trem2/Pycard/Syk/Rasal3/Spi1/Ctsc/Il4r/Vnn1/Il33/Shh/Igf2/Sash3/Tgfb1/Ptafr/Il5/Inpp5d/Il16/Pla2g4a/Il1rl2/Mef2c/Zbtb16/Cd74/Nfkbiz/Havcr2/F2rl1/Il13ra1/Ccl19/Lyst/Jak3/Fgf10/Pik3r6/Tlr4/Tlr6/Nppc/Mlh1…
BP	GO:0002274	myeloid leukocyte activation	252	0.598162	2.03096	5.67909e-10	3.2704e-07	2.80536e-07	1609	tags=33%, list=10%, signal=30%	Hamp/C1qa/Fcgr3a/Plcg2/Rac2/Lat2/Tslp/Itgam/Myo1f/Tyrobp/Anxa3/Aif1/Fgr/Cd33/Cebpa/Csf1r/Itgb2/Batf/Cd37/Ifngr1/Cd300a/Cd86/Cx3cr1/Fcer1g/Tlr9/Tlr2/Lcp2/Fes/Ptpn6/Stxbp2/Btk/C5ar1/Trem2/Dock2/Pycard/Syk/Cnr2/Cd84/Spi1/Ctsc/Il4r/Il33/Lyn/Atm/Tgfb1/Sucnr1/Ptafr/Sphk1/Il18rap/Cbl/Hmox1/Grn/Unc13d/Pram1/Il16/Pla2g4a/Cd300lf/Havcr2/F2rl1/Dysf/Milr1/Camk4/Cd48/Tlr4/Tlr6/Nppc/Casp1/Cxcl6/Sbno2/Wnt5a/Tgf…
BP	GO:0002697	regulation of immune effector process	384	0.542257	1.89213	6.01692e-10	3.2704e-07	2.80536e-07	1517	tags=27%, list=9%, signal=25%	Mif/Fcgr2b/RT1-T24-1/Clec7a/Plcg2/Rac2/Ccl2/A2m/Itgam/Cd22/Il6/Tyrobp/Ffar3/Il1b/Fgr/Fcgr1a/Nckap1l/Was/Itgb2/Ripk3/Cd37/Ptprc/Vav1/Cd300a/Cd86/Ncf1/Cx3cr1/Fcer1g/Tlr9/Tlr2/RT1-T24-3/Laptm5/Cfh/Fes/Ticam2/Tnfsf4/Ptpn6/RT1-CE4/Cd24/Nlrp3/Stxbp2/Pf4/Btk/Tlr7/Trem2/Pycard/Syk/RT1-CE10/Cd84/Spi1/Ncr3/Il4r/Micb/Il33/Lyn/Igf2/Slamf8/Sash3/Fgl2/RT1-CE7/Tgfb1/RT1-M6-1/Siglec10/Irf5/Ptafr/Il1r1/Il18rap/Tw…
BP	GO:0050900	leukocyte migration	372	0.54599	1.90074	7.18269e-10	3.66003e-07	3.13959e-07	1468	tags=24%, list=9%, signal=23%	Mif/Hoxa7/Cxcl13/Mmp28/Itgal/Ccl7/C5ar2/Rac2/Gpr183/Ccl2/Itgam/Myo1f/Il1b/Aif1/Nckap1l/Csf3r/Csf1r/Gpr18/Itgb2/Ripk3/Vav1/Cd300a/Calca/C3ar1/Cx3cr1/Fcer1g/Tlr2/Dock8/Cd24/Nlrp3/Pf4/C5ar1/Itga7/Trem2/Pycard/Syk/Cnr2/Mmp9/Itgb3/Spi1/Gcnt1/Myo1g/Ccr5/Il33/Spp1/Cd34/Cmklr1/Lyn/Asb2/Slamf8/Tgfb1/Trim55/Nfkbia/Ptafr/Il1r1/Cnn2/Rin3/Swap70/Itgb1/Edn3/Thbs4/P2ry12/Emp2/Il16/Cd74/Mmp2/Prex1/Msn/F2rl1/Irak…
BP	GO:0006909	phagocytosis	206	0.61742	2.07059	9.98841e-10	4.79032e-07	4.10916e-07	1497	tags=28%, list=9%, signal=26%	Fcgr2b/Clec7a/C4a/Plcg2/Ncf4/Ccl2/Itgam/Tyrobp/Anxa3/Bin2/Pld4/Il1b/Aif1/Fgr/Fcgr1a/Nckap1l/Ncf2/Itgb2/Ptprc/Vav1/Cd300a/Fcer1g/Tlr2/Irf8/Ticam2/Srpx/Btk/Cyba/Trem2/Dock2/Pycard/Syk/C2/Hck/Itgb3/Myo1g/Mertk/Tgfb1/Pros1/Cnn2/Sphk1/Itgb1/Xkr4/Abca1/P2ry6/Unc13d/Elmo2/Cd300lf/F2rl1/Dysf/Cdc42se1/Csk/Tlr4/Cela1/Anxa11/Ptprj/Myo7a/P2rx7
BP	GO:0002237	response to molecule of bacterial origin	455	0.519671	1.83049	1.06915e-09	4.84267e-07	4.15407e-07	1531	tags=24%, list=10%, signal=22%	Hamp/Mif/Mmp3/Cxcl13/Ankrd1/Csf2rb/Entpd1/Nppb/Fcgr2b/Fcgr3a/Plcg2/Ly86/Gpr31/Tspo/Cd68/Ccl2/Il6/Il1b/Csf1r/Mefv/Ncf2/Scgb1a1/Cd86/Cx3cr1/Cd6/Serpina1/Tlr9/Tlr2/Prl/Gch1/Cfh/Hmgb2l1/Irf8/Ticam2/Tnfsf4/Ltc4s/Cd24/Nlrp3/Pf4/Btk/Cd180/Cbr1/C5ar1/Socs3/Trem2/Pycard/Cebpb/Tifab/Cnr2/Il24/Mmp9/Cd84/Spi1/Il10ra/Ccr5/Cldn1/Lyn/Igfbp3/Pros1/Irf5/Ngfr/Nfkbia/Ptafr/Card9/Fmo1/Abcc3/Abca1/Ptges/Casp4/Pla2g4a…
BP	GO:0042113	B cell activation	263	0.579152	1.97722	1.975e-09	8.08299e-07	6.93363e-07	1543	tags=26%, list=10%, signal=24%	Mif/Gapt/Fcgr2b/Plcg2/Gpr183/Lat2/Cd22/Il6/Tyrobp/Nckap1l/Card11/Batf/Ptprc/Lyl1/Cd300a/Cd86/Tlr9/Laptm5/Irf8/Tnfsf4/Blnk/Ptpn6/Tnfsf13b/Cd24/Nfam1/Ikzf1/Btk/Themis2/Cd180/Dclre1c/Pou2f2/Syk/Spi1/Tnfrsf13b/Cd79b/Lyn/Exo1/Slamf8/Sash3/Atm/Bcl3/Tgfb1/Siglec10/Swap70/Samsn1/Il5/Inpp5d/Sfrp1/Mef2c/Cd74/Cr2/Nfkbiz/Lfng/Mfng/Il13ra1/Jak3/Tlr4/Zfp36l1/Mlh1/Clcf1/Il7/Cd28/Ptprj/Tnfrsf13c/Skap2/Sp3/Itm2a/…
BP	GO:0032496	response to lipopolysaccharide	442	0.518075	1.82063	1.98283e-09	8.08299e-07	6.93363e-07	1531	tags=23%, list=10%, signal=21%	Hamp/Mif/Mmp3/Cxcl13/Ankrd1/Csf2rb/Entpd1/Nppb/Fcgr2b/Fcgr3a/Plcg2/Ly86/Tspo/Cd68/Ccl2/Il6/Il1b/Csf1r/Mefv/Ncf2/Scgb1a1/Cd86/Cx3cr1/Cd6/Serpina1/Tlr9/Tlr2/Prl/Gch1/Cfh/Hmgb2l1/Irf8/Ticam2/Tnfsf4/Ltc4s/Nlrp3/Pf4/Btk/Cd180/Cbr1/C5ar1/Socs3/Trem2/Pycard/Cebpb/Tifab/Cnr2/Il24/Mmp9/Cd84/Spi1/Il10ra/Ccr5/Cldn1/Lyn/Igfbp3/Pros1/Ngfr/Nfkbia/Ptafr/Fmo1/Abcc3/Abca1/Ptges/Casp4/Pla2g4a/P2ry2/Mef2c/Il1rn/Il6…
BP	GO:0050727	regulation of inflammatory response	349	0.537449	1.86984	5.25343e-09	2.03958e-06	1.74956e-06	2780	tags=36%, list=17%, signal=30%	Hamp/Mif/Fcgr2b/Pbk/Plcg2/Gpr31/Tslp/Il6/Aoah/Ffar3/Il1b/Fcgr1a/Cebpa/Csf1r/Mefv/Scgb1a1/Ctss/Pmp22/Tnfaip8l2/Ncf1/Cx3cr1/Fcer1g/Tlr9/Tlr2/Tnfsf4/Ptpn6/Mas1/Cd24/Nlrp3/Pik3cg/Pf4/Btk/Socs3/Trem2/Pycard/Cebpb/Il10ra/Ctsc/Ccr5/Il33/Lyn/Alox5ap/Slamf8/Atm/Tgfb1/Sucnr1/Siglec10/Hgf/Nfkbia/Il17rb/Il1r1/Sphk1/Grn/Lpl/Ptges/Il16/Lilra5/Casp4/Pla2g4a/Il1rl2/Elf4/Cd74/Nfkbiz/Gpsm3/Tnfrsf1b/Pik3ap1/Daglb/T…
BP	GO:0002702	positive regulation of production of molecular mediator of immune response	131	0.660926	2.10781	8.88573e-09	3.29297e-06	2.82473e-06	1497	tags=32%, list=9%, signal=29%	Mif/Clec7a/Plcg2/Il6/Ffar3/Il1b/Cd37/Ptprc/Cd86/Fcer1g/Tlr9/Tlr2/Laptm5/Ticam2/Tnfsf4/Nlrp3/Btk/Tlr7/Pycard/Syk/Il4r/Il33/Sash3/Tgfb1/Irf5/Il1r1/Card9/Il5/Casp4/Cd74/F2rl1/Il13ra1/Scimp/Tlr4/Casp1/Dennd1b/Mlh1/Clcf1/Wnt5a/Nr4a3/Cd28/P2rx7
BP	GO:0002440	production of molecular mediator of immune response	220	0.593415	2.00506	9.54037e-09	3.38185e-06	2.90097e-06	1497	tags=25%, list=9%, signal=23%	Mif/Gapt/Fcgr2b/Clec7a/Plcg2/Cd22/Il6/Ffar3/Il1b/Batf/Cd37/Ptprc/Cd86/Fcer1g/Tlr9/Tlr2/Laptm5/Ticam2/Tnfsf4/Nlrp3/Btk/Tlr7/Pycard/Syk/Il4r/Il33/Exo1/Sash3/Tgfb1/Siglec10/Irf5/Il1r1/Swap70/Twist2/Card9/Hmox1/Il5/Casp4/Cd74/Nfkbiz/Bst2/F2rl1/Tnfrsf1b/Il13ra1/Scimp/Jak3/Vpreb3/Tlr4/Casp1/Dennd1b/Mlh1/Clcf1/Wnt5a/Nr4a3/Cd28/P2rx7
BP	GO:0032755	positive regulation of interleukin-6 production	101	0.698373	2.15465	1.06887e-08	3.54622e-06	3.04196e-06	1497	tags=41%, list=9%, signal=37%	Ucn/Clec7a/Plcg2/Tslp/Il6/Tyrobp/Il1b/Aif1/Fcer1g/Tlr9/Tlr2/Laptm5/Ticam2/Tnfsf4/Tlr8/Btk/Cyba/Tlr7/Pou2f2/Pycard/Syk/Unc93b1/Ccr5/Il33/Tgfb1/Ptafr/Card9/Lpl/Il16/Lilra5/Il1rl2/Il6r/Cd74/F2rl1/Scimp/Tlr4/Wnt5a/Stat3/Il17ra/Hyal2/P2rx7
BP	GO:0032640	tumor necrosis factor production	176	0.618372	2.02899	1.13089e-08	3.54622e-06	3.04196e-06	1531	tags=31%, list=10%, signal=28%	Mif/Clec7a/Fcgr3a/Clec4a3/Plcg2/C5ar2/Tspo/Ccl2/Il6/Tyrobp/Clec4a/Cd33/Csf1r/Gpr18/Ptprc/Ifngr1/Cx3cr1/Fcer1g/Tlr9/Tlr2/Cybb/Ptpn6/Cd24/Pf4/Btk/Cyba/Trem2/Pycard/Syk/Cd84/Ccr5/Il33/Hspb1/Sash3/Bcl3/Tgfb1/Ptafr/Twist2/Card9/Lpl/Lilra5/Elf4/Havcr2/Zc3h12a/Ccl19/Adrb2/Tlr4/Tlr6/Tnfrsf1a/Wnt5a/Stat3/Gpnmb/Ptprj/Igf1
BP	GO:0032680	regulation of tumor necrosis factor production	176	0.618372	2.02899	1.13089e-08	3.54622e-06	3.04196e-06	1531	tags=31%, list=10%, signal=28%	Mif/Clec7a/Fcgr3a/Clec4a3/Plcg2/C5ar2/Tspo/Ccl2/Il6/Tyrobp/Clec4a/Cd33/Csf1r/Gpr18/Ptprc/Ifngr1/Cx3cr1/Fcer1g/Tlr9/Tlr2/Cybb/Ptpn6/Cd24/Pf4/Btk/Cyba/Trem2/Pycard/Syk/Cd84/Ccr5/Il33/Hspb1/Sash3/Bcl3/Tgfb1/Ptafr/Twist2/Card9/Lpl/Lilra5/Elf4/Havcr2/Zc3h12a/Ccl19/Adrb2/Tlr4/Tlr6/Tnfrsf1a/Wnt5a/Stat3/Gpnmb/Ptprj/Igf1
BP	GO:0070663	regulation of leukocyte proliferation	265	0.57158	1.95189	1.36764e-08	4.12976e-06	3.54253e-06	1537	tags=26%, list=10%, signal=24%	Mif/Csf2rb/Cd4/Itgal/Fcgr2b/Fcgr3a/Rac2/Gpr183/Sox11/Cd22/Il6/Tyrobp/Il1b/Aif1/Nckap1l/Csf1r/Card11/Ripk3/Scgb1a1/Cd37/Ptprc/Cd300a/Cd86/Cd6/Tlr9/Laptm5/Tnfsf4/Ptpn6/Csf2ra/Tnfsf13b/Cd24/Btk/Pycard/Cebpb/Syk/Rasal3/Tnfrsf13b/Il33/Shh/Lyn/Igf2/Sash3/Atm/Tgfb1/Siglec10/Cnn2/Il5/Inpp5d/Mef2c/Cd74/Havcr2/Tnfrsf1b/Il13ra1/Ccl19/Jak3/Fgf10/Ccl12/Tlr4/Slc4a1/Clcf1/Il7/Tgfbr2/Gnrh1/Gpnmb/Cd28/Tnfrsf13c/C…
BP	GO:0050670	regulation of lymphocyte proliferation	239	0.575449	1.95243	1.47436e-08	4.29303e-06	3.68258e-06	1537	tags=27%, list=10%, signal=25%	Mif/Cd4/Itgal/Fcgr2b/Fcgr3a/Rac2/Gpr183/Sox11/Cd22/Il6/Tyrobp/Il1b/Aif1/Nckap1l/Csf1r/Card11/Ripk3/Scgb1a1/Cd37/Ptprc/Cd300a/Cd86/Cd6/Tlr9/Laptm5/Tnfsf4/Ptpn6/Tnfsf13b/Cd24/Btk/Pycard/Cebpb/Syk/Rasal3/Tnfrsf13b/Shh/Lyn/Igf2/Sash3/Atm/Tgfb1/Siglec10/Il5/Inpp5d/Mef2c/Cd74/Havcr2/Tnfrsf1b/Il13ra1/Ccl19/Jak3/Fgf10/Tlr4/Slc4a1/Clcf1/Il7/Tgfbr2/Gnrh1/Gpnmb/Cd28/Tnfrsf13c/Cd1d1/Igf1/Cd44
BP	GO:0042100	B cell proliferation	101	0.690814	2.13133	2.32017e-08	6.52287e-06	5.59535e-06	1313	tags=30%, list=8%, signal=27%	Mif/Gapt/Fcgr2b/Gpr183/Cd22/Tyrobp/Nckap1l/Card11/Ptprc/Cd300a/Tlr9/Tnfsf13b/Cd24/Btk/Cd180/Tnfrsf13b/Lyn/Sash3/Atm/Siglec10/Il5/Inpp5d/Mef2c/Cd74/Cr2/Nfkbiz/Il13ra1/Tlr4/Clcf1/Il7
CC	GO:0009897	external side of plasma membrane	413	0.512155	1.79014	3.19943e-08	8.69499e-06	7.45861e-06	1694	tags=24%, list=11%, signal=22%	Csf2rb/Entpd1/Cd4/Itgal/Fcgr2b/RT1-T24-1/Clec7a/Fcgr3a/Clec4a3/Adgre1/Il21r/Cd248/Itgam/Cd22/Il6/Clec4a/Fcgr1a/Clec4a1/Cd33/Csf3r/Itgb2/St14/Ptprc/Cd86/Cx3cr1/Fcer1g/Tlr2/RT1-T24-3/Cfh/Clec4a2/RT1-CE4/Tlr8/Cd24/Lifr/Ly6g6c/Itga7/Asgr2/RT1-CE10/Cd84/Itgb3/Tnfrsf13b/Gfra1/Ccr5/Il4r/Micb/Icoslg/Cd34/Kcnj5/Cd79b/RT1-CE7/RT1-M6-1/Sdc1/Ngfr/Itga11/Il1r1/Antxr2/Itgb1/Ctsk/Abca1/P2ry12/Il6r/Cd74/Cr2/Dnai…
BP	GO:0071706	tumor necrosis factor superfamily cytokine production	179	0.609462	2.00542	4.35774e-08	1.07161e-05	9.19236e-06	1531	tags=30%, list=10%, signal=28%	Mif/Clec7a/Fcgr3a/Clec4a3/Plcg2/C5ar2/Tspo/Ccl2/Il6/Tyrobp/Clec4a/Cd33/Csf1r/Gpr18/Ptprc/Ifngr1/Cx3cr1/Fcer1g/Tlr9/Tlr2/Cybb/Ptpn6/Cd24/Pf4/Btk/Cyba/Trem2/Pycard/Syk/Cd84/Ccr5/Il33/Hspb1/Sash3/Bcl3/Tgfb1/Ptafr/Twist2/Card9/Lpl/Lilra5/Elf4/Havcr2/Zc3h12a/Ccl19/Adrb2/Tlr4/Tlr6/Tnfrsf1a/Wnt5a/Stat3/Gpnmb/Ptprj/Igf1
BP	GO:1903555	regulation of tumor necrosis factor superfamily cytokine production	179	0.609462	2.00542	4.35774e-08	1.07161e-05	9.19236e-06	1531	tags=30%, list=10%, signal=28%	Mif/Clec7a/Fcgr3a/Clec4a3/Plcg2/C5ar2/Tspo/Ccl2/Il6/Tyrobp/Clec4a/Cd33/Csf1r/Gpr18/Ptprc/Ifngr1/Cx3cr1/Fcer1g/Tlr9/Tlr2/Cybb/Ptpn6/Cd24/Pf4/Btk/Cyba/Trem2/Pycard/Syk/Cd84/Ccr5/Il33/Hspb1/Sash3/Bcl3/Tgfb1/Ptafr/Twist2/Card9/Lpl/Lilra5/Elf4/Havcr2/Zc3h12a/Ccl19/Adrb2/Tlr4/Tlr6/Tnfrsf1a/Wnt5a/Stat3/Gpnmb/Ptprj/Igf1
BP	GO:0002703	regulation of leukocyte mediated immunity	245	0.568306	1.92963	4.46889e-08	1.07161e-05	9.19236e-06	1290	tags=28%, list=8%, signal=26%	Fcgr2b/RT1-T24-1/Clec7a/Plcg2/Rac2/Ccl2/Itgam/Il6/Tyrobp/Il1b/Fgr/Fcgr1a/Nckap1l/Was/Itgb2/Ripk3/Ptprc/Vav1/Cd300a/Cx3cr1/Fcer1g/Tlr9/Tlr2/RT1-T24-3/Fes/Ticam2/Tnfsf4/Ptpn6/RT1-CE4/Cd24/Nlrp3/Stxbp2/Btk/Trem2/Syk/RT1-CE10/Cd84/Spi1/Ncr3/Il4r/Micb/Lyn/Igf2/Sash3/RT1-CE7/Tgfb1/RT1-M6-1/Ptafr/Il1r1/Il18rap/Hmox1/Unc13d/Pram1/Cr2/Bst2/Havcr2/F2rl1/Svep1/Tnfrsf1b/Scimp/Jak3/Pik3r6/Tlr4/Nppc/Dennd1b/Cx…
BP	GO:0002699	positive regulation of immune effector process	263	0.557765	1.9042	4.1867e-08	1.07161e-05	9.19236e-06	1517	tags=29%, list=9%, signal=27%	Mif/RT1-T24-1/Clec7a/Plcg2/Rac2/Ccl2/Itgam/Il6/Tyrobp/Ffar3/Il1b/Fgr/Fcgr1a/Itgb2/Cd37/Ptprc/Vav1/Cd300a/Cd86/Fcer1g/Tlr9/Tlr2/RT1-T24-3/Laptm5/Fes/Ticam2/Tnfsf4/Ptpn6/RT1-CE4/Cd24/Nlrp3/Stxbp2/Btk/Tlr7/Trem2/Pycard/Syk/RT1-CE10/Cd84/Spi1/Ncr3/Il4r/Micb/Il33/Lyn/Sash3/RT1-CE7/Tgfb1/RT1-M6-1/Irf5/Ptafr/Il1r1/Il18rap/Card9/Hmox1/Il5/Unc13d/Casp4/Cd74/Nfkbiz/F2rl1/Il13ra1/Scimp/Ccl19/Tlr4/Nppc/Casp1…
BP	GO:0050864	regulation of B cell activation	132	0.643063	2.05287	6.28185e-08	1.42266e-05	1.22037e-05	1461	tags=32%, list=9%, signal=29%	Mif/Fcgr2b/Gpr183/Cd22/Il6/Tyrobp/Nckap1l/Card11/Ptprc/Cd300a/Tlr9/Laptm5/Tnfsf4/Ptpn6/Tnfsf13b/Cd24/Nfam1/Btk/Themis2/Syk/Spi1/Tnfrsf13b/Lyn/Slamf8/Sash3/Atm/Tgfb1/Siglec10/Samsn1/Il5/Inpp5d/Sfrp1/Mef2c/Cd74/Il13ra1/Tlr4/Zfp36l1/Mlh1/Clcf1/Il7/Cd28/Tnfrsf13c
BP	GO:0032944	regulation of mononuclear cell proliferation	243	0.570353	1.93788	6.15697e-08	1.42266e-05	1.22037e-05	1537	tags=26%, list=10%, signal=24%	Mif/Cd4/Itgal/Fcgr2b/Fcgr3a/Rac2/Gpr183/Sox11/Cd22/Il6/Tyrobp/Il1b/Aif1/Nckap1l/Csf1r/Card11/Ripk3/Scgb1a1/Cd37/Ptprc/Cd300a/Cd86/Cd6/Tlr9/Laptm5/Tnfsf4/Ptpn6/Tnfsf13b/Cd24/Btk/Pycard/Cebpb/Syk/Rasal3/Tnfrsf13b/Shh/Lyn/Igf2/Sash3/Atm/Tgfb1/Siglec10/Il5/Inpp5d/Mef2c/Cd74/Havcr2/Tnfrsf1b/Il13ra1/Ccl19/Jak3/Fgf10/Tlr4/Slc4a1/Clcf1/Il7/Tgfbr2/Gnrh1/Gpnmb/Cd28/Tnfrsf13c/Cd1d1/Igf1/Cd44
BP	GO:0032722	positive regulation of chemokine production	70	0.734782	2.17961	7.98247e-08	1.71454e-05	1.47074e-05	1553	tags=47%, list=10%, signal=43%	Mif/Clec7a/Tslp/Il6/Ffar3/Il1b/Aif1/Csf1r/Tlr9/Tlr2/Ticam2/Tnfsf4/Tlr7/Pycard/Syk/Cd84/Il4r/Il33/Tgfb1/Card9/Lpl/Il16/P2ry2/Il6r/Cd74/Havcr2/F2rl1/Tlr4/Il7/Wnt5a/Il17ra/Chia/Postn
BP	GO:0002700	regulation of production of molecular mediator of immune response	186	0.600005	1.9869	7.99122e-08	1.71454e-05	1.47074e-05	2098	tags=31%, list=13%, signal=27%	Mif/Fcgr2b/Clec7a/Plcg2/Cd22/Il6/Ffar3/Il1b/Cd37/Ptprc/Cd86/Fcer1g/Tlr9/Tlr2/Laptm5/Ticam2/Tnfsf4/Nlrp3/Btk/Tlr7/Pycard/Syk/Il4r/Il33/Sash3/Tgfb1/Siglec10/Irf5/Il1r1/Twist2/Card9/Hmox1/Il5/Casp4/Cd74/Bst2/F2rl1/Tnfrsf1b/Il13ra1/Scimp/Jak3/Tlr4/Casp1/Dennd1b/Mlh1/Clcf1/Wnt5a/Nr4a3/Cd28/P2rx7/Acp5/Arid5a/Fzd5/Mapkapk2/Hfe/Myd88/Clnk/Litaf
BP	GO:0002768	immune response-regulating cell surface receptor signaling pathway	262	0.54919	1.87531	9.38334e-08	1.9616e-05	1.68267e-05	1455	tags=23%, list=9%, signal=21%	Fcgr2b/Clec7a/Fcgr3a/Plcg2/C5ar2/Lat2/Cd22/Tyrobp/Clec4a/Fcgr1a/Nckap1l/Card11/Ptprc/Vav1/Cd300a/Klhl6/C3ar1/Fcer1g/Tlr2/Lcp2/Laptm5/Ticam2/Blnk/Ptpn6/Nfam1/Btk/Cyba/Themis2/C5ar1/Trem2/Syk/Ncr3/Myo1g/Micb/Icoslg/Oscar/Cmklr1/Cd79b/Lyn/Cmtm3/Nfkbia/Pram1/Mef2c/Cr2/Nfkbiz/Clec4e/F2rl1/Scimp/Zc3h12a/Pik3ap1/Tec/Csk/Tlr4/Tlr6/Dennd1b/Dusp22/Lck/Nr4a3/Cd28/Ptprj
BP	GO:0002275	myeloid cell activation involved in immune response	104	0.677291	2.10865	1.39459e-07	2.84252e-05	2.43833e-05	1405	tags=38%, list=9%, signal=35%	Plcg2/Rac2/Lat2/Itgam/Myo1f/Tyrobp/Anxa3/Fgr/Itgb2/Cd300a/Cx3cr1/Fcer1g/Fes/Ptpn6/Stxbp2/Btk/Trem2/Dock2/Pycard/Syk/Cd84/Spi1/Il4r/Il33/Lyn/Sucnr1/Ptafr/Cbl/Hmox1/Grn/Unc13d/Pram1/Havcr2/F2rl1/Dysf/Milr1/Nppc/Sbno2/Ptgds/Nr4a3
BP	GO:1903557	positive regulation of tumor necrosis factor superfamily cytokine production	109	0.652407	2.04735	2.2e-07	4.37478e-05	3.75271e-05	2018	tags=39%, list=13%, signal=34%	Mif/Clec7a/Fcgr3a/Plcg2/Ccl2/Il6/Tyrobp/Csf1r/Ptprc/Ifngr1/Fcer1g/Tlr9/Tlr2/Cybb/Pf4/Btk/Cyba/Pycard/Syk/Cd84/Ccr5/Il33/Hspb1/Sash3/Tgfb1/Ptafr/Card9/Lpl/Lilra5/Havcr2/Ccl19/Tlr4/Tnfrsf1a/Wnt5a/Stat3/Ptprj/Arid5a/Fzd5/Mapkapk2/Ripk1/Pten/Myd88
BP	GO:0044706	multi-multicellular organism process	318	0.52701	1.8213	2.34555e-07	4.55317e-05	3.90573e-05	3093	tags=34%, list=19%, signal=28%	Ucn/Mmp3/Cldn4/Ccl2/Calca/Prl/Stc2/Timp1/Alas2/Pappa/Arhgdib/Mmp9/Itgb3/Fosl1/Hexb/Igf2/Hspb1/Fgl2/Igfbp3/Tgfb1/Ucp2/Crh/Ptafr/Sphk1/Itgb1/Grn/Emp2/Pla2g4a/Mmp13/Sostdc1/Il1rn/Tgfbr1/Slc2a1/Bmpr2/Nos1/Lipe/Mmp2/Klf1/Havcr2/Aqp4/Cp/Reck/Itgb4/Rgs2/Cst3/Adrb2/Fbn2/Wnt4/Ggn/Atp7a/Pgr/Adra2a/Tgfbr2/B4galt1/Gnrh1/Cyp27b1/Plau/Sp3/Nos3/Igf1/Ppp3cc/P2rx1/Cyp11a1/Tnp2/Hpgd/Fosb/Parp1/Avpr1a/Uprt/Acvr2a/H…
BP	GO:0002444	myeloid leukocyte mediated immunity	116	0.655819	2.07375	2.44479e-07	4.63543e-05	3.97629e-05	1405	tags=32%, list=9%, signal=29%	Fcgr3a/Rac2/Lat2/Itgam/Myo1f/Tyrobp/Anxa3/Fgr/Fcgr1a/Itgb2/Cd300a/Ncf1/Cx3cr1/Fcer1g/Fes/Ticam2/Stxbp2/Btk/Syk/Cd84/Spi1/Il4r/Lyn/Ptafr/Cbl/Card9/Hmox1/Unc13d/Pram1/F2rl1/Irak4/Milr1/Lyst/Nppc/Cxcl6/Ptgds/Nr4a3
BP	GO:0042116	macrophage activation	104	0.669434	2.08419	2.80295e-07	4.86223e-05	4.17084e-05	1609	tags=36%, list=10%, signal=32%	Hamp/C1qa/Fcgr3a/Plcg2/Itgam/Tyrobp/Aif1/Cebpa/Csf1r/Ifngr1/Cx3cr1/Tlr9/Tlr2/C5ar1/Trem2/Syk/Cd84/Ctsc/Il4r/Il33/Atm/Sucnr1/Sphk1/Grn/Pla2g4a/Havcr2/Dysf/Tlr4/Tlr6/Casp1/Sbno2/Wnt5a/Slc7a2/Cd1d1/Cst7/Gpr137b/Fcer2
BP	GO:0001776	leukocyte homeostasis	129	0.632369	2.0149	2.75045e-07	4.86223e-05	4.17084e-05	1537	tags=26%, list=10%, signal=24%	Mif/Gapt/Fcgr2b/Gpr183/Itgam/Il6/Slc46a2/Nckap1l/Csf1r/Ripk3/Fcer1g/Cfh/Hcar2/Tnfsf13b/Cd24/Btk/Tnfrsf13b/Lyn/Sash3/Mertk/Tgfb1/Mef2c/Slc7a11/Cd74/Skil/Sh2b3/Jak3/Bcl2l11/Cxcl6/Itpkb/Cxcr2/Tnfrsf13c/P2rx7/Cd44
BP	GO:0044703	multi-organism reproductive process	305	0.53651	1.84873	2.76763e-07	4.86223e-05	4.17084e-05	3093	tags=34%, list=19%, signal=28%	Ucn/Mmp3/Cldn4/Ccl2/Calca/Pmp22/Prl/Stc2/Timp1/Alas2/Pappa/Arhgdib/Mmp9/Itgb3/Fosl1/Igf2/Hspb1/Fgl2/Igfbp3/Tgfb1/Ucp2/Crh/Ptafr/Sphk1/Itgb1/Grn/Emp2/Pla2g4a/Mmp13/Sostdc1/Il1rn/Tgfbr1/Slc2a1/Bmpr2/Nos1/Lipe/Mmp2/Klf1/Havcr2/Aqp4/Cp/Reck/Itgb4/Rgs2/Cst3/Adrb2/Fbn2/Wnt4/Ggn/Atp7a/Pgr/Adra2a/Tgfbr2/Gnrh1/Cyp27b1/Plau/Sp3/Nos3/Igf1/P2rx1/Cyp11a1/Hpgd/Fosb/Parp1/Avpr1a/Uprt/Acvr2a/Hfe/Cd38/Parp2/Vim/M…
BP	GO:0007565	female pregnancy	284	0.535301	1.83689	2.7195e-07	4.86223e-05	4.17084e-05	2955	tags=32%, list=19%, signal=27%	Ucn/Mmp3/Cldn4/Ccl2/Calca/Prl/Stc2/Timp1/Alas2/Pappa/Arhgdib/Mmp9/Itgb3/Fosl1/Igf2/Hspb1/Igfbp3/Tgfb1/Ucp2/Crh/Sphk1/Itgb1/Grn/Emp2/Pla2g4a/Sostdc1/Il1rn/Tgfbr1/Slc2a1/Bmpr2/Nos1/Lipe/Mmp2/Klf1/Havcr2/Aqp4/Cp/Reck/Itgb4/Rgs2/Cst3/Adrb2/Fbn2/Wnt4/Ggn/Atp7a/Pgr/Adra2a/Tgfbr2/Gnrh1/Cyp27b1/Plau/Sp3/Nos3/Igf1/Cyp11a1/Hpgd/Fosb/Parp1/Uprt/Hfe/Cd38/Parp2/Vim/Mmp12/Vdr/Klf9/Adipor2/Cr1l/Junb/Lepr/Lamb1/…
BP	GO:0070665	positive regulation of leukocyte proliferation	163	0.602525	1.96876	2.96519e-07	5.03651e-05	4.32034e-05	1531	tags=28%, list=10%, signal=26%	Mif/Csf2rb/Cd4/Itgal/Fcgr3a/Rac2/Gpr183/Il6/Il1b/Aif1/Nckap1l/Csf1r/Card11/Ptprc/Cd86/Cd6/Tlr9/Tnfsf4/Csf2ra/Tnfsf13b/Cd24/Btk/Pycard/Syk/Rasal3/Shh/Lyn/Igf2/Sash3/Il5/Mef2c/Cd74/Havcr2/Il13ra1/Ccl19/Jak3/Fgf10/Tlr4/Slc4a1/Clcf1/Il7/Tgfbr2/Cd28/Tnfrsf13c/Cd1d1/Igf1
BP	GO:0002367	cytokine production involved in immune response	123	0.63694	2.01629	3.70029e-07	6.15682e-05	5.28135e-05	2098	tags=36%, list=13%, signal=31%	Mif/Clec7a/Plcg2/Il6/Ffar3/Il1b/Fcer1g/Tlr9/Tlr2/Laptm5/Ticam2/Tnfsf4/Nlrp3/Tlr7/Pycard/Syk/Sash3/Tgfb1/Irf5/Il1r1/Twist2/Card9/Hmox1/Casp4/Cd74/Bst2/F2rl1/Tnfrsf1b/Scimp/Jak3/Tlr4/Casp1/Dennd1b/Wnt5a/Nr4a3/P2rx7/Acp5/Arid5a/Fzd5/Mapkapk2/Hfe/Myd88/Clnk/Litaf
BP	GO:0050731	positive regulation of peptidyl-tyrosine phosphorylation	159	0.603404	1.96972	3.84783e-07	6.27428e-05	5.3821e-05	1653	tags=30%, list=10%, signal=27%	Mif/Cd4/Clec7a/Plcg2/Tslp/Il6/Clec4a/Csf1r/Ptprc/Hcls1/Cd24/Trem2/Syk/Il24/Itgb3/Gfra1/Lyn/Igf2/Tgfb1/Hgf/Htr2a/Itgb1/Fgf7/Il5/Thbs4/Il6r/Cd74/Erbb4/Icam1/Hes5/Fgf10/Lrrk1/Ehd4/Tlr4/Egf/Clcf1/Tnfrsf1a/Reln/Lck/Cav2/Ptprj/Pdgfb/Pak2/Igf1/Cd44/Ctf1/Nrp1
BP	GO:0002720	positive regulation of cytokine production involved in immune response	83	0.69121	2.08854	4.49154e-07	6.67567e-05	5.72642e-05	2065	tags=41%, list=13%, signal=36%	Mif/Clec7a/Plcg2/Il6/Ffar3/Il1b/Fcer1g/Tlr2/Laptm5/Ticam2/Tnfsf4/Nlrp3/Tlr7/Pycard/Syk/Sash3/Irf5/Il1r1/Card9/Casp4/Cd74/F2rl1/Scimp/Tlr4/Casp1/Dennd1b/Wnt5a/Nr4a3/P2rx7/Arid5a/Fzd5/Mapkapk2/Myd88/Clnk
BP	GO:0032642	regulation of chemokine production	94	0.674865	2.07934	4.50339e-07	6.67567e-05	5.72642e-05	1553	tags=40%, list=10%, signal=37%	Mif/Clec7a/Tslp/Il6/Ffar3/Il1b/Aif1/Csf1r/Mefv/Tlr9/Tlr2/Ticam2/Tnfsf4/Cd24/Tlr7/Trem2/Pycard/Syk/Cd84/Il4r/Il33/Tgfb1/Card9/Lpl/Il16/P2ry2/Il6r/Cd74/Havcr2/F2rl1/Tlr4/Cxcl6/Il7/Wnt5a/Il17ra/Epha2/Chia/Postn
BP	GO:0019724	B cell mediated immunity	129	0.627775	2.00026	4.45943e-07	6.67567e-05	5.72642e-05	1449	tags=29%, list=9%, signal=27%	Csf2rb/C1qa/Gapt/C1qb/Fcgr2b/C1qc/Fcgr3a/C4a/Il21r/Fcgr1a/Csf3r/Batf/Ptprc/Fcer1g/Cfi/Cfh/Tnfsf4/Ptpn6/Btk/Trem2/C2/Il4r/Exo1/Bcl3/Tgfb1/Swap70/Card9/Inpp5d/Cd74/Cr2/Nfkbiz/Svep1/Tlr4/Mlh1/Masp2/Clcf1/C1rl/Cd28
BP	GO:0051249	regulation of lymphocyte activation	449	0.484806	1.7068	4.38428e-07	6.67567e-05	5.72642e-05	1537	tags=22%, list=10%, signal=21%	Mif/Cd4/Itgal/Fcgr2b/Clec7a/Fcgr3a/Rac2/Gpr183/Sox11/Ccl2/Cd22/Il6/Tyrobp/Il1b/Aif1/Fgr/Slc46a2/Nckap1l/Csf1r/Card11/Ripk3/Scgb1a1/Cd37/Ptprc/Cd300a/Cd86/Tnfaip8l2/Dapl1/Cd6/Tlr9/Dock8/Laptm5/Ticam2/Tnfsf4/Ptpn6/Tnfsf13b/Cd24/Nlrp3/Nfam1/Ikzf1/Pf4/Btk/Themis2/Pycard/Cebpb/Syk/Rasal3/Spi1/Tnfrsf13b/Il4r/Vnn1/Shh/Lyn/Igf2/Hspb1/Slamf8/Sash3/Fgl2/Atm/Mertk/Tgfb1/Siglec10/Samsn1/Il5/Inpp5d/Sfrp1/Il1r…
BP	GO:0002253	activation of immune response	443	0.481965	1.69375	4.35217e-07	6.67567e-05	5.72642e-05	1455	tags=21%, list=9%, signal=19%	C1qa/C1qb/Fcgr2b/Clec7a/Nlrc4/C1qc/C4a/Plcg2/C5ar2/Lat2/A2m/Cd22/Tyrobp/Clec4a/Il1b/Tlr10/Slc46a2/Nckap1l/Card11/Mefv/Ptprc/Cd300a/Cd86/Klhl6/C3ar1/Fcer1g/Cfi/Tlr9/Tlr2/Lcp2/Laptm5/Cfh/Ticam2/Casp6/Blnk/Ptpn6/Tlr8/Nlrp3/Nfam1/Btk/Cyba/Themis2/Tlr7/C5ar1/Trem2/Pycard/Syk/C2/Unc93b1/Ncr3/Myo1g/Micb/Icoslg/Fosl1/Cmklr1/Cd79b/Cfd/Lyn/Cmtm3/Nfkbia/Cfp/Pram1/Casp4/Mef2c/Cr2/Nfkbiz/Cd300lf/Havcr2/Clec4e…
BP	GO:0009620	response to fungus	61	0.737536	2.16217	5.11682e-07	7.44954e-05	6.39025e-05	1072	tags=34%, list=7%, signal=32%	Hamp/Clec7a/Clec4a3/Plcg2/Tslp/Il6/Clec4a/Clec4a1/Cd86/Ncf1/Cx3cr1/Tlr2/Clec4a2/Btk/Syk/Spi1/Tgfb1/Card9/Clec4e/Scimp/Cotl1
BP	GO:0032760	positive regulation of tumor necrosis factor production	107	0.656751	2.05549	5.38339e-07	7.70013e-05	6.60521e-05	2018	tags=39%, list=13%, signal=35%	Mif/Clec7a/Fcgr3a/Plcg2/Ccl2/Il6/Tyrobp/Csf1r/Ptprc/Ifngr1/Fcer1g/Tlr9/Tlr2/Cybb/Pf4/Btk/Cyba/Pycard/Syk/Cd84/Ccr5/Il33/Hspb1/Sash3/Tgfb1/Ptafr/Card9/Lpl/Lilra5/Havcr2/Ccl19/Tlr4/Tnfrsf1a/Wnt5a/Stat3/Ptprj/Arid5a/Fzd5/Mapkapk2/Ripk1/Pten/Myd88
BP	GO:0002886	regulation of myeloid leukocyte mediated immunity	66	0.732643	2.15696	5.86019e-07	8.23761e-05	7.06627e-05	1227	tags=38%, list=8%, signal=35%	Rac2/Itgam/Tyrobp/Fgr/Fcgr1a/Itgb2/Cd300a/Cx3cr1/Fcer1g/Fes/Ticam2/Stxbp2/Btk/Syk/Cd84/Spi1/Il4r/Lyn/Ptafr/Hmox1/Unc13d/Pram1/F2rl1/Nppc/Cxcl6
BP	GO:0030888	regulation of B cell proliferation	72	0.713465	2.12461	6.59575e-07	8.96253e-05	7.6881e-05	1461	tags=38%, list=9%, signal=34%	Mif/Fcgr2b/Gpr183/Cd22/Tyrobp/Nckap1l/Card11/Ptprc/Cd300a/Tlr9/Tnfsf13b/Cd24/Btk/Tnfrsf13b/Lyn/Sash3/Atm/Siglec10/Il5/Inpp5d/Mef2c/Cd74/Il13ra1/Tlr4/Clcf1/Il7/Tnfrsf13c
BP	GO:0002718	regulation of cytokine production involved in immune response	120	0.64273	2.03948	6.56856e-07	8.96253e-05	7.6881e-05	2098	tags=37%, list=13%, signal=32%	Mif/Clec7a/Plcg2/Il6/Ffar3/Il1b/Fcer1g/Tlr9/Tlr2/Laptm5/Ticam2/Tnfsf4/Nlrp3/Tlr7/Pycard/Syk/Sash3/Tgfb1/Irf5/Il1r1/Twist2/Card9/Hmox1/Casp4/Cd74/Bst2/F2rl1/Tnfrsf1b/Scimp/Jak3/Tlr4/Casp1/Dennd1b/Wnt5a/Nr4a3/P2rx7/Acp5/Arid5a/Fzd5/Mapkapk2/Hfe/Myd88/Clnk/Litaf
BP	GO:0016064	immunoglobulin mediated immune response	125	0.634665	2.00688	7.02073e-07	9.3836e-05	8.0493e-05	1449	tags=30%, list=9%, signal=28%	Csf2rb/C1qa/Gapt/C1qb/Fcgr2b/C1qc/Fcgr3a/C4a/Il21r/Fcgr1a/Csf3r/Batf/Ptprc/Fcer1g/Cfi/Cfh/Tnfsf4/Ptpn6/Btk/Trem2/C2/Il4r/Exo1/Bcl3/Tgfb1/Swap70/Card9/Inpp5d/Cd74/Cr2/Nfkbiz/Svep1/Tlr4/Mlh1/Masp2/Clcf1/C1rl/Cd28
BP	GO:0032602	chemokine production	96	0.669624	2.06378	8.65863e-07	0.000113861	9.76706e-05	1553	tags=40%, list=10%, signal=36%	Mif/Clec7a/Tslp/Il6/Ffar3/Il1b/Aif1/Csf1r/Mefv/Tlr9/Tlr2/Ticam2/Tnfsf4/Cd24/Tlr7/Trem2/Pycard/Syk/Cd84/Il4r/Il33/Tgfb1/Card9/Lpl/Il16/P2ry2/Il6r/Cd74/Havcr2/F2rl1/Tlr4/Cxcl6/Il7/Wnt5a/Il17ra/Epha2/Chia/Postn
BP	GO:0002449	lymphocyte mediated immunity	277	0.530927	1.81509	1.01053e-06	0.000130775	0.00011218	1290	tags=25%, list=8%, signal=24%	Hprt1/Csf2rb/C1qa/Gapt/C1qb/Fcgr2b/RT1-T24-1/C1qc/Fcgr3a/C4a/Il21r/Il6/Il1b/Fcgr1a/Nckap1l/Csf3r/Was/Ripk3/Batf/Ptprc/Vav1/Fcer1g/Cfi/RT1-T24-3/Cfh/Tnfsf4/Ptpn6/RT1-CE4/Cd24/Nlrp3/Btk/Trem2/C2/RT1-CE10/Unc93b1/Ncr3/Myo1g/Ctsc/Ctsh/Il4r/Micb/Exo1/Igf2/Sash3/RT1-CE7/Bcl3/Tgfb1/RT1-M6-1/Il1r1/Il18rap/Swap70/Card9/Inpp5d/Unc13d/Emp2/Cd74/Cr2/Nfkbiz/Havcr2/Svep1/Tnfrsf1b/Icam1/Lyst/Pik3r6/Tlr4/Dennd1b…
BP	GO:0021515	cell differentiation in spinal cord	55	-0.741855	-2.35584	1.09612e-06	0.000136158	0.000116797	627	tags=20%, list=4%, signal=19%	Hoxc10/Tctn1/Gata2/Dll4/Mnx1/Olig3/Lhx1/Lhx5/Hoxd10/Lbx1/Olig2
BP	GO:0050730	regulation of peptidyl-tyrosine phosphorylation	212	0.555559	1.87321	1.10222e-06	0.000136158	0.000116797	1557	tags=26%, list=10%, signal=24%	Mif/Cd4/Clec7a/Plcg2/Tslp/Il6/Clec4a/Csf1r/Itgb2/Ptprc/Hcls1/Ptpn6/Cd24/Socs3/Trem2/Syk/Il24/Itgb3/Gfra1/Lyn/Igf2/Tgfb1/Hgf/Htr2a/Itgb1/Cbl/Samsn1/Fgf7/Il5/Egfr/Thbs4/Sfrp1/Il6r/Cd74/Erbb4/Icam1/Hes5/Fgf10/Lrrk1/Ehd4/Tlr4/Egf/Clcf1/Il7/Tnfrsf1a/Cav1/Reln/Lck/Cav2/Ptprj/Pdgfb/Pak2/Igf1/Cd44/Ctf1
BP	GO:0002429	immune response-activating cell surface receptor signaling pathway	244	0.53901	1.82999	1.08809e-06	0.000136158	0.000116797	1455	tags=23%, list=9%, signal=21%	Fcgr2b/Clec7a/Plcg2/C5ar2/Lat2/Cd22/Tyrobp/Clec4a/Nckap1l/Card11/Ptprc/Cd300a/Klhl6/C3ar1/Fcer1g/Tlr2/Lcp2/Laptm5/Ticam2/Blnk/Ptpn6/Nfam1/Btk/Cyba/Themis2/C5ar1/Trem2/Syk/Ncr3/Myo1g/Micb/Icoslg/Cmklr1/Cd79b/Lyn/Cmtm3/Nfkbia/Pram1/Mef2c/Cr2/Nfkbiz/F2rl1/Scimp/Zc3h12a/Pik3ap1/Tec/Csk/Tlr4/Tlr6/Dennd1b/Dusp22/Lck/Nr4a3/Cd28/Ptprj
BP	GO:0002685	regulation of leukocyte migration	231	0.55112	1.86462	1.24379e-06	0.000151352	0.000129831	1106	tags=21%, list=7%, signal=20%	Mif/Hoxa7/Cxcl13/Mmp28/Ccl7/C5ar2/Rac2/Ccl2/Myo1f/Il1b/Aif1/Nckap1l/Csf1r/Gpr18/Ripk3/Cd300a/C3ar1/Cx3cr1/Tlr2/Dock8/C5ar1/Trem2/Pycard/Mmp9/Itgb3/Spi1/Gcnt1/Il33/Cmklr1/Lyn/Slamf8/Tgfb1/Ptafr/Il1r1/Cnn2/Rin3/Swap70/Edn3/Thbs4/P2ry12/Cd74/Msn/F2rl1/Dysf/Gpsm3/Icam1/Ccl19/Ccl12
BP	GO:0061760	antifungal innate immune response	21	0.870192	2.10629	1.53762e-06	0.000180213	0.000154588	926	tags=48%, list=6%, signal=45%	Clec7a/Clec4a3/Plcg2/Clec4a/Clec4a1/Cx3cr1/Clec4a2/Spi1/Card9/Clec4e
BP	GO:0032355	response to estradiol	244	0.535302	1.8174	1.54727e-06	0.000180213	0.000154588	3987	tags=47%, list=25%, signal=36%	Ucn/Mif/Mmp3/Cd4/Fcgr2b/Csn1s1/Ccl2/Itgam/Il6/Il1b/Fcgr1a/Serpina1/Prl/Ccna2/Casp6/Cbr1/Socs3/Mmp9/Shh/Arpc1b/Igf2/Igfbp3/Tgfb1/Grn/Abcc3/Egfr/Cryab/Sfrp1/Aurka/Mmp2/Aqp4/Kif18a/Cst3/Fgf10/Wnt4/Ccnd1/Bcl2l11/Ass1/Bmp7/Ryr1/Dhh/Tnfrsf1a/Ncoa3/Wnt5a/Stat3/Ccnd2/Pdgfb/Aldh1a2/Myc/Nos3/Igf1/Postn/Cflar/Hpgd/Pten/Casp8/Cd38/Brca2/Vim/Vdr/Hspa8/Zfp703/Lcor/Map1b/Igfbp2/Ramp3/Bid/Msx2/Ldlr/Wfdc1/Oxtr/Ag…
BP	GO:0071216	cellular response to biotic stimulus	283	0.52637	1.80456	1.52806e-06	0.000180213	0.000154588	1280	tags=22%, list=8%, signal=21%	Hamp/Mif/Cxcl13/Ankrd1/Entpd1/Fcgr2b/Clec7a/Fcgr3a/Plcg2/Ly86/Tspo/Cd68/Ccl2/Il6/Il1b/Cd86/Cx3cr1/Cd6/Tlr9/Tlr2/Cfh/Irf8/Ticam2/Tnfsf4/Ltc4s/Nlrp3/Pf4/Btk/Cd180/Trem2/Pycard/Cebpb/Syk/Tifab/Il24/Mmp9/Cd84/Spi1/Ccr5/Lyn/Nfkbia/Abca1/P2ry2/Mef2c/Cr2/Nfkbiz/Havcr2/Vwf/Irak4/Tnfrsf1b/Scimp/Icam1/Zc3h12a/Hmgb2/Tlr4/Cxcl16/Tlr6/Bcl2l11/Casp1/Ass1/Cxcl6/Sbno2
MF	GO:0140375	immune receptor activity	121	0.624301	1.9778	1.63402e-06	0.000187636	0.000160955	1625	tags=31%, list=10%, signal=28%	Csf2rb/Cd4/Fcgr2b/Fcgr3a/Il21r/C5ar2/Fcgr1a/Csf3r/Ifngr1/C3ar1/Cx3cr1/Fcer1g/Csf2ra/Lifr/C5ar1/Il10ra/Ctsh/Ccr5/Il4r/Cmklr1/Il1r2/Lilrb3/Il17rb/Il1r1/Il18rap/Lilra5/Il1rl2/Il6r/Cd74/Cr2/Ccr10/Il13ra1/Cxcr2/Il17ra/Cd44/Ifnlr1/Fcer2/Il20ra
BP	GO:0018108	peptidyl-tyrosine phosphorylation	219	0.546561	1.84675	2.13403e-06	0.000241649	0.000207288	1557	tags=25%, list=10%, signal=23%	Mif/Cd4/Clec7a/Plcg2/Tslp/Il6/Clec4a/Csf1r/Itgb2/Ptprc/Hcls1/Ptpn6/Cd24/Socs3/Trem2/Syk/Il24/Itgb3/Gfra1/Lyn/Igf2/Tgfb1/Hgf/Htr2a/Itgb1/Cbl/Samsn1/Fgf7/Il5/Egfr/Thbs4/Sfrp1/Il6r/Cd74/Erbb4/Icam1/Hes5/Fgf10/Lrrk1/Ehd4/Tlr4/Egf/Clcf1/Il7/Tnfrsf1a/Cav1/Reln/Lck/Cav2/Ptprj/Pdgfb/Pak2/Igf1/Cd44/Ctf1
BP	GO:0051251	positive regulation of lymphocyte activation	282	0.5198	1.7818	2.28355e-06	0.000255038	0.000218773	1531	tags=22%, list=10%, signal=21%	Mif/Cd4/Itgal/Clec7a/Fcgr3a/Gpr183/Ccl2/Il6/Tyrobp/Il1b/Aif1/Nckap1l/Csf1r/Card11/Ptprc/Cd86/Cd6/Tlr9/Dock8/Ticam2/Tnfsf4/Tnfsf13b/Cd24/Nlrp3/Ikzf1/Btk/Pycard/Syk/Rasal3/Spi1/Il4r/Vnn1/Shh/Igf2/Sash3/Tgfb1/Il5/Inpp5d/Il1rl2/Mef2c/Zbtb16/Cd74/Nfkbiz/Havcr2/Il13ra1/Ccl19/Lyst/Jak3/Fgf10/Pik3r6/Tlr4/Mlh1/Slc4a1/Itpkb/Clcf1/Il7/Cav1/Lck/Tgfbr2/Cd28/Tnfrsf13c/Cd1d1/Igf1
BP	GO:0150076	neuroinflammatory response	77	0.68896	2.06745	2.44941e-06	0.000269865	0.000231491	1581	tags=36%, list=10%, signal=33%	C1qa/Plcg2/Itgam/Tyrobp/Mt2A/Il1b/Csf1r/Ifngr1/Cx3cr1/Tlr9/Tlr2/C5ar1/Trem2/Ctsc/Il33/Atm/Sphk1/Itgb1/Grn/Egfr/Tnfrsf1b/Myo5a/Tlr4/Tlr6/Casp1/Zeb2/Igf1/Cst7
BP	GO:0021510	spinal cord development	134	-0.581372	-2.15864	2.5688e-06	0.000271992	0.000233316	727	tags=13%, list=5%, signal=13%	Dll1/Chrd/Hoxc10/Tctn1/Acan/Gata2/Dll4/Npff/Nog/Mnx1/Olig3/Foxb1/Uncx/Lhx1/Lhx5/Hoxd10/Lbx1/Olig2
BP	GO:0002283	neutrophil activation involved in immune response	21	0.865832	2.09574	2.50338e-06	0.000271992	0.000233316	740	tags=52%, list=5%, signal=50%	Itgam/Myo1f/Tyrobp/Anxa3/Itgb2/Fcer1g/Stxbp2/Syk/Spi1/Ptafr/Pram1
BP	GO:0050729	positive regulation of inflammatory response	136	0.609498	1.9478	2.54626e-06	0.000271992	0.000233316	1453	tags=35%, list=9%, signal=32%	Mif/Plcg2/Tslp/Il6/Ffar3/Il1b/Fcgr1a/Cebpa/Csf1r/Mefv/Ctss/Fcer1g/Tlr2/Tnfsf4/Cd24/Nlrp3/Pik3cg/Btk/Trem2/Pycard/Cebpb/Ctsc/Ccr5/Il33/Alox5ap/Tgfb1/Sucnr1/Nfkbia/Il17rb/Grn/Lpl/Il16/Lilra5/Casp4/Pla2g4a/Cd74/Nfkbiz/Gpsm3/Tlr4/Tlr6/Casp1/Tnfrsf1a/Gpr4/Wnt5a/Il17ra/Cd28/Hyal2
BP	GO:0018212	peptidyl-tyrosine modification	221	0.545112	1.84262	2.70629e-06	0.000282876	0.000242653	1557	tags=25%, list=10%, signal=23%	Mif/Cd4/Clec7a/Plcg2/Tslp/Il6/Clec4a/Csf1r/Itgb2/Ptprc/Hcls1/Ptpn6/Cd24/Socs3/Trem2/Syk/Il24/Itgb3/Gfra1/Lyn/Igf2/Tgfb1/Hgf/Htr2a/Itgb1/Cbl/Samsn1/Fgf7/Il5/Egfr/Thbs4/Sfrp1/Il6r/Cd74/Erbb4/Icam1/Hes5/Fgf10/Lrrk1/Ehd4/Tlr4/Egf/Clcf1/Il7/Tnfrsf1a/Cav1/Reln/Lck/Cav2/Ptprj/Pdgfb/Pak2/Igf1/Cd44/Ctf1
BP	GO:0002526	acute inflammatory response	114	0.620372	1.95711	2.90979e-06	0.000300298	0.000257597	1397	tags=29%, list=9%, signal=27%	Hamp/Mif/Fcgr2b/Fcgr3a/Reg3a/A2m/Il6/Ffar3/Il1b/Fcgr1a/Cebpa/Cd6/Fcer1g/Serpina1/Tnfsf4/Casp6/Nlrp3/Pik3cg/Btk/Ccr5/Vnn1/Alox5ap/Mylk3/Ptges/Pla2g4a/Il1rn/Vwf/Icam1/Ass1/Prcp/Cxcr2/B4galt1/Stat3
BP	GO:0031099	regeneration	313	0.502494	1.73583	3.9097e-06	0.000398447	0.00034179	3554	tags=40%, list=22%, signal=32%	Hamp/Mif/Tspo/Ccl2/Il6/Anxa3/Cebpa/Lcp1/Cdk1/Ccna2/Lifr/Alas2/C5ar1/Socs3/Cebpb/Apoh/Gfap/Cldn1/Ccnb1/Spp1/Shh/Tgfb1/Hgf/Ucp2/Nfkbia/Hmox1/Grn/Ucn2/Egfr/Matn2/Tgfbr1/Aurka/Mki67/Mmp2/Vwf/Prps2/Dysf/Erbb4/Gli1/Hmgb2/Bdnf/Ptgfrn/Fgf10/Adrb2/Tec/Plg/Ccnd1/Cxcl6/Plaur/Capn3/Lgr6/Cav1/Tgfbr2/Nr4a3/Plau/Ifrd1/Gap43/Myc/Igf1/Postn/Tmem182/Apoa5/Slc7a5/Cflar/Rpl13/Cdkn1a/Cspg5/Shc1/Ptprf/Hfe/Pten/Jun/Itp…
BP	GO:0048545	response to steroid hormone	499	0.462087	1.63504	3.98503e-06	0.000401111	0.000344075	2801	tags=27%, list=18%, signal=23%	Ucn/Mif/Cldn4/C1qb/Csn1s1/Tspo/Ccl2/A2m/Il6/Anxa3/Hdac6/Il1b/Aif1/Fcgr1a/Cebpa/Ncf2/Scgb1a1/Ptprc/Tlr2/Cybb/Npas4/Pf4/Cyba/Cbr1/Socs3/Pappa/Fam107a/Htr7/Bard1/Cldn1/Fosl1/Spp1/Tgfb1/Sdc1/Bche/Crh/Ptafr/Gabrb1/Sphk1/Card9/Abhd2/Ucn2/Egfr/Sfrp1/Pla2g4a/Il1rn/Il6r/Slc9a3/Olr59/Per1/Erbb4/Gpr83/Aqp4/Icam1/Sult1a1/Hmgb2/Bdnf/Adrb2/Ngf/Ghrh/Tlr4/Kank2/Ccnd1/Zfp36l1/Ass1/Rxrg/Rest/Pgr/Cav1/Reln/Ncoa3/Lc…
BP	GO:0071219	cellular response to molecule of bacterial origin	257	0.523428	1.78259	4.2898e-06	0.000426521	0.000365872	1280	tags=23%, list=8%, signal=21%	Hamp/Mif/Cxcl13/Ankrd1/Entpd1/Fcgr2b/Fcgr3a/Plcg2/Ly86/Tspo/Cd68/Ccl2/Il6/Il1b/Cd86/Cx3cr1/Cd6/Tlr9/Tlr2/Cfh/Irf8/Ticam2/Tnfsf4/Ltc4s/Nlrp3/Pf4/Cd180/Trem2/Pycard/Cebpb/Tifab/Il24/Mmp9/Cd84/Spi1/Ccr5/Lyn/Nfkbia/Abca1/P2ry2/Mef2c/Cr2/Nfkbiz/Havcr2/Vwf/Irak4/Tnfrsf1b/Scimp/Icam1/Zc3h12a/Hmgb2/Tlr4/Cxcl16/Tlr6/Casp1/Ass1/Cxcl6/Sbno2
BP	GO:0030595	leukocyte chemotaxis	218	0.545675	1.84417	4.59963e-06	0.000451817	0.000387571	1462	tags=24%, list=9%, signal=22%	Mif/Cxcl13/Mmp28/Ccl7/C5ar2/Rac2/Gpr183/Ccl2/Itgam/Il1b/Aif1/Nckap1l/Csf3r/Csf1r/Gpr18/Itgb2/Vav1/Calca/C3ar1/Cx3cr1/Fcer1g/Pf4/C5ar1/Syk/Cnr2/Mmp9/Spi1/Spp1/Cmklr1/Lyn/Slamf8/Rin3/Swap70/Edn3/Thbs4/Il16/Cd74/Mmp2/Prex1/F2rl1/Dysf/Gpsm3/Ch25h/Ccl19/Lyst/Ccl12/Cxcl16/Cxcl6/Wnt5a/Cxcr2/Il17ra/Ptprj/Pdgfb
BP	GO:0050671	positive regulation of lymphocyte proliferation	145	0.592856	1.90784	4.93647e-06	0.000479132	0.000411002	1531	tags=29%, list=10%, signal=26%	Mif/Cd4/Itgal/Fcgr3a/Gpr183/Il6/Il1b/Aif1/Nckap1l/Csf1r/Card11/Ptprc/Cd86/Cd6/Tlr9/Tnfsf4/Tnfsf13b/Cd24/Btk/Pycard/Syk/Rasal3/Shh/Igf2/Sash3/Il5/Mef2c/Cd74/Havcr2/Il13ra1/Ccl19/Jak3/Fgf10/Tlr4/Slc4a1/Clcf1/Il7/Tgfbr2/Cd28/Tnfrsf13c/Cd1d1/Igf1
BP	GO:0050832	defense response to fungus	44	0.767353	2.11839	5.03348e-06	0.0004828	0.000414148	1072	tags=34%, list=7%, signal=32%	Hamp/Clec7a/Clec4a3/Plcg2/Tslp/Clec4a/Clec4a1/Ncf1/Cx3cr1/Clec4a2/Spi1/Tgfb1/Card9/Clec4e/Cotl1
BP	GO:0006935	chemotaxis	415	0.475557	1.66317	5.38459e-06	0.000504604	0.000432852	1462	tags=21%, list=9%, signal=19%	Mif/Cxcl13/Mmp28/Ccl7/C5ar2/Rac2/Gpr183/Ccl2/Itgam/Hdac6/Bin2/Il1b/Aif1/Nckap1l/Csf3r/Csf1r/Gpr18/Itgb2/Vav1/Calca/C3ar1/Cx3cr1/Fcer1g/Hmgb2l1/Fes/Pf4/C5ar1/Trem2/Dock2/Syk/Cnr2/Mmp9/Itgb3/Spi1/Ccr5/Spp1/Shh/Cmklr1/Lyn/S100a4/Hspb1/Slamf8/Cysltr1/Tgfb1/Sucnr1/Hgf/Ptafr/Rin3/Dock4/Swap70/Fgf7/Edn3/Thbs4/P2ry12/Il16/Elmo2/Cd74/Bmpr2/Sema3b/Mmp2/Prex1/Ccr10/F2rl1/Dysf/Gpsm3/Ch25h/Atoh7/Hmgb2/Ccl19/L…
BP	GO:0042330	taxis	417	0.474777	1.66247	5.37273e-06	0.000504604	0.000432852	1462	tags=21%, list=9%, signal=19%	Mif/Cxcl13/Mmp28/Ccl7/C5ar2/Rac2/Gpr183/Ccl2/Itgam/Hdac6/Bin2/Il1b/Aif1/Nckap1l/Csf3r/Csf1r/Gpr18/Itgb2/Vav1/Calca/C3ar1/Cx3cr1/Fcer1g/Hmgb2l1/Fes/Pf4/C5ar1/Trem2/Dock2/Syk/Cnr2/Mmp9/Itgb3/Spi1/Ccr5/Spp1/Shh/Cmklr1/Lyn/S100a4/Hspb1/Slamf8/Cysltr1/Tgfb1/Sucnr1/Hgf/Ptafr/Rin3/Dock4/Swap70/Fgf7/Edn3/Thbs4/P2ry12/Il16/Elmo2/Cd74/Bmpr2/Sema3b/Mmp2/Prex1/Ccr10/F2rl1/Dysf/Gpsm3/Ch25h/Atoh7/Hmgb2/Ccl19/L…
BP	GO:0098883	synapse pruning	12	0.928707	2.01414	5.67641e-06	0.000525906	0.000451125	643	tags=67%, list=4%, signal=64%	C1qa/C1qb/C1qc/Itgam/Cx3cr1/Trem2/C1ql1/Itgb1
BP	GO:0043300	regulation of leukocyte degranulation	54	0.733108	2.10495	5.89218e-06	0.000539764	0.000463012	1188	tags=37%, list=7%, signal=34%	Rac2/Itgam/Fgr/Nckap1l/Itgb2/Cd300a/Fcer1g/Fes/Stxbp2/Syk/Cd84/Spi1/Il4r/Lyn/Ptafr/Hmox1/Unc13d/Pram1/F2rl1/Nppc
BP	GO:0043312	neutrophil degranulation	15	0.900028	2.03345	6.43324e-06	0.000563981	0.000483786	740	tags=60%, list=5%, signal=57%	Itgam/Myo1f/Anxa3/Itgb2/Stxbp2/Syk/Spi1/Ptafr/Pram1
BP	GO:0050764	regulation of phagocytosis	110	0.62442	1.96084	6.40885e-06	0.000563981	0.000483786	932	tags=27%, list=6%, signal=26%	Fcgr2b/Clec7a/C4a/Plcg2/Ccl2/Il1b/Fgr/Fcgr1a/Nckap1l/Itgb2/Ptprc/Cd300a/Fcer1g/Tlr2/Btk/Cyba/Trem2/Dock2/Pycard/Syk/C2/Hck/Mertk/Tgfb1/Pros1/Cnn2/Sphk1/Cd300lf/F2rl1/Dysf
BP	GO:0032946	positive regulation of mononuclear cell proliferation	148	0.586443	1.88927	6.33438e-06	0.000563981	0.000483786	1531	tags=28%, list=10%, signal=26%	Mif/Cd4/Itgal/Fcgr3a/Gpr183/Il6/Il1b/Aif1/Nckap1l/Csf1r/Card11/Ptprc/Cd86/Cd6/Tlr9/Tnfsf4/Tnfsf13b/Cd24/Btk/Pycard/Syk/Rasal3/Shh/Igf2/Sash3/Il5/Mef2c/Cd74/Havcr2/Il13ra1/Ccl19/Jak3/Fgf10/Tlr4/Slc4a1/Clcf1/Il7/Tgfbr2/Cd28/Tnfrsf13c/Cd1d1/Igf1
BP	GO:0002764	immune response-regulating signaling pathway	398	0.474446	1.6565	6.40575e-06	0.000563981	0.000483786	1455	tags=21%, list=9%, signal=19%	Fcgr2b/Clec7a/Fcgr3a/Plcg2/C5ar2/Lat2/Cd22/Tyrobp/Clec4a/Tlr10/Fcgr1a/Slc46a2/Cd33/Nckap1l/Card11/Mefv/Ptprc/Vav1/Cd300a/Cd86/Klhl6/C3ar1/Fcer1g/Tlr9/Tlr2/Lcp2/Laptm5/Ticam2/Blnk/Ptpn6/Tlr8/Nlrp3/Nfam1/Btk/Cyba/Themis2/Tlr7/C5ar1/Trem2/Pycard/Syk/Unc93b1/Ncr3/Myo1g/Ctsh/Micb/Icoslg/Fosl1/Oscar/Cmklr1/Cd79b/Lyn/Cmtm3/Nfkbia/Pram1/Casp4/Mef2c/Cr2/Nfkbiz/Cd300lf/Havcr2/Clec4e/F2rl1/Scimp/Slc15a3/Zc3…
BP	GO:0048872	homeostasis of number of cells	352	0.483599	1.68367	6.65064e-06	0.000576837	0.000494814	2206	tags=23%, list=14%, signal=21%	Hamp/Mif/Gapt/Nppb/Fcgr2b/Gpr183/Itgam/Il6/Hoxa5/Slc46a2/Nckap1l/Csf1r/Card11/Ripk3/Hcls1/Cx3cr1/Fcer1g/Cfh/Hcar2/Tnfsf13b/Cd24/Alas2/Ikzf1/Btk/Dyrk3/Hbb/Mafb/Racgap1/Spi1/Tnfrsf13b/Lyn/Sash3/Myct1/Mertk/Tgfb1/Card9/Hmox1/Inpp5d/Mef2c/Slc7a11/Cd74/Nfkbiz/Skil/Slc1a5/Sh2b3/Klf1/Emcn/Hmgb2/Jak3/Bcl2l11/Zfp36l1/Cxcl6/Dnase2/Rps17/Slc4a1/Itpkb/Il7/Cxcr2/Stat3/Tnfrsf13c/Sp3/P2rx7/Ptbp3/Nos3/Cd44/Crisp…
BP	GO:0030574	collagen catabolic process	33	0.792731	2.09164	7.61577e-06	0.000653593	0.000560656	1292	tags=42%, list=8%, signal=39%	Mmp3/Mmp28/Mmp11/Ctss/Mmp9/Fap/Itgb1/Ctsk/Mmp13/Mmp2/Mmp16/Cst3/Mmp10/Mmp19
BP	GO:0071222	cellular response to lipopolysaccharide	248	0.520172	1.76914	8.30929e-06	0.000705684	0.000605339	1280	tags=22%, list=8%, signal=21%	Hamp/Mif/Cxcl13/Ankrd1/Entpd1/Fcgr2b/Fcgr3a/Plcg2/Ly86/Tspo/Cd68/Ccl2/Il6/Il1b/Cd86/Cx3cr1/Cd6/Tlr9/Cfh/Irf8/Ticam2/Tnfsf4/Ltc4s/Nlrp3/Pf4/Cd180/Pycard/Cebpb/Tifab/Il24/Mmp9/Cd84/Spi1/Ccr5/Lyn/Nfkbia/Abca1/P2ry2/Mef2c/Cr2/Nfkbiz/Havcr2/Vwf/Irak4/Tnfrsf1b/Scimp/Icam1/Zc3h12a/Hmgb2/Tlr4/Cxcl16/Casp1/Ass1/Cxcl6/Sbno2
BP	GO:0045730	respiratory burst	27	0.817679	2.08349	8.47213e-06	0.000709486	0.000608601	674	tags=44%, list=4%, signal=43%	Clec7a/Rac2/Ncf4/Ncf2/Ncf1/Cybb/Cd24/Cyba/Trem2/Apoh/Slamf8/Grn
BP	GO:0002224	toll-like receptor signaling pathway	63	0.699782	2.05636	8.61512e-06	0.000709486	0.000608601	2018	tags=35%, list=13%, signal=31%	Plcg2/Tlr10/Cd300a/Cd86/Tlr9/Tlr2/Ticam2/Tlr8/Tlr7/Unc93b1/Fosl1/Nfkbiz/Cd300lf/Scimp/Pik3ap1/Tlr4/Tlr6/Rps6ka3/Smpdl3b/Lrch4/Mapkapk2/Myd88
BP	GO:0042060	wound healing	361	0.48383	1.68349	8.57657e-06	0.000709486	0.000608601	2238	tags=28%, list=14%, signal=25%	Cldn4/Entpd1/Clec7a/Cd151/Ccl2/Reg3a/Il6/Plek/Cldn19/Fcer1g/Cfh/F10/Timp1/Ptpn6/Pf4/Rreb1/Fermt3/Lrg1/Hbb/Apoh/Syk/Itgb3/Insl3/Abi3bp/Cldn1/Shh/Cd34/Lyn/Hspb1/Mertk/Pros1/Cnn2/Itgb1/Clic1/Hmox1/P2ry12/Alox12/Pla2g4a/Slc7a11/Procr/Il6r/Acvrl1/Elk3/Pdpn/Sh2b3/Vwf/F2rl1/Dysf/Tln1/Phldb2/Mmrn1/Ccm2l/Lyst/Cldn3/Fgf10/Tec/Wnt4/Tlr4/Anxa2/Plg/Bnc1/Slc4a1/Ajuba/Gpr4/Clec10a/Cav1/Rap2b/Prcp/Adra2a/Wnt5a/B…
BP	GO:0097529	myeloid leukocyte migration	225	0.532155	1.80006	9.09177e-06	0.000735466	0.000630887	1462	tags=24%, list=9%, signal=23%	Mif/Cxcl13/Mmp28/Ccl7/C5ar2/Rac2/Ccl2/Itgam/Myo1f/Il1b/Aif1/Nckap1l/Csf3r/Csf1r/Itgb2/Vav1/Cd300a/Calca/C3ar1/Cx3cr1/Fcer1g/Tlr2/Pf4/C5ar1/Trem2/Syk/Mmp9/Spi1/Spp1/Cmklr1/Lyn/Slamf8/Trim55/Il1r1/Cnn2/Rin3/Swap70/Edn3/Thbs4/P2ry12/Emp2/Cd74/Mmp2/Prex1/Irak4/Dysf/Ccl19/Lyst/Ccl12/Cxcl6/Cxcr2/B4galt1/Il17ra/Ptprj/Pdgfb
BP	GO:0031960	response to corticosteroid	320	0.494112	1.71018	9.11102e-06	0.000735466	0.000630887	2801	tags=30%, list=18%, signal=26%	Ucn/Mif/C1qb/Csn1s1/Ccl2/A2m/Il6/Anxa3/Hdac6/Il1b/Aif1/Fcgr1a/Cebpa/Scgb1a1/Ptprc/Cybb/Npas4/Pf4/Cyba/Socs3/Pappa/Fam107a/Htr7/Bard1/Cldn1/Fosl1/Tgfb1/Sdc1/Bche/Crh/Ptafr/Card9/Ucn2/Egfr/Pla2g4a/Il1rn/Il6r/Slc9a3/Gpr83/Aqp4/Icam1/Sult1a1/Adrb2/Ngf/Ghrh/Tlr4/Ccnd1/Zfp36l1/Ass1/Rest/Cav1/Reln/Lck/Wnt5a/Ddit4/Ptgds/Ccnd2/Nos3/Igf1/Hsd17b3/Grin2b/Agtr1a/Cyp11a1/Glb1/Cflar/Fosb/Parp1/Avpr1a/Cdkn1a/Sgk…
BP	GO:0007229	integrin-mediated signaling pathway	85	0.658047	1.99319	9.51209e-06	0.000760315	0.000652202	1087	tags=29%, list=7%, signal=28%	Itgal/Itgam/Tyrobp/Fgr/Itgb2/Slc2a10/Plek/Vav1/Fcer1g/Timp1/Fermt3/Itga7/Lims2/Syk/Itgb3/Itgbl1/Itga11/Itgb1/Emp2/Pram1/Pxn/Tln1/Itgb4/Itga6/Tec
BP	GO:0061900	glial cell activation	56	0.720612	2.08484	1.02847e-05	0.000802322	0.000688236	1232	tags=39%, list=8%, signal=36%	C1qa/Itgam/Tyrobp/Mt2A/Il1b/Csf1r/Ifngr1/Cx3cr1/Tlr9/Tlr2/C5ar1/Trem2/Ctsc/Il33/Atm/Sphk1/Grn/Egfr/Tlr4/Tlr6/Casp1/Zeb2
BP	GO:0045785	positive regulation of cell adhesion	456	0.453671	1.59837	1.02375e-05	0.000802322	0.000688236	2945	tags=30%, list=18%, signal=26%	Cxcl13/Cd4/Itgal/Myoc/Ccl2/Il6/Il1b/Aif1/Nckap1l/Card11/Itgb2/Ptprc/Vav1/Cd86/Calca/Cd6/Dock8/Tnfsf4/Ptpn6/Tnfsf13b/Cd24/Nlrp3/Ikzf1/Rreb1/Ret/Lims2/Npy2r/Pycard/Syk/Rasal3/Plekha2/Itgb3/Gcnt1/Abi3bp/Ccr5/Il4r/Vnn1/Spp1/Shh/Igf2/Sash3/Atm/Tgfb1/Ptafr/Gcnt2/Itgb1/P2ry12/Unc13d/Emp2/Il1rl2/Zbtb16/Il6r/Cd74/Nfkbiz/Cass4/Pdpn/Prex1/Havcr2/Dysf/Apbb1ip/Icam1/Nid1/Mmrn1/Ccl19/Zfhx3/Jak3/Col26a1/Itga6/W…
BP	GO:0001934	positive regulation of protein phosphorylation	471	0.452437	1.59478	1.03329e-05	0.000802322	0.000688236	1833	tags=20%, list=11%, signal=18%	Ucn/Mif/Cd4/Clec7a/Plcg2/Tslp/Il6/Hdac6/Clec4a/Il1b/Aif1/Csf1r/Ptprc/Cldn19/Hcls1/Card14/Cx3cr1/Cd6/Cd24/Ang2/Ret/Trem2/Syk/Il24/Mmp9/Itgb3/Gfra1/Trpc6/Mob1a/Lyn/Igf2/Avp/Tgfb1/Hgf/Htr2a/Crh/Sphk1/Pik3r5/Itgb1/Fgf7/Il5/Egfr/Thbs4/Rspo1/Il6r/Cd74/Nos1/Erbb4/Faxdc2/Icam1/Fgf21/Hes5/Bdnf/Cldn3/Fgf10/Ngf/Pik3r6/Lrrk1/Ehd4/Tlr4/Anxa2/Ccnd1/Plaur/Akap6/Egf/Clcf1/Nek10/Tnfrsf1a/Mob3a/Cav1/Reln/Rap2b/Lck…
BP	GO:0002371	dendritic cell cytokine production	17	0.871563	2.01584	1.09688e-05	0.000843664	0.000723699	1140	tags=53%, list=7%, signal=49%	Clec7a/Plcg2/Tlr9/Tlr2/Ticam2/Bst2/Scimp/Jak3/Tlr4
BP	GO:0050920	regulation of chemotaxis	230	0.524452	1.77405	1.12345e-05	0.000856031	0.000734307	1462	tags=20%, list=9%, signal=19%	Mif/Cxcl13/Mmp28/Ccl7/C5ar2/Rac2/Gpr183/Ccl2/Hdac6/Il1b/Aif1/Nckap1l/Csf1r/Gpr18/C3ar1/Cx3cr1/C5ar1/Trem2/Spi1/Shh/Cmklr1/Lyn/Hspb1/Slamf8/Tgfb1/Sucnr1/Rin3/Swap70/Edn3/Thbs4/P2ry12/Il16/Cd74/Bmpr2/Sema3b/F2rl1/Dysf/Gpsm3/Atoh7/Ccl19/Fgf10/Sema6a/Artn/Wnt5a/Cxcr2/Ptprj/Pdgfb
BP	GO:0002730	regulation of dendritic cell cytokine production	16	0.874669	2.01359	1.17154e-05	0.000884401	0.000758643	1140	tags=56%, list=7%, signal=52%	Clec7a/Plcg2/Tlr9/Tlr2/Ticam2/Bst2/Scimp/Jak3/Tlr4
BP	GO:0006959	humoral immune response	205	0.546642	1.83293	1.20325e-05	0.000900006	0.00077203	1745	tags=21%, list=11%, signal=19%	Romo1/Hamp/Cxcl13/C1qa/C1qb/Nppb/Fcgr2b/C1qc/C4a/Gpr183/Reg3a/Tslp/A2m/Il1b/Cd37/Ptprc/Calca/Cfi/Cfh/Ptpn6/Ang2/Pf4/Trem2/C2/Cfd/Exo1/Bcl3/Cfp/Mef2c/Cr2/Svep1/Ccl19/Vip/Ccl12/Cxcl6/Masp2/C1rl/Rpl39/Rbpj/Fcer2/Wfdc21/Tf/Tfe3
BP	GO:0048771	tissue remodeling	220	0.527399	1.78201	1.35466e-05	0.00100405	0.000861278	2999	tags=37%, list=19%, signal=31%	Hamp/Fcgr3a/Rac2/Ccl2/Il6/Csf1r/Ctss/Calca/Hoxa3/Timp1/Cd24/Syk/Mmp9/Itgb3/Abi3bp/Oscar/Spp1/Lrp5/Ctsk/Egfr/Thbs4/Inpp5d/Sfrp1/Mepe/Mef2c/Acvrl1/Bmpr2/Pdk4/Mmp2/Klf6/Cp/Cst3/Tph1/Fgf10/Adrb2/Csk/Lrrk1/Plg/Nppc/Cela1/Atp7a/Il7/Tie1/Clec10a/Cav1/B4galt1/Gpnmb/Nfatc3/Epha2/P2rx7/Nos3/Igf1/Rbpj/Gpr137b/Il20ra/Acp5/Tf/Chd7/Cd38/Bsx/Fshb/Vdr/Eln/Npr3/Csrp3/Lepr/Stat5a/Lrp6/Mdm2/Rock2/Flna/Agt/Axl/Mdk/P…
BP	GO:0002285	lymphocyte activation involved in immune response	190	0.533982	1.77585	1.43787e-05	0.00105612	0.000905948	1518	tags=24%, list=10%, signal=22%	Gapt/Itgal/Fcgr3a/Plcg2/Gpr183/Il6/Nckap1l/Lcp1/Batf/Ptprc/Cd86/Fcer1g/Irf8/Tnfsf4/Nlrp3/Pf4/Cd180/Spi1/Il4r/Exo1/Fgl2/Bcl3/Tgfb1/Swap70/Unc13d/Il6r/Cd74/Nfkbiz/Lfng/Mfng/Havcr2/Clec4e/F2rl1/Apbb1ip/Icam1/Zc3h12a/Ccl19/Jak3/Tlr4/Mlh1/Atp7a/Clcf1/Stat3/Cd28/Itm2a
BP	GO:0042742	defense response to bacterium	280	0.501656	1.71886	1.47436e-05	0.00107325	0.000920641	1699	tags=21%, list=11%, signal=19%	Romo1/Hamp/Plac8/Cxcl13/Cd4/Nlrc4/Tslp/Myo1f/Anxa3/Il1b/Fgr/Fcgr1a/Ncf1/Fcer1g/Tlr9/Tlr2/Hmgb2l1/Irf8/Nlrp3/Ang2/Cyba/C5ar1/Trem2/Pycard/Cebpb/Syk/Hck/Lyz2/Defb11/Ccr5/Slamf8/Naip6/Bcl3/Card9/Grn/Casp4/Defb36/Nfkbiz/Coch/Havcr2/Clec4e/F2rl1/Ssc5d/Hmgb2/Mmrn2/Lyst/Tlr4/Defb49/Casp1/Cxcl6/Tnfrsf1a/Epha2/P2rx7/Pld1/Rbpj/Wfdc21/Stab2/Acp5/Tf/Gsdmd
BP	GO:0032570	response to progesterone	71	0.677569	2.01795	1.55047e-05	0.00111867	0.000959604	2340	tags=38%, list=15%, signal=33%	Mif/Cldn4/Csn1s1/Tspo/Ccl2/Ncf2/Tlr2/Cbr1/Socs3/Fosl1/Tgfb1/Gabrb1/Sphk1/Abhd2/Erbb4/Adrb2/Tlr4/Pgr/Cav1/Reln/Igf1/Fosb/Nkx2-2/Cd38/Hspa8/Junb/Mbp
BP	GO:0043299	leukocyte degranulation	85	0.65066	1.97081	1.63459e-05	0.00116902	0.00100279	1405	tags=34%, list=9%, signal=31%	Fcgr3a/Rac2/Lat2/Itgam/Myo1f/Anxa3/Fgr/Nckap1l/Itgb2/Cd300a/Fcer1g/Fes/Stxbp2/Btk/Syk/Cd84/Spi1/Il4r/Lyn/Ptafr/Cbl/Hmox1/Unc13d/Pram1/F2rl1/Milr1/Nppc/Ptgds/Nr4a3
BP	GO:0009612	response to mechanical stimulus	324	0.478428	1.65738	1.8312e-05	0.00129824	0.00111364	2389	tags=27%, list=15%, signal=23%	Ucn/Mif/Mmp3/Ankrd1/Entpd1/Nppb/Ccl2/Itgam/Il6/Il1b/Csf1r/Scn9a/Tlr8/Ang2/Cyba/Tlr7/Tifab/Htr7/Mmp9/Itgb3/Gadd45a/Ccnb1/Il33/Fosl1/Igf2/Hspb1/Tgfb1/Cyp11b2/Htr2a/Nfkbia/Cnn2/Itgb1/Ltbp1/Egfr/Slc1a3/Mmp13/Slc2a1/Usp53/Dcn/Nos1/Retn/Mmp2/Kcnq3/Smpd2/Atoh7/Bdnf/Ngf/Tlr4/Casp1/Rest/Tnfrsf1a/Cav1/Reln/Lck/Tgfbr2/Slc26a5/Piezo1/Pdgfb/Col3a1/Pcdh15/P2rx7/Myc/Nos3/Igf1/Postn/Grin2b/Map3k2/Acp5/Fosb/Ltbr/…
BP	GO:0030099	myeloid cell differentiation	446	0.453799	1.59496	2.01423e-05	0.00141569	0.00121438	2913	tags=32%, list=18%, signal=27%	Hoxa7/Cd4/C1qc/Gpr183/Ccl2/Itgam/Tyrobp/Hoxa5/Nckap1l/Cebpa/Csf3r/Csf1r/Batf/Cd86/Calca/Hcls1/Fcer1g/Tlr2/Irf8/Fes/Ptpn6/Alas2/Ikzf1/Pf4/Dyrk3/Trem2/Hbb/Cebpb/Mafb/Tifab/Racgap1/Clec5a/Spi1/Il33/Oscar/Fli1/Lyn/Tgfb1/Ucp2/Nfkbia/Twist2/Prdm16/Evi2b/Klf10/Il5/Inpp5d/Sfrp1/Mef2c/Zbtb16/Cd74/Wasf2/Cd300lf/Slc1a5/Clec1b/Sh2b3/Klf1/F2rl1/Faxdc2/Cd101/Hmgb2/Camk4/Ccl19/Maf/Lrrk1/Tlr4/Rbm15/Anxa2/Apc/Zfp…
MF	GO:0030545	signaling receptor regulator activity	469	0.447441	1.57866	2.49851e-05	0.00174106	0.00149349	1462	tags=17%, list=9%, signal=16%	Ucn/Hamp/Mif/Cxcl13/Dkk4/Clec12a/Nppb/Ccl7/Ccl2/Tslp/Il6/Il1b/Mrap/Cd86/Calca/Prl/Stc2/Tnfsf4/Timp1/Gmfg/Tnfsf13b/Pf4/Slurp1/Il24/Insl3/Il33/Spp1/Pdyn/S100a4/Igf2/Avp/Tgfb1/Hgf/Crh/Fst/Grn/Fgf7/Amh/Ucn2/Il5/Edn3/Egfr/Thbs4/Pcsk9/Il16/Il1rn/Bmp15/Mia/Sema3b/Retn/Btc/Fgf21/Hmgb2/Ccl19/Vip/Bdnf/Fgf10/Fbn2/Ngf/Wnt4/Ccl12/Sema6a/Ghrh/Rln1/Cxcl16/Nppc/Calcb/Cxcl6/Bmp7/Artn/Ttr/Pyy/Egf/Clcf1/Il7/Wnt5a/W…
BP	GO:1901654	response to ketone	381	0.464269	1.61995	2.52289e-05	0.00174315	0.00149528	2628	tags=28%, list=16%, signal=24%	Mif/Cldn4/Csn1s1/Tspo/Ccl2/A2m/Itgam/Il6/Hdac6/Il1b/Fcgr1a/Cebpa/Ncf2/Ptprc/Ncf1/Tlr2/Cybb/Map4k1/Tnfsf4/Casp6/Npas4/Pf4/Cyba/Cbr1/Socs3/Pappa/Htr7/Bard1/Cldn1/Fosl1/Spp1/Avp/Tgfb1/Crh/Ptafr/Gabrb1/Sphk1/Cbl/Card9/Abhd2/Egfr/P2ry6/Sfrp1/Tgfbr1/Msn/Klf6/Erbb4/Icam1/Ccl19/Adrb2/Ghrh/Tlr4/Ccnd1/Ass1/Pgr/Cav1/Reln/Lck/Wnt5a/Ddit4/Ccnd2/Gnrh1/Cyp27b1/Myc/Nos3/Igf1/Postn/Hsd17b3/Grin2b/Agtr1a/Cyp11a1/K…
BP	GO:0021517	ventral spinal cord development	49	-0.729687	-2.24874	2.59171e-05	0.00177565	0.00152316	627	tags=20%, list=4%, signal=20%	Hoxc10/Tctn1/Gata2/Dll4/Mnx1/Olig3/Lhx1/Hoxd10/Lbx1/Olig2
BP	GO:0046849	bone remodeling	110	0.605959	1.90287	2.73375e-05	0.00185736	0.00159325	1686	tags=26%, list=11%, signal=24%	Hamp/Fcgr3a/Rac2/Il6/Csf1r/Ctss/Calca/Syk/Itgb3/Oscar/Spp1/Lrp5/Ctsk/Egfr/Inpp5d/Sfrp1/Mepe/Pdk4/Tph1/Adrb2/Csk/Lrrk1/Il7/Epha2/P2rx7/Gpr137b/Il20ra/Acp5/Tf
BP	GO:0032733	positive regulation of interleukin-10 production	41	0.739856	2.02174	2.79531e-05	0.00188243	0.00161476	1449	tags=46%, list=9%, signal=42%	Clec7a/Plcg2/Tslp/Il6/Fcer1g/Tlr9/Tlr2/Tnfsf4/Trem2/Pycard/Syk/Sash3/Bcl3/Hgf/Lilra5/F2rl1/Tlr4/Stat3/Cd28
BP	GO:0002688	regulation of leukocyte chemotaxis	126	0.590142	1.86492	2.81684e-05	0.00188243	0.00161476	1046	tags=22%, list=7%, signal=21%	Mif/Cxcl13/Mmp28/Ccl7/C5ar2/Rac2/Ccl2/Il1b/Aif1/Nckap1l/Csf1r/Gpr18/C3ar1/Cx3cr1/C5ar1/Spi1/Cmklr1/Lyn/Slamf8/Rin3/Swap70/Edn3/Thbs4/Cd74/F2rl1/Dysf/Gpsm3/Ccl19
BP	GO:0001774	microglial cell activation	45	0.73393	2.0317	2.89782e-05	0.00190221	0.00163172	1207	tags=40%, list=8%, signal=37%	C1qa/Itgam/Tyrobp/Csf1r/Ifngr1/Cx3cr1/Tlr9/Tlr2/C5ar1/Trem2/Ctsc/Il33/Atm/Sphk1/Grn/Tlr4/Tlr6/Casp1
BP	GO:0097696	receptor signaling pathway via STAT	175	0.545127	1.78838	2.90308e-05	0.00190221	0.00163172	1557	tags=19%, list=10%, signal=17%	Hamp/Csf2rb/Tslp/Il6/Csf1r/Ptprc/Hcls1/Prl/Csf2ra/Socs3/Ret/Il24/Il10ra/Gadd45a/Lyn/Ptprt/Bcl3/Tgfb1/Il5/Il6r/Sh2b3/Erbb4/Hes5/Jak3/Cxcl6/Egf/Clcf1/Tnfrsf1a/Cav1/Lck/Stat3/Igf1/Ctf1
BP	GO:0060326	cell chemotaxis	298	0.484385	1.66466	2.91642e-05	0.00190221	0.00163172	1462	tags=22%, list=9%, signal=20%	Mif/Cxcl13/Mmp28/Ccl7/C5ar2/Rac2/Gpr183/Ccl2/Itgam/Bin2/Il1b/Aif1/Nckap1l/Csf3r/Csf1r/Gpr18/Itgb2/Vav1/Calca/C3ar1/Cx3cr1/Fcer1g/Pf4/C5ar1/Syk/Cnr2/Mmp9/Spi1/Ccr5/Spp1/Shh/Cmklr1/Lyn/Hspb1/Slamf8/Hgf/Rin3/Dock4/Swap70/Edn3/Thbs4/Il16/Elmo2/Cd74/Mmp2/Prex1/Ccr10/F2rl1/Dysf/Gpsm3/Ch25h/Hmgb2/Ccl19/Lyst/Ccl12/Cxcl16/Cxcl6/Cela1/Wnt5a/Rab13/Cxcr2/Il17ra/Epha2/Ptprj/Pdgfb
BP	GO:0009595	detection of biotic stimulus	33	0.773946	2.04207	3.11722e-05	0.00201125	0.00172526	1168	tags=45%, list=7%, signal=42%	Clec7a/Nlrc4/Tspo/Clec4a/Tlr9/Tlr2/Nlrp3/Srpx/Trem2/Fap/Naip6/Casp4/Ssc5d/Tlr4/Tlr6
BP	GO:0002573	myeloid leukocyte differentiation	256	0.501013	1.70609	3.13294e-05	0.00201125	0.00172526	2913	tags=34%, list=18%, signal=28%	Hoxa7/Cd4/C1qc/Gpr183/Ccl2/Itgam/Tyrobp/Cebpa/Csf1r/Batf/Cd86/Calca/Hcls1/Fcer1g/Tlr2/Fes/Ikzf1/Pf4/Trem2/Cebpb/Mafb/Spi1/Il33/Oscar/Lyn/Tgfb1/Ucp2/Prdm16/Evi2b/Klf10/Il5/Inpp5d/Sfrp1/Mef2c/Cd74/Cd300lf/F2rl1/Cd101/Camk4/Ccl19/Lrrk1/Tlr4/Anxa2/Apc/Zfp36l1/Lrrc17/Sbno2/Tgfbr2/Gpc3/Epha2/Sp3/Myc/Rbpj/Batf3/Tob2/Gpr137b/Acp5/Tf/Tfe3/Rbp1/Hhex/Asxl2/Ltbr/Ripk1/Casp8/Jun/Myd88/Fshb/Junb/Psen1/Ccr1l1/S…
BP	GO:0007159	leukocyte cell-cell adhesion	358	0.472917	1.64326	3.17009e-05	0.0020192	0.00173208	1537	tags=22%, list=10%, signal=21%	Cd4/Itgal/Rac2/Ccl2/Itgam/Il6/Il1b/Aif1/Nckap1l/Card11/Itgb2/Scgb1a1/Cd37/Ptprc/Cd300a/Cd86/Calca/Tnfaip8l2/Dapl1/Cx3cr1/Cd6/Dock8/Laptm5/Cfh/Tnfsf4/Ptpn6/Tnfsf13b/Cd24/Nlrp3/Ikzf1/Pf4/Fermt3/Lrg1/Pycard/Cebpb/Syk/Rasal3/Gcnt1/Il4r/Vnn1/Shh/Igf2/Hspb1/Sash3/Fgl2/Tgfb1/Ptafr/Itgb1/Il1rl2/Zbtb16/Cd74/Nfkbiz/Havcr2/Msn/Icam1/Zc3h12a/Ccl19/Jak3/Pik3r6/Ass1/Dusp22/Bmp7/Slc4a1/Itpkb/Il7/Cav1/Nt5e/Lck/S…
MF	GO:0005178	integrin binding	135	0.571281	1.82619	3.37486e-05	0.00213296	0.00182966	2911	tags=39%, list=18%, signal=32%	Itgal/Cd151/Il1b/Itgb2/Lcp1/Fermt3/Itga7/Syk/Itgb3/Fap/Gfra1/Gfap/Spp1/Lyn/Igf2/Itgbl1/Itga11/Itgb1/Tnn/Icam2/Egfr/Thbs4/Emp2/Pxn/Vwf/Tln1/Icam1/Itgb4/Itga6/Icam4/Gpnmb/Col3a1/Igf1/Lama5/Nf2/Dst/Tln2/Cdh17/Itgav/Lamb2/Dab2/Ibsp/Lamb1/Itga9/Vtn/Cd9/Tnr/P4hb/Prkca/Dmd/Cxadr/Cd40lg/Itgb6
BP	GO:0032613	interleukin-10 production	59	0.693139	2.02026	3.5315e-05	0.00214868	0.00184315	1449	tags=41%, list=9%, signal=37%	Fcgr2b/Clec7a/Plcg2/Tslp/Il6/Tyrobp/Fcer1g/Tlr9/Tlr2/Tnfsf4/Btk/Trem2/Pycard/Syk/Cd84/Sash3/Bcl3/Hgf/Lilra5/F2rl1/Jak3/Tlr4/Stat3/Cd28
BP	GO:0032653	regulation of interleukin-10 production	59	0.693139	2.02026	3.5315e-05	0.00214868	0.00184315	1449	tags=41%, list=9%, signal=37%	Fcgr2b/Clec7a/Plcg2/Tslp/Il6/Tyrobp/Fcer1g/Tlr9/Tlr2/Tnfsf4/Btk/Trem2/Pycard/Syk/Cd84/Sash3/Bcl3/Hgf/Lilra5/F2rl1/Jak3/Tlr4/Stat3/Cd28
BP	GO:0050766	positive regulation of phagocytosis	81	0.634573	1.90903	3.49412e-05	0.00214868	0.00184315	929	tags=26%, list=6%, signal=25%	Fcgr2b/Clec7a/C4a/Plcg2/Ccl2/Il1b/Fcgr1a/Nckap1l/Itgb2/Ptprc/Fcer1g/Btk/Cyba/Trem2/Dock2/Pycard/C2/Mertk/Pros1/Cd300lf/F2rl1
BP	GO:0002822	regulation of adaptive immune response based on somatic recombination of immune receptors built from immunoglobulin superfamily domains	181	0.539756	1.78218	3.48126e-05	0.00214868	0.00184315	1517	tags=28%, list=9%, signal=26%	Cd4/Fcgr2b/RT1-T24-1/Clec7a/Il6/Clec4a/Il1b/Fcgr1a/Nckap1l/Was/Ripk3/Ptprc/Fcer1g/RT1-T24-3/Tnfsf4/Ptpn6/RT1-CE4/Tnfsf13b/Cd24/Nlrp3/Pf4/Btk/Trem2/RT1-CE10/Il4r/Micb/Il33/Sash3/RT1-CE7/Tgfb1/RT1-M6-1/Il1r1/Card9/Pla2g4a/Mef2c/Cr2/Nfkbiz/Havcr2/Svep1/Tnfrsf1b/Zc3h12a/Ccl19/Jak3/Dennd1b/Dusp22/Mlh1/Clcf1/Cd28/Tnfrsf13c/P2rx7/Cd1d1
BP	GO:1903131	mononuclear cell differentiation	453	0.449685	1.5838	3.52674e-05	0.00214868	0.00184315	1545	tags=21%, list=10%, signal=20%	Hoxa7/Cd4/Plcg2/Gpr183/Il6/Il1b/Slc46a2/Nckap1l/Csf1r/Card11/Gpr18/Ripk3/Batf/Ptprc/Vav1/Lyl1/Cd86/Fcer1g/Tlr9/Laptm5/Irf8/Fes/Tnfsf4/Ptpn6/Tnfsf13b/Cd24/Nlrp3/Nfam1/Ikzf1/Pf4/Btk/Dclre1c/Pou2f2/Trem2/Dock2/Psmb11/Cebpb/Syk/Mafb/Spi1/Il4r/Vnn1/Shh/Cd79b/Lyn/Hspb1/Slamf8/Sash3/Fgl2/Atm/Bcl3/Mertk/Tgfb1/Ctsk/Inpp5d/Sfrp1/Il1rl2/Mef2c/Zbtb16/Il6r/Cd74/Cr2/Nfkbiz/Sh2b3/Lfng/Mfng/Prex1/Clec4e/F2rl1/Zc…
BP	GO:0150146	cell junction disassembly	25	0.820611	2.06184	3.66295e-05	0.00221215	0.00189759	902	tags=40%, list=6%, signal=38%	C1qa/C1qb/C1qc/Itgam/Cx3cr1/Trem2/C1ql1/Itgb1/Tgfbr1/Ston1
BP	GO:0048678	response to axon injury	131	0.570326	1.81887	3.79038e-05	0.00227228	0.00194917	3448	tags=41%, list=22%, signal=33%	Mif/Plcg2/Tspo/Tyrobp/Aif1/Csf1r/Cdk1/Ptpn6/Ltc4s/Trem2/Matn4/Uck2/Spp1/Shh/Lyn/Naip6/Pros1/Grn/P2ry12/Matn2/Mmp2/Cst3/Nppc/Dpysl3/Reln/Pdgfb/Gap43/Nos3/Cspg5/Ptprf/Pten/Jun/Lamb2/Map1b/Vcan/Tnc/Tnr/Klf4/P2rx4/Nrep/Flna/Axl/Morn4/Cntf/Lgals1/Ntrk1/Ncam1/Kcnb1/Arf4/Isl1/Ptn/Neo1/Chst3/Pum2
BP	GO:0050853	B cell receptor signaling pathway	56	0.701114	2.02843	3.8497e-05	0.00229099	0.00196522	1087	tags=36%, list=7%, signal=33%	Fcgr2b/Plcg2/Lat2/Cd22/Nckap1l/Ptprc/Cd300a/Klhl6/Blnk/Ptpn6/Nfam1/Btk/Syk/Cd79b/Lyn/Cmtm3/Nfkbia/Mef2c/Nfkbiz/Tec
BP	GO:0098813	nuclear chromosome segregation	256	0.498047	1.69599	4.07828e-05	0.00240944	0.00206683	2823	tags=30%, list=18%, signal=25%	Ube2b/Prc1/Ube2c/Pttg1/Cdk1/Tacc3/Top2a/Tpx2/Knstrn/Kif18b/Racgap1/Ccnb1/Ect2/Mael/Atm/Bub1b/Syce1/Rmi2/Kif2c/Cdt1/Hecw2/Aurka/Kntc1/Kif18a/Ncaph/Nuf2/Nek2/Ncapg/Nek6/Smc2/Apc/Cenpf/Brip1/Mlh1/Spc25/Cenpi/Psrc1/Cdca8/Nipbl/Msh5/Ttl/Syce1l/Chek2/Kifc1/Chmp7/Mapre1/Kif23/Kif11/Kif22/Nusap1/Dync1h1/Pten/Brca2/Mei4/Ttk/Ncapg2/Aurkb/Cenpe/Ndc80/Fam83d/Fancd2/Gen1/Kif4a/Golga2/Cdc20/Plk1/Rb1/Mad2l1bp/D…
BP	GO:0002269	leukocyte activation involved in inflammatory response	49	0.714048	2.02949	4.11186e-05	0.0024118	0.00206885	2068	tags=45%, list=13%, signal=39%	C1qa/Itgam/Tyrobp/Csf1r/Ifngr1/Cx3cr1/Tlr9/Tlr2/C5ar1/Trem2/Ctsc/Il33/Atm/Sphk1/Grn/Tlr4/Tlr6/Casp1/Cst7/Jun/Myd88/Ttbk1
BP	GO:0031349	positive regulation of defense response	424	0.459094	1.60975	4.35258e-05	0.00253476	0.00217433	1453	tags=21%, list=9%, signal=20%	Ucn/Mif/Clec7a/Nlrc4/Plcg2/Tslp/Il6/Tyrobp/Clec4a/Ffar3/Il1b/Tlr10/Fcgr1a/Slc46a2/Cebpa/Csf1r/Mefv/Ctss/Vav1/Cd300a/Cd86/Fcer1g/Tlr9/Tlr2/Ticam2/Tnfsf4/Casp6/Tlr8/Cd24/Nlrp3/Pik3cg/Btk/Cyba/Tlr7/Trem2/Pycard/Cebpb/Syk/Spi1/Unc93b1/Ncr3/Ctsc/Ccr5/Il33/Fosl1/Lyn/Alox5ap/Tgfb1/Sucnr1/Nfkbia/Crh/Il17rb/Il18rap/Card9/Grn/Lpl/Il16/Lilra5/Casp4/Pla2g4a/Mef2c/Cd74/Nfkbiz/Cd300lf/Polr3g/Mmp2/Coch/Havcr2/C…
BP	GO:0006911	phagocytosis, engulfment	55	0.682293	1.96712	4.61199e-05	0.00266678	0.00228758	929	tags=27%, list=6%, signal=26%	Fcgr2b/Clec7a/Plcg2/Itgam/Bin2/Aif1/Fcgr1a/Nckap1l/Itgb2/Cd300a/Fcer1g/Trem2/Xkr4/Abca1/F2rl1
BP	GO:0002819	regulation of adaptive immune response	193	0.530333	1.7657	4.78364e-05	0.00274655	0.002356	1517	tags=27%, list=9%, signal=25%	Cd4/Fcgr2b/RT1-T24-1/Clec7a/Il6/Clec4a/Il1b/Fcgr1a/Nckap1l/Was/Ripk3/Ptprc/Fcer1g/RT1-T24-3/Tnfsf4/Ptpn6/RT1-CE4/Tnfsf13b/Cd24/Nlrp3/Pf4/Btk/Trem2/Pycard/RT1-CE10/Il4r/Micb/Il33/Sash3/RT1-CE7/Tgfb1/RT1-M6-1/Il1r1/Samsn1/Card9/Pla2g4a/Mef2c/Cr2/Nfkbiz/Havcr2/Svep1/Tnfrsf1b/Zc3h12a/Ccl19/Jak3/Dennd1b/Dusp22/Mlh1/Clcf1/Cd28/Tnfrsf13c/P2rx7/Cd1d1
MF	GO:0005148	prolactin receptor binding	24	0.808066	2.01238	4.84047e-05	0.00275974	0.00236732	228	tags=4%, list=1%, signal=4%	Prl
CC	GO:0098857	membrane microdomain	294	0.481535	1.65578	4.94786e-05	0.00280138	0.00240304	3091	tags=34%, list=19%, signal=28%	Cd4/Plcg2/Lat2/Itgam/Hdac6/Card11/Itgb2/Kcne3/Ptprc/Tlr2/Lcp2/Cd24/Nfam1/Btk/Trem2/Mall/Hck/Shh/Lyn/Htr2a/Itgb1/Cbl/Hmox1/Abca1/Egfr/P2ry12/Inpp5d/Emp2/Stom/Tgfbr1/Slc2a1/Bmpr2/Ahnak/Bst2/Pdpn/Nos1/Lipe/Smpd2/Dysf/Erbb4/Adra1a/Tnfrsf1b/Icam1/Kif18a/Slc22a6/Adrb2/Cd48/Slc1a2/Tlr6/Anxa2/Akap6/Tnfrsf1a/Cav1/Rap2b/Lck/Selplg/Cav2/Tgfbr2/Hyal2/Nos3/Atp2b4/S100a10/Sulf1/Kcnma1/Pag1/Kcnd3/Dpp4/Slc39a6/M…
BP	GO:0022407	regulation of cell-cell adhesion	436	0.445209	1.56429	5.13824e-05	0.00288911	0.00247829	1537	tags=21%, list=10%, signal=19%	Cxcl13/Cd4/Itgal/Ccl2/Il6/Il1b/Aif1/Nckap1l/Card11/Itgb2/Scgb1a1/Cd37/Ptprc/Cd300a/Cd86/Tnfaip8l2/Dapl1/Cd6/Dock8/Laptm5/Tnfsf4/Ptpn6/Tnfsf13b/Cd24/Nlrp3/Ikzf1/Pf4/Fermt3/Pycard/Cebpb/Syk/Rasal3/Spi1/Gcnt1/Ccr5/Il4r/Vnn1/Shh/Lyn/Igf2/Hspb1/Sash3/Fgl2/Tgfb1/Ptafr/Swap70/Gcnt2/Alox12/Il1rl2/Il1rn/Mapk7/Zbtb16/Il6r/Cd74/Nfkbiz/Pdpn/Sh2b3/Havcr2/Icam1/Zc3h12a/Mmrn1/Ccm2l/Ccl19/Jak3/Itga6/Wnt4/Pik3r6/…
BP	GO:0061081	positive regulation of myeloid leukocyte cytokine production involved in immune response	39	0.739895	2.00223	5.74683e-05	0.00318734	0.00273412	1497	tags=44%, list=9%, signal=40%	Mif/Plcg2/Fcer1g/Tlr2/Laptm5/Ticam2/Tlr7/Pycard/Syk/Card9/Casp4/Cd74/Tlr4/Casp1/Wnt5a/Nr4a3/P2rx7
BP	GO:0032963	collagen metabolic process	112	0.595759	1.87356	5.74258e-05	0.00318734	0.00273412	1497	tags=24%, list=9%, signal=22%	Ucn/Mmp3/Mmp28/Mmp11/Ccl2/Il6/Ctss/Mmp9/Fap/Col1a2/Tgfb1/Itgb1/Ltbp1/Ctsk/Mmp13/Il6r/Id1/Retn/Mmp2/Mmp16/Cst3/Wnt4/Nppc/Mmp10/Mmp19/Pdgfb/P2rx7
BP	GO:2000379	positive regulation of reactive oxygen species metabolic process	79	0.639553	1.91773	5.79776e-05	0.00319386	0.00273971	1871	tags=33%, list=12%, signal=29%	Romo1/Clec7a/Plcg2/Tspo/Itgam/Tyrobp/Itgb2/Ripk3/Cyba/Cbr1/Syk/Gadd45a/Hvcn1/Tgfb1/Egfr/Alox12/F2rl1/Zc3h12a/Tlr4/Tlr6/Tgfbr2/Plau/Pdgfb/Agtr1a/Cdkn1a/Dcxr
BP	GO:0030890	positive regulation of B cell proliferation	47	0.71383	1.9911	5.85395e-05	0.00320317	0.0027477	1461	tags=36%, list=9%, signal=33%	Mif/Gpr183/Nckap1l/Card11/Ptprc/Tlr9/Tnfsf13b/Btk/Sash3/Il5/Mef2c/Cd74/Il13ra1/Tlr4/Clcf1/Il7/Tnfrsf13c
BP	GO:0030183	B cell differentiation	144	0.563548	1.8148	6.27792e-05	0.00336736	0.00288854	2047	tags=30%, list=13%, signal=26%	Plcg2/Gpr183/Il6/Nckap1l/Card11/Ptprc/Lyl1/Tlr9/Laptm5/Irf8/Ptpn6/Tnfsf13b/Cd24/Nfam1/Ikzf1/Btk/Dclre1c/Pou2f2/Syk/Spi1/Cd79b/Slamf8/Atm/Bcl3/Inpp5d/Sfrp1/Cr2/Nfkbiz/Lfng/Mfng/Jak3/Zfp36l1/Clcf1/Il7/Ptprj/Sp3/Itm2a/Rbpj/Cmtm7/Hhex/Dpp4/Cdh17/Hmgb3
BP	GO:0042098	T cell proliferation	221	0.510668	1.72618	6.27566e-05	0.00336736	0.00288854	1537	tags=23%, list=10%, signal=21%	Cd4/Itgal/Cd151/Rac2/Itgam/Il6/Il1b/Aif1/Nckap1l/Card11/Itgb2/Ripk3/Scgb1a1/Cd37/Ptprc/Cd86/Cd6/Dock8/Laptm5/Tnfsf4/Ptpn6/Tnfsf13b/Cd24/Dock2/Pycard/Cebpb/Syk/Rasal3/Shh/Igf2/Sash3/Tgfb1/Elf4/Havcr2/Msn/Tnfrsf1b/Ccl19/Jak3/Wnt4/Slc4a1/Tgfbr2/Gnrh1/Gpnmb/Cd28/Tnfrsf13c/P2rx7/Cd1d1/Myc/Igf1/Cd44
BP	GO:0072593	reactive oxygen species metabolic process	222	0.505561	1.71029	6.25348e-05	0.00336736	0.00288854	2071	tags=26%, list=13%, signal=23%	Romo1/Mmp3/Clec7a/Plcg2/Tspo/Ncf4/Itgam/Tyrobp/Ncf2/Itgb2/Ripk3/Vav1/Ncf1/Prl/Gch1/Cybb/Hk2/Cyba/Cbr1/Hbb/Syk/Gadd45a/Hvcn1/Tgfb1/Ngfr/Ucp2/Egfr/Alox12/Cryab/Pdk4/Prex1/F2rl1/Zc3h12a/Foxm1/Mycn/Tlr4/Tlr6/Atp7a/Prcp/Tgfbr2/Ddit4/Stat3/Plau/Pdgfb/Eef1a1/P2rx7/Nos3/Agtr1a/Ctns/Acp5/Cflar/Cdkn1a/Dcxr/Shc1/Ripk1/Cyct/Rab27a/Abcd1
BP	GO:0008544	epidermis development	346	0.453954	1.57921	6.33609e-05	0.00337635	0.00289625	1543	tags=18%, list=10%, signal=17%	Mif/Cldn4/Hoxa7/Dkk4/Krt28/Grxcr1/Reg3a/Lhx2/Sprr1a/St14/Fzd3/Opn3/Mafb/Cldn1/Shh/Lce1f/Tmprss13/Pnpla1/Ngfr/Ovol2/Exph5/Fst/Cux1/Fgf7/Trps1/Egfr/Alox12/Sostdc1/Sox18/Agpat2/Sfn/Nfkbiz/Spint1/Krt80/Svep1/Gli1/Alg10/Hes5/Myo5a/Fgf10/Ybx1/Mycn/Apc/Zfp36l1/Krt7/Irf6/Flnb/Atp7a/Hey2/Rest/Ncoa3/Klf7/Wnt5a/Krt16/Slc44a4/Cyp27b1/Epha2/Pcdh15/Grhl2/Myo7a/Mycl/Krt77/Rbpj
BP	GO:0002888	positive regulation of myeloid leukocyte mediated immunity	22	0.811529	1.98822	6.53951e-05	0.00346212	0.00296982	929	tags=45%, list=6%, signal=43%	Itgam/Tyrobp/Fcgr1a/Itgb2/Fcer1g/Ticam2/Btk/Spi1/Ptafr/F2rl1
BP	GO:0007059	chromosome segregation	335	0.473657	1.64536	6.82278e-05	0.00358878	0.00307847	2722	tags=27%, list=17%, signal=23%	Ube2b/Mis18a/Cenpw/Prc1/Ube2c/Pttg1/Cdk1/Tacc3/Top2a/Tpx2/Knstrn/Kif18b/Ska1/Racgap1/Ccnb1/Ect2/Mael/Atm/Bub1b/Syce1/Rmi2/Kif2c/Cdt1/Ccdc69/Hecw2/Aurka/Kntc1/Hjurp/Mki67/Cenph/Kif18a/Ncaph/Nuf2/Nek2/Ncapg/Nek6/Smc2/Apc/Cenpf/Brip1/Mlh1/Spc25/Cenpi/Psrc1/Cdca8/Nipbl/Msh5/Ttl/Syce1l/Chek2/Kifc1/Chmp7/Mapre1/Haus5/Ska2/Kif23/Kif11/Kif22/Nusap1/Gpsm2/Dync1h1/Pten/Brca2/Chtf18/Ncor1/Mei4/Ttk/Ncapg2/Au…
BP	GO:0002683	negative regulation of immune system process	483	0.435753	1.53891	7.25565e-05	0.00379201	0.0032528	2253	tags=24%, list=14%, signal=21%	Mif/Hoxa7/Mmp28/Fcgr2b/C1qc/C5ar2/Sox11/Cd68/Ccl2/A2m/Cd22/Tyrobp/Fgr/Cd33/Nckap1l/Cebpa/Mefv/Gpr18/Scgb1a1/Cd37/Ptprc/Cd300a/Cd86/Calca/Tnfaip8l2/Dapl1/Cx3cr1/Fcer1g/Laptm5/Ticam2/Tnfsf4/Ptpn6/Cd24/Pf4/Btk/Trem2/Cebpb/Mafb/Cnr2/Cd84/Spi1/Tnfrsf13b/Il4r/Il33/Shh/Lyn/Igf2/Hspb1/Slamf8/Fgl2/Atm/Mertk/Tgfb1/Siglec10/Cnn2/Rin3/Twist2/Samsn1/Hmox1/Prdm16/Grn/Inpp5d/Sfrp1/Cd74/Cr2/Bst2/Cd300lf/Havcr2/F…
BP	GO:0050871	positive regulation of B cell activation	84	0.637563	1.9276	7.43366e-05	0.0038603	0.00331138	1461	tags=30%, list=9%, signal=27%	Mif/Gpr183/Il6/Nckap1l/Card11/Ptprc/Tlr9/Tnfsf4/Tnfsf13b/Btk/Syk/Spi1/Sash3/Tgfb1/Il5/Inpp5d/Mef2c/Cd74/Il13ra1/Tlr4/Mlh1/Clcf1/Il7/Cd28/Tnfrsf13c
BP	GO:0007259	receptor signaling pathway via JAK-STAT	168	0.539048	1.76355	8.2743e-05	0.00426964	0.00366252	2081	tags=21%, list=13%, signal=19%	Hamp/Csf2rb/Tslp/Il6/Csf1r/Ptprc/Hcls1/Prl/Csf2ra/Socs3/Ret/Il24/Il10ra/Gadd45a/Lyn/Bcl3/Il5/Il6r/Sh2b3/Erbb4/Hes5/Jak3/Cxcl6/Egf/Clcf1/Tnfrsf1a/Cav1/Lck/Stat3/Igf1/Ctf1/Nf2/Gfra2/Il10rb/Usp1/Crlf3
BP	GO:0019221	cytokine-mediated signaling pathway	415	0.447869	1.56634	8.91141e-05	0.00456948	0.00391972	1462	tags=20%, list=9%, signal=18%	Cxcl13/Csf2rb/Cd4/Il21r/Ccl7/Ccl2/Tslp/Il6/Il1b/Cebpa/Csf3r/Csf1r/Ptprc/Ifngr1/Card14/Cx3cr1/Fcer1g/Laptm5/Ticam2/Csf2ra/Tnfsf13b/Cd24/Lifr/Pf4/Trem2/Pycard/Syk/Spi1/Il10ra/Insl3/Ccr5/Il4r/Il33/Fosl1/Lyn/Naip6/Il1r2/Vrk2/Lilrb3/Irf5/Nfkbia/Il17rb/Il1r1/Sphk1/Il18rap/Il5/Il16/Lilra5/Casp4/Il1rl2/Il1rn/Rbm12/Il6r/Cd74/Nfkbiz/Cd300lf/Sh2b3/Ccr10/F2rl1/Irak4/Klf6/Tnfrsf1b/Il13ra1/Ccl19/Jak3/Ccl12/Bir…
BP	GO:0002532	production of molecular mediator involved in inflammatory response	91	0.605766	1.85593	9.22253e-05	0.00464375	0.00398343	1704	tags=35%, list=11%, signal=32%	Clec7a/Il6/Pld4/Mefv/Cd300a/Ncf1/Cd6/Fcer1g/Ticam2/Btk/Trem2/Pycard/Syk/Il4r/Lyn/Alox5ap/Slamf8/Il1r2/Card9/Grn/Cd74/Per1/Gpsm3/Zc3h12a/Tlr4/Tlr6/Stat3/Il17ra/Slc7a2/Chia/P2rx1/Il17b
CC	GO:0045121	membrane raft	293	0.479407	1.64485	9.22713e-05	0.00464375	0.00398343	3091	tags=33%, list=19%, signal=27%	Cd4/Plcg2/Lat2/Itgam/Hdac6/Card11/Itgb2/Kcne3/Ptprc/Tlr2/Lcp2/Cd24/Nfam1/Btk/Trem2/Mall/Hck/Shh/Lyn/Htr2a/Itgb1/Cbl/Hmox1/Abca1/Egfr/P2ry12/Inpp5d/Emp2/Stom/Tgfbr1/Slc2a1/Bmpr2/Ahnak/Bst2/Pdpn/Nos1/Lipe/Smpd2/Erbb4/Adra1a/Tnfrsf1b/Icam1/Kif18a/Slc22a6/Adrb2/Cd48/Slc1a2/Tlr6/Anxa2/Akap6/Tnfrsf1a/Cav1/Rap2b/Lck/Selplg/Cav2/Tgfbr2/Hyal2/Nos3/Atp2b4/S100a10/Sulf1/Kcnma1/Pag1/Kcnd3/Dpp4/Slc39a6/Mme/Ha…
BP	GO:0002757	immune response-activating signaling pathway	379	0.456309	1.59071	9.2013e-05	0.00464375	0.00398343	1455	tags=20%, list=9%, signal=19%	Fcgr2b/Clec7a/Plcg2/C5ar2/Lat2/Cd22/Tyrobp/Clec4a/Tlr10/Slc46a2/Nckap1l/Card11/Mefv/Ptprc/Cd300a/Cd86/Klhl6/C3ar1/Fcer1g/Tlr9/Tlr2/Lcp2/Laptm5/Ticam2/Blnk/Ptpn6/Tlr8/Nlrp3/Nfam1/Btk/Cyba/Themis2/Tlr7/C5ar1/Trem2/Pycard/Syk/Unc93b1/Ncr3/Myo1g/Micb/Icoslg/Fosl1/Cmklr1/Cd79b/Lyn/Cmtm3/Nfkbia/Pram1/Casp4/Mef2c/Cr2/Nfkbiz/Cd300lf/Havcr2/Clec4e/F2rl1/Scimp/Slc15a3/Zc3h12a/Pik3ap1/Tec/Csk/Tlr4/Tlr6/Rnf1…
BP	GO:0050922	negative regulation of chemotaxis	60	0.674721	1.9747	9.58609e-05	0.00476557	0.00408793	2523	tags=35%, list=16%, signal=30%	Mif/Cxcl13/Mmp28/C5ar2/Ccl2/Hdac6/Aif1/Gpr18/Slamf8/Rin3/Sema3b/Sema6a/Wnt5a/Nrp1/Sema3a/Dpp4/Padi2/Sema4d/St6gal1/Slit2/Sema3d
BP	GO:0007584	response to nutrient	325	0.464618	1.60944	9.53625e-05	0.00476557	0.00408793	2615	tags=27%, list=16%, signal=23%	Hamp/Mif/Cd4/Nppb/Tspo/Ccl2/A2m/Il1b/Pim1/Cebpa/Prl/Cybb/Stc2/Fes/Ltc4s/C2/Mmp9/Spp1/Tgfb1/Cyp11b2/Bche/Itgb1/Ltbp1/Hmox1/Lpl/Abca1/Egfr/Sfrp1/Pla2g4a/Mef2c/Kdm6a/Nfkbiz/Nos1/Vwf/Cp/Bdnf/Otc/Kank2/Ccnd1/Brip1/Ass1/Bmp7/Apaf1/Lrat/Cubn/Cav1/Cdkn2b/Tgfbr2/Alb/Cyp27b1/Aldh1a2/Pld1/Igf1/Crym/Cd44/Postn/Hsd17b3/Soat2/Cyp11a1/Acp5/Rbp1/Mn1/Dgat2/Star/Pten/Ldha/Brca2/Vim/Hlcs/Tshb/Vdr/Eln/Tnks/Adipor2/S…
CC	GO:0031012	extracellular matrix	375	0.450719	1.5681	9.89304e-05	0.00485891	0.004168	2758	tags=31%, list=17%, signal=26%	Ogn/Mmp3/Mmp28/Entpd1/Mmp11/Myoc/Cd151/Epyc/Pmp22/Aspn/Timp1/Crispld2/Cd180/Matn4/Mmp9/Abi3bp/Shh/Angptl2/Lum/Fgl2/Col1a2/Tgfb1/Fmod/Itgb1/Ltbp1/Tnn/Thbs4/Angptl4/Matn2/Sfrp1/Mepe/Mmp13/Lama2/Lamc3/Mmp2/Coch/Vwf/Mmp16/Svep1/Mamdc2/Ssc5d/Col28a1/Itgb4/Nid1/Mmrn1/Cst3/Mmrn2/Fgf10/Col26a1/Itga6/Fbn2/Wnt4/Egfl6/Megf9/Thbs2/Frem1/Anxa2/Bmp7/Lrrc17/Mmp10/Adamts12/Col23a1/Reln/Wnt5a/Gpc3/Tsku/Alb/Col3a1…
MF	GO:0003779	actin binding	382	0.44893	1.56533	9.84907e-05	0.00485891	0.004168	2880	tags=29%, list=18%, signal=25%	Mk1/Ankrd1/Myo1f/Aif1/Mefv/Was/Lcp1/Hcls1/Gas2l3/Tbc1d21/Tnnt2/Gmfg/Pstpip1/Fhl3/Fam107a/Myo1g/Abi3bp/Ccr5/Trpc6/Fscn3/Arpc1b/S100a4/Fmnl3/Pdlim1/Cnn2/Itgb1/Egfr/Shroom3/Myl2/Xirp1/Wasf2/Ppp1r42/Diaph3/Msn/Ssh2/Marcksl1/Epb41l2/Mlph/Tln1/Kif18a/Myo5a/Vash1/Cotl1/Sptbn5/Abra/Anxa2/Rcsd1/Flnb/Mical1/Slc4a1/Ajuba/Cobll1/Fhod3/Fscn1/Myo9a/Limd2/Myo1b/Myo7a/Tmod2/Nos3/Tpm4/Tagln/Cdk5r1/Kcnma1/Mprip/Ph…
BP	GO:0045453	bone resorption	80	0.635314	1.91022	0.000102315	0.00499504	0.00428477	1686	tags=30%, list=11%, signal=27%	Hamp/Fcgr3a/Rac2/Il6/Csf1r/Ctss/Calca/Syk/Itgb3/Oscar/Spp1/Ctsk/Egfr/Inpp5d/Pdk4/Adrb2/Csk/Lrrk1/Il7/P2rx7/Gpr137b/Il20ra/Acp5/Tf
BP	GO:0031100	animal organ regeneration	154	0.546628	1.77129	0.000110079	0.00534209	0.00458247	2057	tags=29%, list=13%, signal=25%	Hamp/Ccl2/Il6/Anxa3/Cebpa/Lcp1/Cdk1/Ccna2/Lifr/Alas2/C5ar1/Socs3/Cebpb/Apoh/Cldn1/Shh/Tgfb1/Hgf/Ucp2/Nfkbia/Hmox1/Egfr/Tgfbr1/Aurka/Mki67/Vwf/Prps2/Gli1/Hmgb2/Adrb2/Ccnd1/Cxcl6/Cav1/Tgfbr2/Nr4a3/Myc/Apoa5/Slc7a5/Rpl13/Cdkn1a/Shc1/Hfe/Itpr1/Rps24
CC	GO:0008305	integrin complex	30	0.758533	1.95116	0.000113087	0.00544555	0.00467122	1079	tags=40%, list=7%, signal=37%	Itgal/Itgam/Itgb2/Pmp22/Itga7/Itgb3/Lyn/Itgbl1/Itga11/Itgb1/Itgb4/Itga6
CC	GO:0030312	external encapsulating structure	377	0.450244	1.56843	0.000113546	0.00544555	0.00467122	2758	tags=31%, list=17%, signal=26%	Ogn/Mmp3/Mmp28/Entpd1/Mmp11/Myoc/Cd151/Epyc/Pmp22/Aspn/Timp1/Crispld2/Cd180/Matn4/Mmp9/Abi3bp/Shh/Angptl2/Lum/Fgl2/Col1a2/Tgfb1/Fmod/Itgb1/Ltbp1/Tnn/Thbs4/Angptl4/Matn2/Sfrp1/Mepe/Mmp13/Lama2/Lamc3/Mmp2/Coch/Vwf/Mmp16/Svep1/Mamdc2/Ssc5d/Col28a1/Itgb4/Nid1/Mmrn1/Cst3/Mmrn2/Fgf10/Col26a1/Itga6/Fbn2/Wnt4/Egfl6/Megf9/Thbs2/Frem1/Anxa2/Bmp7/Lrrc17/Mmp10/Adamts12/Col23a1/Reln/Wnt5a/Gpc3/Tsku/Alb/Col3a1…
BP	GO:0045807	positive regulation of endocytosis	186	0.520229	1.72272	0.000118971	0.00567233	0.00486576	2709	tags=31%, list=17%, signal=26%	Hamp/Fcgr2b/Clec7a/Cd151/C4a/Plcg2/Ccl2/Il1b/Fcgr1a/Nckap1l/Itgb2/Ptprc/Fcer1g/Btk/Cyba/Trem2/Dock2/Pycard/Syk/C2/Mertk/Pros1/Itgb1/Cbl/Pcsk9/Cd300lf/F2rl1/Ccl19/Anxa2/Egf/Cav1/Wnt5a/Gpc3/Ptprj/Ppp3cc/Bicd1/Tf/Pla2g5/Itsn1/Hfe/Colec11/Rab27a/Slc11a1/Dab2/Hspa8/Nedd4l/Picalm/Rab31/Vtn/Rapgef1/Cd63/Actn4/Cd14/C4b/Appl2/Axl/Myo18a
BP	GO:0046578	regulation of Ras protein signal transduction	192	0.508297	1.69454	0.000120257	0.00570031	0.00488976	4546	tags=48%, list=28%, signal=35%	Myoc/Gpr18/Cyth4/Tagap/Arfgef3/Pik3cg/Scai/Arhgdib/Rasal3/Stard8/Ccdc125/Ngfr/Itgb1/Cbl/Abca1/Rasgrp4/Gpr65/F2rl1/Adra1a/Foxm1/Cdc42se1/Fgf10/Ngf/Kank2/Abra/Dgki/Gpr17/Itpkb/Gpr4/Col3a1/Psd3/Igf1/Nrp1/Psd4/Arhgap17/Arap3/Dgkz/Rasa4/Heg1/Syde2/Dynlt1/Dab2ip/Rapgef1/Akap13/Lpar6/LOC100359656/Rasa3/Kctd13/Spry3/Adgrg1/Arhgap42/Adra1b/Kctd10/F2rl2/Plce1/Sh2b2/Src/Dennd4a/Bcl6/Ntrk1/Kank1/Camk2d/Git1/…
MF	GO:0050839	cell adhesion molecule binding	267	0.483426	1.64966	0.000127426	0.00597071	0.00512171	3433	tags=39%, list=21%, signal=31%	Itgal/Cd151/Il1b/Itgb2/Lcp1/Grin2a/Ptpn6/Fermt3/Itga7/Syk/Itgb3/Fap/Gfra1/Gfap/Spp1/Cdhr5/Lyn/Ptprt/Igf2/Itgbl1/Ptprb/Itga11/Itgb1/Tnn/Icam2/Egfr/Thbs4/Emp2/Pxn/Bmpr2/Bcam/Msn/Vwf/Tln1/Icam1/Itgb4/Itga6/Cd2ap/Icam4/B4galt1/Gpnmb/Ptprj/Col3a1/Cd1d1/Nos3/Igf1/Postn/Cdk5r1/Grin2b/Gldn/Lama5/Nf2/Cntn5/Cdh22/Ptprf/Tenm4/Dst/Tln2/Cdh17/Itgav/Lamb2/Dab2/Ibsp/Cdh3/Cdh10/Psen1/Lamb1/Itga9/Vtn/Cd9/Ptpro/Cd…
BP	GO:0022409	positive regulation of cell-cell adhesion	279	0.473294	1.61965	0.000127114	0.00597071	0.00512171	1537	tags=22%, list=10%, signal=20%	Cxcl13/Cd4/Itgal/Ccl2/Il6/Il1b/Aif1/Nckap1l/Card11/Itgb2/Ptprc/Cd86/Cd6/Dock8/Tnfsf4/Tnfsf13b/Cd24/Nlrp3/Ikzf1/Pycard/Syk/Rasal3/Gcnt1/Ccr5/Il4r/Vnn1/Shh/Igf2/Sash3/Tgfb1/Ptafr/Gcnt2/Il1rl2/Zbtb16/Il6r/Cd74/Nfkbiz/Pdpn/Havcr2/Icam1/Mmrn1/Ccl19/Jak3/Itga6/Pik3r6/Plaur/Bmp7/Slc4a1/Itpkb/Il7/Cav1/Lck/Wnt5a/Tgfbr2/Nr4a3/Piezo1/Cd28/Tnfrsf13c/Selp/Cd1d1/Igf1/Cd44
BP	GO:0051056	regulation of small GTPase mediated signal transduction	225	0.500973	1.69458	0.000134997	0.00628933	0.00539502	4546	tags=47%, list=28%, signal=34%	Myoc/Gpr18/Cyth4/Tagap/Arfgef3/Pik3cg/Scai/Arhgdib/Rasal3/Stard8/Ccdc125/Ngfr/Itgb1/Cbl/Abca1/Rasgrp4/Sipa1/Gpr65/Arhgap19/F2rl1/Adra1a/Foxm1/Cdc42se1/Fgf10/Ngf/Cd2ap/Kank2/Abra/Dgki/Gpr17/Itpkb/Gpr4/Reln/Col3a1/Psd3/Igf1/Nrp1/Psd4/Arhgap17/Arap3/Arhgap25/Dgkz/Rasa4/Heg1/Itgav/Syde2/Dynlt1/Slit2/Dab2ip/Rapgef1/Akap13/Lpar6/Sipa1l2/LOC100359656/Rasa3/Kctd13/Spry3/Adgrg1/Arhgap42/Adra1b/Kctd10/F2rl…
BP	GO:0002377	immunoglobulin production	101	0.584779	1.80419	0.000136668	0.00633098	0.00543075	1449	tags=25%, list=9%, signal=23%	Gapt/Fcgr2b/Cd22/Il6/Batf/Cd37/Ptprc/Cd86/Tlr9/Tnfsf4/Btk/Il4r/Il33/Exo1/Sash3/Tgfb1/Siglec10/Swap70/Il5/Nfkbiz/Il13ra1/Vpreb3/Mlh1/Clcf1/Cd28
MF	GO:0042288	MHC class I protein binding	12	-0.895801	-2.13428	0.000138903	0.00639818	0.00548839	374	tags=33%, list=2%, signal=33%	RT1-A2/Cd8b/Tap1/Tap2
MF	GO:0048018	receptor ligand activity	431	0.437961	1.53776	0.000140603	0.00644008	0.00552433	1462	tags=17%, list=9%, signal=16%	Ucn/Hamp/Mif/Cxcl13/Nppb/Ccl7/Ccl2/Tslp/Il6/Il1b/Cd86/Calca/Prl/Stc2/Tnfsf4/Timp1/Gmfg/Tnfsf13b/Pf4/Il24/Insl3/Il33/Spp1/Pdyn/S100a4/Igf2/Avp/Tgfb1/Hgf/Crh/Grn/Fgf7/Amh/Ucn2/Il5/Edn3/Thbs4/Il16/Il1rn/Bmp15/Mia/Sema3b/Retn/Btc/Fgf21/Hmgb2/Ccl19/Vip/Bdnf/Fgf10/Fbn2/Ngf/Wnt4/Ccl12/Sema6a/Ghrh/Rln1/Cxcl16/Nppc/Calcb/Cxcl6/Bmp7/Artn/Ttr/Pyy/Egf/Clcf1/Il7/Wnt5a/Wnt2b/Gnrh1/Gpnmb/Pdgfb
CC	GO:0043235	receptor complex	377	0.447432	1.55864	0.000142477	0.00648949	0.00556671	2703	tags=28%, list=17%, signal=23%	Csf2rb/Itgal/Chrna1/Itgam/Il6/Tlr10/Csf1r/Itgb2/Gpr160/Pmp22/Cd6/Tlr2/Grin2a/Ptpn6/Csf2ra/Lifr/Gpr84/Tlr7/Ret/Itga7/Syk/Itgb3/Gfra1/Il4r/Cd79b/Lyn/Itgbl1/Itpr3/Mertk/Ptprb/Htr2a/Itga11/Gabrb1/Il18rap/Lrp5/Itgb1/Egfr/Tgfbr1/Il6r/Cd74/Cr2/Acvrl1/Bmpr2/Apbb1ip/Erbb4/Ramp1/Scimp/Itgb4/Itga6/Adrb2/Cd3g/Tlr4/Cacng3/Tlr6/Gprc5a/Gpr62/Cubn/Tnfrsf1a/Tie1/Amn/Adra2a/Tgfbr2/Epha2/Calcrl/Cd44/Ifnlr1/Grin2b/P…
BP	GO:0002687	positive regulation of leukocyte migration	161	0.524439	1.71247	0.000150088	0.00672968	0.00577276	1468	tags=24%, list=9%, signal=22%	Cxcl13/Ccl7/Rac2/Ccl2/Myo1f/Il1b/Aif1/Nckap1l/Csf1r/C3ar1/Cx3cr1/Tlr2/Dock8/C5ar1/Trem2/Pycard/Mmp9/Itgb3/Spi1/Cmklr1/Tgfb1/Ptafr/Il1r1/Swap70/Edn3/Thbs4/P2ry12/Cd74/F2rl1/Dysf/Gpsm3/Icam1/Ccl19/Ccl12/Wnt5a/Cxcr2/Ptprj/Selp
BP	GO:0032102	negative regulation of response to external stimulus	406	0.444682	1.55432	0.000149378	0.00672968	0.00577276	1979	tags=19%, list=12%, signal=17%	Ucn/Hamp/Mif/Cxcl13/Mmp28/Fcgr2b/Pbk/C5ar2/Gpr31/Ccl2/A2m/Hdac6/Aoah/Aif1/Mefv/Gpr18/Cldn19/Tnfaip8l2/Cx3cr1/Ptpn6/Cd24/Nlrp3/Pf4/Socs3/Trem2/Apoh/Il10ra/Il33/Spp1/Igf2/Slamf8/Fgl2/Tgfb1/Siglec10/Hgf/Pros1/Rin3/Grn/Alox12/Elf4/Sema3b/Sh2b3/Havcr2/F2rl1/Tnfrsf1b/Phldb2/Fabp7/Mmrn1/Cldn3/Wnt4/Sema6a/Anxa2/Plg/Rnf125/Gpr17/Pyy/Tnfrsf1a/Nt5e/Wnt5a/Stat3/Smpdl3b/Plau/Pdgfb/Igf1/Cd44/Cst7/Nrp1/Acp5/Sem…
MF	GO:0030546	signaling receptor activator activity	438	0.437119	1.53633	0.000150227	0.00672968	0.00577276	1462	tags=17%, list=9%, signal=16%	Ucn/Hamp/Mif/Cxcl13/Nppb/Ccl7/Ccl2/Tslp/Il6/Il1b/Cd86/Calca/Prl/Stc2/Tnfsf4/Timp1/Gmfg/Tnfsf13b/Pf4/Slurp1/Il24/Insl3/Il33/Spp1/Pdyn/S100a4/Igf2/Avp/Tgfb1/Hgf/Crh/Grn/Fgf7/Amh/Ucn2/Il5/Edn3/Egfr/Thbs4/Il16/Il1rn/Bmp15/Mia/Sema3b/Retn/Btc/Fgf21/Hmgb2/Ccl19/Vip/Bdnf/Fgf10/Fbn2/Ngf/Wnt4/Ccl12/Sema6a/Ghrh/Rln1/Cxcl16/Nppc/Calcb/Cxcl6/Bmp7/Artn/Ttr/Pyy/Egf/Clcf1/Il7/Wnt5a/Wnt2b/Gnrh1/Gpnmb/Pdgfb
BP	GO:0008217	regulation of blood pressure	208	0.497408	1.67215	0.000152111	0.00677684	0.00581321	2704	tags=29%, list=17%, signal=24%	Ucn/Mif/Nppb/Slc2a5/Rasl10b/Kcnk6/Ffar3/Ncf2/Calca/C3ar1/Gch1/Cyba/Guca2b/Col1a2/Avp/Cyp11b2/Sucnr1/Crh/Ptafr/Lrp5/Hmox1/Edn3/Emp2/Acvrl1/Bmpr2/Olr59/Nos1/F2rl1/Adra1a/Sult1a1/Adrb2/Uts2r/Tac3/Prcp/Pdgfb/Nos3/Scpep1/Postn/P2rx1/Agtr1a/Adamts16/Avpr1a/Eng/Gna12/Nkx2-1/Npr3/Nedd4l/Smtn/Atp1a1/Cnr1/Drd3/Ptpro/Agtr1b/Oxtr/Smad3/Id2/Cacna1c/P2rx4/Agt/Atp2b1
BP	GO:1903034	regulation of response to wounding	162	0.528049	1.7286	0.000154933	0.00682792	0.00585702	1462	tags=21%, list=9%, signal=19%	Mif/Cldn4/Clec7a/Ccl2/Reg3a/Cldn19/Ptpn6/Cd24/Rreb1/Apoh/Insl3/Cldn1/Il33/Spp1/Siglec10/Pros1/Itgb1/Grn/Alox12/Sh2b3/Vwf/F2rl1/Phldb2/Mmrn1/Cldn3/Wnt4/Anxa2/Plg/Atp7a/Cav1/Adra2a/Stat3/Plau/Pdgfb
CC	GO:0030139	endocytic vesicle	195	0.508103	1.6923	0.000154867	0.00682792	0.00585702	2709	tags=30%, list=17%, signal=25%	RT1-T24-1/Rab32/Ccl2/Anxa3/Pld4/Was/Ctss/Tlr9/Rin1/RT1-T24-3/Cybb/Stxbp2/Tlr7/Syk/Unc93b1/Ngfr/Rin3/Sphk1/Abca1/Egfr/Ston1/Clec4e/Dysf/Scimp/Cd2ap/Ehd4/Cpne6/Flnb/Cubn/Amn/Lck/Anxa11/Rab13/Srgap2/Hyal2/Pld1/Kifc1/Ocln/Tf/Heatr5a/Avpr1a/Pla2g5/Dpp4/Itsn1/Vim/Slc11a1/Actg1/Rab31/Rab43/Dmbt1/Amelx/Drd3/Dab2ip/Stx7/Rapgef1/Ap2a2/Appl2/Myo18a
BP	GO:0010959	regulation of metal ion transport	379	0.449922	1.56845	0.000157258	0.00689314	0.00591297	3662	tags=36%, list=23%, signal=29%	Ucn/Hamp/Mif/Cd4/Tspo/Ccl2/Cd33/Kcne3/Calca/Stc2/Ptpn6/Sln/Pik3cg/Cyba/Cd84/Itgb3/Trpc6/Lyn/Trdn/Cacna2d1/Tgfb1/Htr2a/Fxyd3/Crh/Rem1/Edn3/P2ry12/Il16/Lilra5/Hecw2/Slc9a3/Nos1/Per1/Kel/Dysf/Icam1/Cldn16/Vip/Jak3/Adrb2/Ngf/Atp7a/Akap6/Capn3/Egf/Cav1/Adra2a/Nfatc3/Pdgfb/Nkain2/P2rx7/Nos3/Grm6/Igf1/Nkain1/Cacng6/P2rx1/Agtr1a/Hrc/Tf/Usp2/Mylk/Chd7/Cabp4/Sgk1/Slc31a2/Kcns1/Bpifa1/Hfe/Homer2/Actn2/Itpr1…
BP	GO:0030168	platelet activation	110	0.576416	1.8101	0.000160221	0.00698547	0.00599217	3063	tags=42%, list=19%, signal=34%	Entpd1/Il6/Plek/Fcer1g/Cfh/Ptpn6/Pf4/Fermt3/Hbb/Syk/Itgb3/Lyn/Hspb1/Mertk/Clic1/P2ry12/Alox12/Pla2g4a/Slc7a11/Il6r/Pdpn/Sh2b3/Vwf/Tln1/Mmrn1/Tec/Tlr4/Rap2b/Adra2a/Ptprj/Pdgfb/Selp/P2rx1/Gp9/Bloc1s3/Fzd6/Actg1/Cd9/Flna/Axl/Tubb1/Prkca/Cd40lg/Actb/Gnaq/Fgg
BP	GO:0030098	lymphocyte differentiation	400	0.443903	1.55016	0.000170027	0.00737355	0.00632507	1543	tags=21%, list=10%, signal=19%	Cd4/Plcg2/Gpr183/Il6/Il1b/Slc46a2/Nckap1l/Card11/Gpr18/Ripk3/Batf/Ptprc/Vav1/Lyl1/Fcer1g/Tlr9/Laptm5/Irf8/Tnfsf4/Ptpn6/Tnfsf13b/Cd24/Nlrp3/Nfam1/Ikzf1/Pf4/Btk/Dclre1c/Pou2f2/Dock2/Psmb11/Syk/Mafb/Spi1/Il4r/Vnn1/Shh/Cd79b/Hspb1/Slamf8/Sash3/Fgl2/Atm/Bcl3/Mertk/Tgfb1/Inpp5d/Sfrp1/Il1rl2/Zbtb16/Il6r/Cd74/Cr2/Nfkbiz/Sh2b3/Lfng/Mfng/Prex1/Clec4e/Zc3h12a/Ccl19/Jak3/Cd3g/Wnt4/Pik3r6/Apc/Zfp36l1/Atp7a/It…
BP	GO:0051384	response to glucocorticoid	283	0.473507	1.62333	0.000179242	0.00773207	0.00663261	2801	tags=29%, list=18%, signal=25%	Ucn/Mif/C1qb/Ccl2/A2m/Il6/Anxa3/Hdac6/Il1b/Aif1/Cebpa/Scgb1a1/Npas4/Socs3/Pappa/Fam107a/Htr7/Cldn1/Fosl1/Tgfb1/Sdc1/Bche/Crh/Ptafr/Ucn2/Egfr/Pla2g4a/Il1rn/Il6r/Slc9a3/Gpr83/Aqp4/Icam1/Sult1a1/Adrb2/Ngf/Ghrh/Tlr4/Ccnd1/Zfp36l1/Ass1/Rest/Cav1/Reln/Wnt5a/Ddit4/Ptgds/Ccnd2/Nos3/Igf1/Hsd17b3/Grin2b/Agtr1a/Cyp11a1/Glb1/Cflar/Fosb/Avpr1a/Cdkn1a/Sgk1/Shc1/Ugt2b15/Star/Klf9/Cps1/Eln/Adcyap1/Junb/Lepr/Igfb…
BP	GO:0061082	myeloid leukocyte cytokine production	56	0.676651	1.95765	0.000183227	0.00786236	0.00674437	2098	tags=43%, list=13%, signal=37%	Mif/Plcg2/Fcer1g/Tlr2/Laptm5/Ticam2/Tlr7/Pycard/Syk/Tgfb1/Twist2/Card9/Hmox1/Casp4/Cd74/Tlr4/Casp1/Wnt5a/Nr4a3/P2rx7/Acp5/Mapkapk2/Myd88/Litaf
MF	GO:0005539	glycosaminoglycan binding	200	0.510239	1.70746	0.000185961	0.00789657	0.00677372	2782	tags=36%, list=17%, signal=30%	Cxcl13/Ccl7/Ccl2/Reg3a/Itgam/Pdcd5/Ptprc/Tlr2/Rspo2/Cfh/Pf4/Crispld2/Trem2/Apoh/Abi3bp/Shh/Fgfrl1/Lpl/Fgf7/Hmmr/Thbs4/Layn/Sfrp1/Rspo1/Dcn/Mamdc2/Col28a1/Fgf10/Thbs2/Dpysl3/Bmp7/Lgr6/Col23a1/Nrp2/Tgfbr2/Eva1c/Susd5/Gpnmb/Hyal2/Selp/Cd44/Postn/Sulf1/Apoa5/Stab2/Nrp1/Liph/Ccdc80/Ltbp2/Pla2g5/Egflam/Stab1/Ptprf/Col5a1/Eng/Vit/Fbln7/Elane/Vcan/Dmbt1/Vtn/Slit2/Sulf2/Ncan/Col5a3/Adamts15/Sost/Tnfaip6/H…
MF	GO:0008047	enzyme activator activity	465	0.429276	1.51396	0.000185846	0.00789657	0.00677372	2280	tags=23%, list=14%, signal=21%	Nlrc4/Pex12/Ncf4/Nckap1l/Pim1/Rgs1/Ncf2/Pdcd5/Ctss/Tagap/Tbc1d21/Ncf1/Rin1/Apobec1/Ltc4s/Cd24/Nlrp3/Btk/Trem2/Dock2/Apoh/Arhgap9/Tifab/Racgap1/Rasal3/Rasal2/Ctsc/Ctsh/Adap2/Ccnb1/Ect2/Stard8/Guca2b/Mob1a/Arhgap15/Igf2/Alox5ap/Fgl2/Arhgap30/Igfbp3/Tgfb1/Htr2a/Taok1/Rin3/Dock4/Ctsk/Egfr/Sipa1/Arhgap19/Prex1/Acap2/Btc/Arhgap22/Rgs2/Prex2/Ngf/Ccnd1/Gprc5a/Gm2a/Fam47e/Rp2/Arhgap10/Gpr158/Apaf1/Egf/Mob…
BP	GO:0050866	negative regulation of cell activation	219	0.49775	1.68183	0.000199623	0.00843278	0.00723368	2065	tags=27%, list=13%, signal=24%	Fcgr2b/Sox11/Tyrobp/Fgr/Cd33/Nckap1l/Scgb1a1/Cd37/Cd300a/Cd86/Tnfaip8l2/Dapl1/Laptm5/Tnfsf4/Ptpn6/Cd24/Pf4/Btk/Trem2/Cebpb/Cnr2/Cd84/Spi1/Tnfrsf13b/Il4r/Shh/Lyn/Hspb1/Fgl2/Atm/Mertk/Tgfb1/Samsn1/Hmox1/Grn/Inpp5d/Alox12/Sfrp1/Cd74/Cd300lf/Sh2b3/Havcr2/Milr1/Zc3h12a/Jak3/Dusp22/Gnrh1/Gpnmb/Pdgfb/Cd44/Cst7/Pag1/Ildr2/Pla2g5/Vtcn1/Hfe/Pten/Hmgb3/Clnk
BP	GO:0030322	stabilization of membrane potential	16	0.829562	1.90975	0.000201699	0.00845712	0.00725456	410	tags=25%, list=3%, signal=24%	Chchd10/Kcnk18/Kcnk6/Kcnk13
BP	GO:0030100	regulation of endocytosis	321	0.459489	1.5897	0.000202274	0.00845712	0.00725456	2709	tags=26%, list=17%, signal=22%	Hamp/Fcgr2b/Clec7a/Cd151/C4a/Wdr54/Plcg2/Ccl2/Cd22/Il1b/Fgr/Fcgr1a/Nckap1l/Itgb2/Ptprc/Cd300a/Fcer1g/Tlr2/Btk/Cyba/Trem2/Dock2/Pycard/Syk/C2/Hck/Itgb3/Mertk/Tgfb1/Pros1/Cnn2/Rin3/Sphk1/Itgb1/Cbl/Pcsk9/Rspo1/Cd300lf/Ston1/F2rl1/Dysf/Ccl19/Cd2ap/Csk/Ehd4/Anxa2/Egf/Cav1/Apoc2/Wnt5a/Gpc3/Ptprj/Ppp3cc/Ptpn1/Bicd1/Tf/Apoc1/Pla2g5/Itsn1/Hfe/Pten/Smap1/Colec11/Rab27a/Itgav/Slc11a1/Snx9/Dab2/Hspa8/Nedd4l/…
BP	GO:0002437	inflammatory response to antigenic stimulus	81	0.604608	1.81889	0.00020564	0.00854354	0.00732869	1543	tags=26%, list=10%, signal=24%	Fcgr2b/Fcgr3a/Cd68/A2m/Il1b/Fcgr1a/Cd6/Fcer1g/Hmgb2l1/Cd24/Btk/Trem2/Ccr5/Cysltr1/Il1rn/Icam1/Hmgb2/Gpr17/Cxcr2/Cd28/Rbpj
BP	GO:0050878	regulation of body fluid levels	375	0.442731	1.5403	0.000206437	0.00854354	0.00732869	2172	tags=24%, list=14%, signal=21%	Entpd1/Nppb/Il6/Plek/Fcer1g/Prl/Cfh/F10/Ptpn6/Hk2/Alas2/Pf4/Cyba/Fermt3/Hbb/Apoh/Syk/Tifab/Tspan18/Itgb3/Guca2b/Shh/Lyn/Hspb1/Avp/Mertk/Pros1/Clic1/Egfr/P2ry12/Emp2/Alox12/Pla2g4a/P2ry2/Mmp13/Slc7a11/Procr/Il6r/Sctr/Pdpn/Sh2b3/Vwf/F2rl1/Erbb4/Btc/Aqp4/Cp/Tln1/Mmrn1/Tph1/Lyst/Fgf10/Adrb2/Tec/Aqp6/Tlr4/Rln1/Uts2r/Anxa2/Plg/Ccnd1/Atp7a/Slc4a1/Cav1/Rap2b/Adra2a/Cyp27b1/Plau/Hyal2/Ptprj/Pdgfb/Selp/P2r…
BP	GO:0098543	detection of other organism	15	0.841084	1.90027	0.000214543	0.00883419	0.00757802	1168	tags=47%, list=7%, signal=43%	Clec7a/Nlrc4/Clec4a/Tlr2/Naip6/Ssc5d/Tlr6
BP	GO:0045637	regulation of myeloid cell differentiation	217	0.496355	1.67721	0.000244309	0.0100093	0.00858602	2986	tags=34%, list=19%, signal=28%	Hoxa7/Cd4/C1qc/Itgam/Tyrobp/Hoxa5/Nckap1l/Csf3r/Csf1r/Calca/Hcls1/Fes/Ikzf1/Pf4/Trem2/Cebpb/Mafb/Spi1/Lyn/Tgfb1/Nfkbia/Twist2/Prdm16/Evi2b/Klf10/Il5/Inpp5d/Sfrp1/Mef2c/Zbtb16/Cd74/Faxdc2/Cd101/Hmgb2/Rbm15/Apc/Zfp36l1/Lrrc17/Itpkb/Gpr171/Stat3/Myc/Tob2/Gpr137b/Tfe3/Rbp1/Asxl2/Acvr2a/Ripk1/Casp8/Jun/Smap1/Hmgb3/Fshb/Klf13/Scin/Ccr1l1/Stat5a/Ccl9/Rb1/Ctnnbip1/Id2/Tnfaip6/Ninj1/Prkca/Prkdc/Foxp1/Gabp…
BP	GO:0001667	ameboidal-type cell migration	449	0.430889	1.51698	0.000249549	0.0101223	0.00868292	3456	tags=35%, list=22%, signal=28%	Cxcl13/Plcg2/Cd248/Anxa3/Hdac6/Itgb2/Calca/Pmp22/Nr2e1/Glipr2/Timp1/Pik3cg/Rreb1/Lrg1/Ret/Apoh/Arhgdib/Mmp9/Itgb3/Fap/Gadd45a/Ctsh/Insl3/Shh/Gbx2/Igf2/Hspb1/Tgfb1/Pdlim1/Ovol2/Itga11/Lrp5/Itgb1/Hmox1/Grn/Fgf7/Edn3/P2ry12/Emp2/Alox12/Mef2c/Sox18/Tgfbr1/Pxn/Acvrl1/Dcn/Bmpr2/Sema3b/Wasf2/Erbb4/Zc3h12a/Mesp1/Itgb4/Tns1/Vash1/Mmrn2/Fgf10/Fbn2/Sema6a/Kank2/Card10/Plg/Apc/Zeb2/Bmp7/Egf/Nrp2/Prcp/Wnt5a/T…
BP	GO:0043410	positive regulation of MAPK cascade	451	0.423854	1.49262	0.000249549	0.0101223	0.00868292	2829	tags=27%, list=18%, signal=23%	Mif/Cd4/Fcgr2b/Clec7a/Plcg2/Ccl7/Gpr183/Ccl2/Il6/Il1b/Csf1r/Ptprc/Dok3/Ncf1/Tlr9/Tlr2/Glipr2/Laptm5/Map4k1/C5ar1/Ret/Trem2/Pycard/Syk/Cd84/Itgb3/Spi1/Gadd45a/Igf2/Naip6/Igfbp3/Tgfb1/Hgf/Htr2a/Taok1/Ngfr/Sphk1/Gcnt2/Pik3r5/Card9/Egfr/P2ry6/Lilra5/Mef2c/Gadd45g/Tgfbr1/Il6r/Cd74/Pxn/Havcr2/F2rl1/Erbb4/Adra1a/Scimp/Icam1/Zc3h12a/Fgf21/Ccl19/Fgf10/Adrb2/Ngf/Pik3r6/Ccl12/Birc7/Tlr4/Dusp22/Map3k11/Egf/N…
BP	GO:0090594	inflammatory response to wounding	31	0.742152	1.91998	0.000257596	0.0103457	0.0088746	1537	tags=48%, list=10%, signal=44%	Il6/Cfh/Timp1/Ptpn6/Cd24/Abi3bp/Il33/Siglec10/Hmox1/Grn/Nfkbiz/Tlr4/Clec10a/Stat3/Cd44
BP	GO:0001525	angiogenesis	500	0.414688	1.46791	0.000257229	0.0103457	0.0088746	2782	tags=31%, list=17%, signal=26%	Hoxa7/Ccl2/Anxa3/Hoxa5/Il1b/Itgb2/C3ar1/Cx3cr1/Nr2e1/Hoxa3/Cfh/Cybb/Hk2/Pik3cg/Ang2/Pf4/C5ar1/Lrg1/Apoh/Syk/Tspan18/Mmp9/Itgb3/Gadd45a/Ctsh/Shh/Cd34/Gbx2/Igf2/Hspb1/Cysltr1/Tgfb1/Tnmd/Ptprb/Hgf/Ngfr/Ovol2/Sphk1/Itgb1/Hmox1/Grn/Tnn/Thbs4/Emp2/Angptl4/Sox18/Mapk7/Tgfbr1/Pxn/Acvrl1/Dcn/Elk3/Id1/Wasf2/Mmp2/Sh2b3/Dysf/Emcn/Ramp1/Reck/Ecscr/Zc3h12a/Vash1/Mmrn2/Fgf10/Adrb2/Pik3r6/Ccl12/Adam12/Sema6a/Thb…
BP	GO:0033108	mitochondrial respiratory chain complex assembly	77	-0.592335	-1.97248	0.000264232	0.0105602	0.00905862	3615	tags=62%, list=23%, signal=48%	Oxa1l/Cox17/Ndufa13/Ndufaf5/Ndufb11/Ndufaf1/Sdhaf4/Ndufs7/Ttc19/Ndufb7/Ndufaf4/Uqcc2/Ndufa10/Ndufa6/Ndufb10/Samm50/Ndufb5/Cox18/Ndufb8/Tymp/Ndufa9/Acad9/Coa5/Taco1/Ndufa8/Cox20/Ndufs8/Ndufaf6/Ndufs3/Ndufaf2/Tmem126a/Ndufs1/Uqcrfs1/Ndufs2/Cox14/Timm21/Chchd7/Sco1/Uqcc1/Slc25a33/Ndufaf7/Lyrm7/Ndufa2/Ndufb9/Tmem186/Ndufa5/Ndufc1/Tmem126b
BP	GO:0002673	regulation of acute inflammatory response	51	0.667022	1.8938	0.000270779	0.0107691	0.00923777	760	tags=27%, list=5%, signal=26%	Mif/Fcgr2b/Il6/Ffar3/Il1b/Fcgr1a/Fcer1g/Nlrp3/Pik3cg/Btk/Ccr5/Alox5ap/Ptges/Pla2g4a
BP	GO:0097530	granulocyte migration	146	0.537983	1.73329	0.000272629	0.01079	0.00925575	1455	tags=26%, list=9%, signal=24%	Cxcl13/Ccl7/C5ar2/Rac2/Ccl2/Itgam/Myo1f/Il1b/Nckap1l/Csf3r/Csf1r/Itgb2/Vav1/Cd300a/C3ar1/Fcer1g/Tlr2/Pf4/C5ar1/Syk/Spp1/Cmklr1/Slamf8/Il1r1/Edn3/Thbs4/Emp2/Cd74/Prex1/Irak4/Dysf/Ccl19/Lyst/Ccl12/Cxcl6/Cxcr2/Il17ra/Ptprj
BP	GO:0036293	response to decreased oxygen levels	466	0.417208	1.47204	0.000274582	0.0108148	0.00927699	2662	tags=25%, list=17%, signal=21%	Ube2b/Mif/Mmp3/Smad9/Ankrd1/Nppb/Ccl2/Il1b/Csf1r/Serpina1/Tacc3/Tlr2/Prl/Cybb/Stc2/Ccna2/Hk2/Cd24/Alas2/Cyba/Socs3/Trem2/Mmp9/Ccnb1/Trpc6/Shh/Atm/Igfbp3/Cysltr1/Tgfb1/Pdlim1/Ucp2/Cbl/Hmox1/Ucn2/Angptl4/Cryab/Sfrp1/Mmp13/Tgfbr1/Slc2a1/Acvrl1/Kdm6a/Nos1/Mmp2/Icam1/Cst3/Bdnf/Cldn3/Adrb2/Ghrh/Tlr4/Nppc/Casp1/Zfp36l1/Brip1/Zeb2/Ryr1/Mlh1/Atp7a/Rest/Apaf1/Ajuba/Il7/Tnfrsf1a/Cav1/Ngb/Tgfbr2/Ddit4/Stat3/…
BP	GO:1990266	neutrophil migration	118	0.565336	1.79321	0.000278284	0.0108579	0.00931394	1227	tags=26%, list=8%, signal=24%	Cxcl13/Ccl7/C5ar2/Rac2/Ccl2/Itgam/Myo1f/Il1b/Nckap1l/Csf3r/Itgb2/Vav1/C3ar1/Fcer1g/Tlr2/Pf4/C5ar1/Syk/Spp1/Slamf8/Il1r1/Edn3/Thbs4/Emp2/Cd74/Prex1/Irak4/Dysf/Ccl19/Ccl12/Cxcl6
BP	GO:0021782	glial cell development	139	0.533668	1.71411	0.000278339	0.0108579	0.00931394	3107	tags=39%, list=19%, signal=32%	C1qa/Myoc/Sox11/Itgam/Mt2A/Il1b/Csf1r/Ifngr1/Pmp22/Prx/Tlr2/C5ar1/Ncmap/Trem2/Gfap/Shh/Lyn/Tgfb1/Grn/Egfr/Lamc3/Kcnq3/Itgb4/Hes5/Tlr4/Zeb2/Dhh/Pdgfb/Mxra8/Nkx2-2/Cspg5/Sh3tc2/Pten/Tenm4/Adgrg6/Vim/Lamb2/Mobp/Psen1/Akt2/Cd9/Ldlr/Ski/Id2/Agt/Arhgef10/Mdk/Cntf/Dmd/Ndrg1/Nkx6-2/Zfp488/Lgi4/Ror1
BP	GO:2000146	negative regulation of cell motility	298	0.454636	1.56242	0.00028347	0.0110054	0.00944047	2196	tags=27%, list=14%, signal=24%	Mif/Hoxa7/Cxcl13/Mmp28/Miip/C5ar2/Ccl2/Aif1/Was/Gpr18/Cd300a/Cldn19/Cx3cr1/Timp1/Apoh/Scai/Slurp1/Arhgdib/Il24/Gadd45a/Il33/Shh/Ccdc125/Ptprt/Slamf8/Igfbp3/Tgfb1/Ngfr/Cnn2/Rin3/Abhd2/Tnn/Nav3/Sfrp1/Mef2c/Il1rn/Cd74/Acvrl1/Dcn/Bst2/Erbb4/Reck/Phldb2/Vash1/Mmrn2/Cldn3/Wnt4/Card10/Dpysl3/Zeb2/Dusp22/Tie1/Cav1/Rap2b/Krt16/Stat3/Gnrh1/Srgap2/Hyal2/Ptprj/Pdgfb/Col3a1/Rbpj/Atp2b4/Sulf1/Arid2/Sema3a/Osbp…
BP	GO:0010324	membrane invagination	71	0.626176	1.86489	0.000286343	0.0110642	0.00949096	929	tags=21%, list=6%, signal=20%	Fcgr2b/Clec7a/Plcg2/Itgam/Bin2/Aif1/Fcgr1a/Nckap1l/Itgb2/Cd300a/Fcer1g/Trem2/Xkr4/Abca1/F2rl1
CC	GO:0044754	autolysosome	14	-0.863372	-2.15734	0.000289969	0.0111053	0.00952618	147	tags=14%, list=1%, signal=14%	Irgm/Fth1
BP	GO:0002689	negative regulation of leukocyte chemotaxis	19	0.808082	1.90512	0.00029013	0.0111053	0.00952618	623	tags=37%, list=4%, signal=35%	Mif/Mmp28/C5ar2/Ccl2/Gpr18/Slamf8/Rin3
BP	GO:0034103	regulation of tissue remodeling	89	0.592231	1.80757	0.000295828	0.0112181	0.00962292	3091	tags=43%, list=19%, signal=35%	Hamp/Fcgr3a/Il6/Csf1r/Calca/Cd24/Syk/Itgb3/Abi3bp/Oscar/Spp1/Egfr/Thbs4/Inpp5d/Sfrp1/Mepe/Pdk4/Klf6/Cst3/Csk/Gpnmb/P2rx7/Gpr137b/Il20ra/Tf/Cd38/Fshb/Lepr/Lrp6/Rock2/Agt/Mdk/Prkca/Tnfrsf11a/Siglec15/Tmem119/Abr/Src
BP	GO:0033273	response to vitamin	178	0.508275	1.67165	0.00029529	0.0112181	0.00962292	2167	tags=26%, list=14%, signal=23%	Hamp/Mif/Cd4/Tspo/Ccl2/Il1b/Pim1/Cebpa/Stc2/Fes/Ltc4s/Mmp9/Spp1/Tgfb1/Bche/Itgb1/Ltbp1/Egfr/Sfrp1/Pla2g4a/Mef2c/Kdm6a/Nfkbiz/Nos1/Vwf/Bdnf/Otc/Kank2/Ccnd1/Brip1/Bmp7/Lrat/Cyp27b1/Aldh1a2/Crym/Cd44/Postn/Hsd17b3/Cyp11a1/Acp5/Rbp1/Mn1/Vim/Hlcs/Tshb/Vdr/Eln
BP	GO:2000377	regulation of reactive oxygen species metabolic process	157	0.522664	1.70029	0.000304671	0.0114469	0.00981923	2071	tags=29%, list=13%, signal=25%	Romo1/Mmp3/Clec7a/Plcg2/Tspo/Itgam/Tyrobp/Ncf2/Itgb2/Ripk3/Prl/Gch1/Hk2/Cyba/Cbr1/Syk/Gadd45a/Hvcn1/Tgfb1/Ngfr/Egfr/Alox12/Cryab/F2rl1/Zc3h12a/Foxm1/Mycn/Tlr4/Tlr6/Prcp/Tgfbr2/Stat3/Plau/Pdgfb/Eef1a1/Agtr1a/Ctns/Acp5/Cflar/Cdkn1a/Dcxr/Shc1/Ripk1/Rab27a/Abcd1
BP	GO:0007264	small GTPase mediated signal transduction	414	0.435288	1.5229	0.000303933	0.0114469	0.00981923	3850	tags=35%, list=24%, signal=27%	Myoc/Rac2/Aif1/Was/Gpr18/Cyth4/Tagap/Dok3/Dock8/Ccna2/Arfgef3/Pik3cg/Dock2/Scai/Racgap1/Arhgdib/Rasal3/Stard8/Ccdc125/Col1a2/Arhgap30/Ngfr/Dock4/Itgb1/Cbl/Hmox1/Abca1/Rasgrp4/Sipa1/Gpr65/Arhgap19/Tax1bp3/Pdpn/Wasf2/F2rl1/Adra1a/Foxm1/Cdc42se1/Fgf10/Ngf/Cd2ap/Kank2/Abra/Dgki/Gpr17/Itpkb/Gpr4/Reln/Rap2b/Col3a1/Psd3/Igf1/Rhoc/Agtr1a/Nrp1/Psd4/Arhgap17/Ksr1/Srgap1/Nras/Cdkn1a/Dock3/Rapgef5/Arap3/Arhg…
BP	GO:0033006	regulation of mast cell activation involved in immune response	39	0.702178	1.90016	0.000316566	0.0118393	0.0101558	728	tags=33%, list=5%, signal=32%	Rac2/Fgr/Cd300a/Fcer1g/Fes/Ptpn6/Stxbp2/Syk/Cd84/Il4r/Lyn/Hmox1/Unc13d
CC	GO:0005746	mitochondrial respirasome	62	-0.637565	-2.05699	0.00033831	0.0125596	0.0107737	4542	tags=74%, list=28%, signal=53%	Ndufb2/Cox8a/Cox7c/Wdr93/Ndufb3/Cox6a1/Ndufs5/Cox7a2l/Ndufa13/Ndufa7/Ndufb11/Sdhb/Ndufs7/Ndufb7/Ndufa10/Ndufa6/Ndufb10/Ndufb5/Cox5a/Ndufb8/Ndufa9/Sdha/Ndufa4/Sdhc/Ndufa8/Ndufv2/Ndufs8/Ndufs3/Uqcrc1/Cox4i1/Uqcrc2/Ndufs1/Uqcrfs1/Ndufs2/Cyc1/Sdhd/Cox5b/Uqcrh/Cox7a2/Ndufa2/Ndufb9/Ndufa5/Ndufc1/Cox4i2/Cox6a2/Uqcrb
BP	GO:0099024	plasma membrane invagination	64	0.63562	1.86574	0.000338908	0.0125596	0.0107737	929	tags=23%, list=6%, signal=22%	Fcgr2b/Clec7a/Plcg2/Itgam/Bin2/Aif1/Fcgr1a/Nckap1l/Itgb2/Cd300a/Fcer1g/Trem2/Xkr4/Abca1/F2rl1
BP	GO:0002686	negative regulation of leukocyte migration	46	0.701986	1.95062	0.000341795	0.0126013	0.0108094	623	tags=24%, list=4%, signal=23%	Mif/Hoxa7/Mmp28/C5ar2/Ccl2/Gpr18/Cd300a/Il33/Slamf8/Cnn2/Rin3
BP	GO:0002761	regulation of myeloid leukocyte differentiation	136	0.541346	1.73	0.000343123	0.0126013	0.0108094	2913	tags=36%, list=18%, signal=30%	Hoxa7/Cd4/C1qc/Itgam/Tyrobp/Csf1r/Calca/Hcls1/Fes/Ikzf1/Pf4/Trem2/Cebpb/Mafb/Lyn/Tgfb1/Prdm16/Evi2b/Klf10/Il5/Inpp5d/Sfrp1/Cd74/Cd101/Apc/Zfp36l1/Lrrc17/Myc/Tob2/Gpr137b/Tfe3/Rbp1/Asxl2/Ripk1/Casp8/Jun/Fshb/Ccr1l1/Stat5a/Ccl9/Rb1/Ctnnbip1/Id2/Tnfaip6/Ninj1/Prkca/Foxp1/Il34/Cdk6
BP	GO:0002286	T cell activation involved in immune response	109	0.553184	1.73597	0.000345659	0.0126375	0.0108405	1397	tags=25%, list=9%, signal=23%	Itgal/Gpr183/Il6/Nckap1l/Lcp1/Batf/Cd86/Fcer1g/Tnfsf4/Nlrp3/Pf4/Il4r/Fgl2/Bcl3/Il6r/Cd74/Nfkbiz/Havcr2/Clec4e/F2rl1/Apbb1ip/Icam1/Zc3h12a/Ccl19/Jak3/Atp7a/Stat3
BP	GO:0045576	mast cell activation	80	0.612705	1.84224	0.000359008	0.0130669	0.0112089	1405	tags=31%, list=9%, signal=29%	Rac2/Lat2/Tslp/Fgr/Cd300a/Fcer1g/Lcp2/Fes/Ptpn6/Stxbp2/Btk/Syk/Cnr2/Cd84/Il4r/Lyn/Cbl/Hmox1/Unc13d/Cd300lf/Milr1/Cd48/Nppc/Ptgds/Nr4a3
BP	GO:0002695	negative regulation of leukocyte activation	202	0.500085	1.67505	0.000367424	0.0133138	0.0114207	2065	tags=27%, list=13%, signal=24%	Fcgr2b/Sox11/Tyrobp/Fgr/Cd33/Nckap1l/Scgb1a1/Cd37/Cd300a/Cd86/Tnfaip8l2/Dapl1/Laptm5/Tnfsf4/Ptpn6/Cd24/Pf4/Btk/Cebpb/Cnr2/Cd84/Spi1/Tnfrsf13b/Il4r/Shh/Lyn/Hspb1/Fgl2/Atm/Mertk/Tgfb1/Samsn1/Hmox1/Grn/Inpp5d/Sfrp1/Cd74/Cd300lf/Havcr2/Milr1/Zc3h12a/Jak3/Dusp22/Gnrh1/Gpnmb/Cd44/Cst7/Pag1/Ildr2/Pla2g5/Vtcn1/Hfe/Pten/Hmgb3/Clnk
BP	GO:0033003	regulation of mast cell activation	54	0.669192	1.92143	0.000369768	0.0133395	0.0114427	1405	tags=35%, list=9%, signal=32%	Rac2/Tslp/Fgr/Cd300a/Fcer1g/Fes/Ptpn6/Stxbp2/Syk/Cnr2/Cd84/Il4r/Lyn/Hmox1/Unc13d/Cd300lf/Milr1/Nppc/Nr4a3
BP	GO:0051303	establishment of chromosome localization	90	0.584703	1.78494	0.000381142	0.0136892	0.0117427	2290	tags=31%, list=14%, signal=27%	Ube2b/Knstrn/Racgap1/Ccnb1/Ect2/Atm/Kif2c/Cdt1/Kif18a/Nuf2/Nek2/Apc/Cenpf/Mlh1/Spc25/Psrc1/Cdca8/Ttl/Kifc1/Chmp7/Mapre1/Kif22/Dync1h1/Brca2/Aurkb/Cenpe/Ndc80/Fam83d
BP	GO:0042129	regulation of T cell proliferation	180	0.498718	1.64549	0.000389944	0.0139439	0.0119611	1537	tags=22%, list=10%, signal=20%	Cd4/Itgal/Rac2/Il6/Il1b/Aif1/Nckap1l/Card11/Ripk3/Scgb1a1/Cd37/Ptprc/Cd86/Cd6/Laptm5/Tnfsf4/Ptpn6/Tnfsf13b/Cd24/Pycard/Cebpb/Syk/Rasal3/Shh/Igf2/Sash3/Tgfb1/Havcr2/Tnfrsf1b/Ccl19/Jak3/Slc4a1/Tgfbr2/Gnrh1/Gpnmb/Cd28/Tnfrsf13c/Cd1d1/Igf1/Cd44
BP	GO:0001782	B cell homeostasis	38	0.710025	1.9158	0.000394809	0.0140562	0.0120575	1537	tags=32%, list=10%, signal=29%	Mif/Gapt/Nckap1l/Tnfsf13b/Tnfrsf13b/Lyn/Sash3/Mef2c/Cd74/Bcl2l11/Tnfrsf13c/Cd44
BP	GO:0046850	regulation of bone remodeling	64	0.631467	1.85355	0.000399971	0.0141781	0.0121621	2934	tags=44%, list=18%, signal=36%	Hamp/Fcgr3a/Il6/Csf1r/Calca/Syk/Itgb3/Oscar/Spp1/Egfr/Inpp5d/Sfrp1/Mepe/Pdk4/Csk/P2rx7/Gpr137b/Il20ra/Tf/Cd38/Fshb/Lepr/Lrp6/Mdk/Prkca/Tnfrsf11a/Siglec15/Tmem119
BP	GO:0002455	humoral immune response mediated by circulating immunoglobulin	44	0.695743	1.9207	0.000409118	0.0144396	0.0123863	1609	tags=39%, list=10%, signal=35%	C1qa/C1qb/Fcgr2b/C1qc/C4a/Ptprc/Cfi/Ptpn6/Trem2/C2/Exo1/Bcl3/Cr2/Svep1/Masp2/C1rl/Fcer2
BP	GO:0071496	cellular response to external stimulus	423	0.428561	1.50233	0.000418554	0.0147089	0.0126174	2170	tags=23%, list=14%, signal=20%	Mmp3/Ankrd1/Nppb/Atf3/Cd68/Il6/Il1b/Aif1/Pim1/Ptprc/Dapl1/Fes/Ltc4s/Tlr8/Ang2/Cyba/Tlr7/Fam107a/Mmp9/Itgb3/Gadd45a/Il33/Fosl1/Lyn/Igf2/Tgfb1/Cyp11b2/Ucp2/Cnn2/Sphk1/Itgb1/Ltbp1/Ctsk/Hmox1/Lpl/Ucn2/Klf10/Egfr/Sipa1/Rps25/Pcsk9/Sfrp1/Slc2a1/Bmpr2/Kdm6a/Pdk4/Nos1/Bmf/Icam1/Zc3h12a/Itga6/Wnt4/Slc1a2/Tlr4/Kank2/Prkab1/Casp1/Brip1/Tnfrsf1a/Cav1/Cdkn2b/Wnt2b/Alb/Piezo1/Fscn1/Cyp27b1/Pdgfb/P2rx7/Pld1/Nos…
BP	GO:0098581	detection of external biotic stimulus	22	0.771382	1.88986	0.000430772	0.0150733	0.01293	1168	tags=50%, list=7%, signal=46%	Clec7a/Nlrc4/Clec4a/Tlr9/Tlr2/Trem2/Naip6/Casp4/Ssc5d/Tlr4/Tlr6
BP	GO:0001889	liver development	256	0.466892	1.5899	0.000447672	0.0155977	0.0133798	3642	tags=33%, list=23%, signal=26%	Hamp/Smarcb1/Il6/Cebpa/Cyp2d3/Alas2/Ugt1a8/Lims2/Cebpb/Cldn1/Shh/Slco2b1/Tgfb1/Hgf/Pros1/Ucp2/Nfkbia/Hmox1/Egfr/Pcsk9/Aurka/Mki67/Klf1/Vwf/Nat1/Cp/Gli1/Foxm1/Mesp1/Otc/Adrb2/Wnt4/Ccnd1/Ass1/Atp7a/Cdkn2b/Ccnd2/Fscn1/Plau/Aldh1a2/Sp3/Myc/Slc7a5/Rps6ka1/Cflar/Hhex/Rpl13/Tet2/Hfe/Jun/Elk1/Itpr1/Rps24/Cps1/Vtn/Sulf2/Man2a1/Ak4/Smad3/Mdk/Hmgcl/Pou2f1/Foxa3/Rps15/Upb1/Tk1/Ak2/Atg7/Rpl32/Aacs/Ptn/Ctnnb1/…
BP	GO:0055017	cardiac muscle tissue growth	109	0.548384	1.7209	0.000452013	0.015682	0.0134521	2867	tags=38%, list=18%, signal=31%	Hamp/Nppb/Pim1/Csf1r/Cdk1/Fes/Ang2/Ccnb1/Sorbs2/Mef2c/Tgfbr1/Myl2/Erbb4/Adra1a/Gli1/Rgs2/Ccm2l/Apc/Akap6/Hey2/Tgfbr2/Ccnd2/Igf1/Rbpj/Arid2/Vgll4/Heg1/Col14a1/Pten/Tenm4/Parp2/Ctdp1/Bmpr1a/Rgs4/Akap13/Ski/Agt/Yy1/Foxp1/Adra1b/Cxadr
BP	GO:0050728	negative regulation of inflammatory response	149	0.524315	1.6927	0.000472174	0.016312	0.0139925	2744	tags=30%, list=17%, signal=25%	Hamp/Fcgr2b/Pbk/Gpr31/Aoah/Mefv/Tnfaip8l2/Cx3cr1/Ptpn6/Cd24/Nlrp3/Pf4/Socs3/Trem2/Il10ra/Il33/Slamf8/Siglec10/Hgf/Grn/Elf4/Tnfrsf1b/Gpr17/Tnfrsf1a/Nt5e/Stat3/Smpdl3b/Igf1/Cd44/Cst7/Acp5/Uaca/Pla2g5/Il22ra1/Adcyap1/Rps19/Rb1/Ldlr/Wfdc1/Cd200r1/Smad3/Gper1/Tnfaip6/Ash1l/Mdk
BP	GO:0036006	cellular response to macrophage colony-stimulating factor stimulus	14	0.839409	1.85587	0.000478454	0.0164592	0.0141188	1140	tags=43%, list=7%, signal=40%	Ccl2/Csf1r/Tlr2/Ptpn6/Trem2/Tlr4
BP	GO:0002705	positive regulation of leukocyte mediated immunity	143	0.53727	1.73019	0.000482743	0.016537	0.0141855	1609	tags=29%, list=10%, signal=26%	RT1-T24-1/Clec7a/Plcg2/Ccl2/Itgam/Il6/Tyrobp/Il1b/Fcgr1a/Itgb2/Ptprc/Vav1/Fcer1g/RT1-T24-3/Ticam2/Tnfsf4/RT1-CE4/Cd24/Nlrp3/Btk/Trem2/RT1-CE10/Spi1/Ncr3/Micb/Sash3/RT1-CE7/Tgfb1/RT1-M6-1/Ptafr/Il1r1/Il18rap/F2rl1/Scimp/Dennd1b/Mlh1/Clcf1/Cd28/P2rx7/Cd1d1/Fcer2
BP	GO:0002223	stimulatory C-type lectin receptor signaling pathway	12	0.868356	1.88325	0.00049535	0.0168275	0.0144347	383	tags=42%, list=2%, signal=41%	Clec7a/Plcg2/Tyrobp/Clec4a/Syk
BP	GO:0050851	antigen receptor-mediated signaling pathway	161	0.50362	1.64449	0.000493362	0.0168275	0.0144347	2004	tags=24%, list=13%, signal=21%	Fcgr2b/Plcg2/Lat2/Cd22/Nckap1l/Card11/Ptprc/Cd300a/Klhl6/Lcp2/Laptm5/Blnk/Ptpn6/Nfam1/Btk/Themis2/Syk/Icoslg/Cd79b/Lyn/Cmtm3/Nfkbia/Pram1/Mef2c/Nfkbiz/Zc3h12a/Tec/Dennd1b/Dusp22/Lck/Cd28/Ptprj/Nras/Vtcn1/Dgkz/Slc39a6/Shc1/Cd38
BP	GO:0051051	negative regulation of transport	472	0.416399	1.46786	0.000497751	0.0168388	0.0144444	3484	tags=29%, list=22%, signal=23%	Ucn/Hamp/Entpd1/Fcgr2b/Wdr54/Tspo/Il6/Ffar3/Il1b/Cd33/Nckap1l/Kcne3/Cd300a/Calca/Tlr2/Derl3/Npy2r/Tifab/Htr7/Cd84/Itgb3/Spi1/Bard1/Shh/Trdn/Igfbp3/Tgfb1/Yod1/Htr2a/Ucp2/Cttnbp2nl/Crh/Cnn2/Rin3/Fst/Hmox1/Ucn2/Rem1/Edn3/P2ry12/Pcsk9/Cryab/Sfrp1/Il1rn/Hecw2/Cd74/Frmd4a/Cd300lf/Nos1/Kel/F2rl1/Dysf/Tnfrsf1b/Icam1/Myo5a/Rgs2/Vip/Csk/Anxa2/Atp7a/Rest/Egf/Tnfrsf1a/Cav1/Klf7/Apoc2/Adra2a/Slc26a5/Isx/Myc/N…
MF	GO:0019865	immunoglobulin binding	22	0.767023	1.87918	0.000504235	0.0169877	0.0145722	917	tags=27%, list=6%, signal=26%	Cd4/Fcgr2b/Fcgr3a/Fcgr1a/Fcer1g/Vwf
BP	GO:0002446	neutrophil mediated immunity	41	0.690805	1.8877	0.00050791	0.0170411	0.014618	1227	tags=37%, list=8%, signal=34%	Itgam/Myo1f/Anxa3/Itgb2/Ncf1/Stxbp2/Syk/Spi1/Ptafr/Card9/Pram1/F2rl1/Irak4/Lyst/Cxcl6
BP	GO:0042119	neutrophil activation	41	0.68996	1.88539	0.000520851	0.0174037	0.014929	1388	tags=46%, list=9%, signal=42%	Fcgr3a/Itgam/Myo1f/Tyrobp/Anxa3/Itgb2/Cd300a/Fcer1g/Stxbp2/Syk/Spi1/Ptafr/Il18rap/Grn/Pram1/Il16/F2rl1/Cxcl6/Cxcr2
BP	GO:0036005	response to macrophage colony-stimulating factor	19	0.795503	1.87546	0.000527918	0.0175678	0.0150698	1674	tags=47%, list=10%, signal=42%	Ccl2/Csf1r/Tlr2/Prl/Ptpn6/Trem2/Spp1/Tlr4/Acp5
CC	GO:0005767	secondary lysosome	18	-0.828024	-2.16221	0.000530234	0.0175732	0.0150744	147	tags=11%, list=1%, signal=11%	Irgm/Fth1
BP	GO:0040013	negative regulation of locomotion	331	0.450401	1.56335	0.000535997	0.0176922	0.0151765	2610	tags=30%, list=16%, signal=26%	Mif/Hoxa7/Cxcl13/Mmp28/Miip/C5ar2/Ccl2/Hdac6/Aif1/Was/Gpr18/Cd300a/Cldn19/Cx3cr1/Timp1/Apoh/Scai/Slurp1/Arhgdib/Il24/Gadd45a/Il33/Shh/Ccdc125/Ptprt/Slamf8/Igfbp3/Tgfb1/Ngfr/Cnn2/Rin3/Abhd2/Tnn/Nav3/Sfrp1/Mef2c/Il1rn/Cd74/Acvrl1/Dcn/Sema3b/Bst2/Erbb4/Reck/Phldb2/Vash1/Mmrn2/Cldn3/Wnt4/Sema6a/Card10/Dpysl3/Zeb2/Dusp22/Tie1/Cav1/Rap2b/Wnt5a/Krt16/Stat3/Gnrh1/Srgap2/Hyal2/Ptprj/Pdgfb/Col3a1/Rbpj/Atp2…
BP	GO:1903037	regulation of leukocyte cell-cell adhesion	323	0.446591	1.54441	0.000542033	0.0178193	0.0152855	1537	tags=21%, list=10%, signal=19%	Cd4/Itgal/Ccl2/Il6/Il1b/Aif1/Nckap1l/Card11/Itgb2/Scgb1a1/Cd37/Ptprc/Cd300a/Cd86/Tnfaip8l2/Dapl1/Cd6/Dock8/Laptm5/Tnfsf4/Ptpn6/Tnfsf13b/Cd24/Nlrp3/Ikzf1/Pf4/Pycard/Cebpb/Syk/Rasal3/Gcnt1/Il4r/Vnn1/Shh/Igf2/Hspb1/Sash3/Fgl2/Tgfb1/Ptafr/Il1rl2/Zbtb16/Cd74/Nfkbiz/Havcr2/Icam1/Zc3h12a/Ccl19/Jak3/Pik3r6/Ass1/Dusp22/Slc4a1/Itpkb/Il7/Cav1/Lck/Tgfbr2/Fut9/Nr4a3/Gnrh1/Gpnmb/Cd28/Tnfrsf13c/Selp/Cd1d1/Igf1/…
BP	GO:1903489	positive regulation of lactation	24	0.757725	1.88701	0.000547513	0.0179272	0.015378	228	tags=4%, list=1%, signal=4%	Prl
BP	GO:0033002	muscle cell proliferation	272	0.462499	1.58053	0.000552613	0.0180218	0.0154592	3686	tags=39%, list=23%, signal=31%	Ogn/Nppb/Il6/Aif1/Pim1/Csf1r/Cdk1/C3ar1/Fes/Cyba/Mmp9/Itgb3/Ccnb1/Shh/Igfbp3/Tgfb1/Hgf/Ptafr/Hmox1/Egfr/P2ry6/Alox12/Mef2c/Tgfbr1/Il6r/Bmpr2/Retn/Mmp2/Irak4/Erbb4/Gli1/Hes5/Vip/Tlr4/Nppc/Apc/Hey2/Cav1/Cav2/Tgfbr2/Stat3/Ccnd2/Nr4a3/Pdgfb/Calcrl/Myc/Nos3/Igf1/Rbpj/Agtr1a/Sulf1/Arid2/Abcc4/Cflar/Hpgd/Cdkn1a/Vgll4/Shc1/Pten/Tenm4/Jun/Myd88/Bmpr1a/Gna12/Npr3/Ndc80/Kalrn/Elane/Hmgcr/Ctnnbip1/Rgs5/Ski/K…
BP	GO:0043303	mast cell degranulation	57	0.633527	1.83723	0.000560989	0.0182221	0.015631	1405	tags=33%, list=9%, signal=31%	Rac2/Lat2/Fgr/Cd300a/Fcer1g/Fes/Stxbp2/Btk/Syk/Cd84/Il4r/Lyn/Cbl/Hmox1/Unc13d/Milr1/Nppc/Ptgds/Nr4a3
BP	GO:0043304	regulation of mast cell degranulation	37	0.707085	1.90703	0.000570992	0.0182561	0.0156601	728	tags=32%, list=5%, signal=31%	Rac2/Fgr/Cd300a/Fcer1g/Fes/Stxbp2/Syk/Cd84/Il4r/Lyn/Hmox1/Unc13d
BP	GO:0036230	granulocyte activation	49	0.659726	1.87509	0.000570965	0.0182561	0.0156601	1388	tags=39%, list=9%, signal=36%	Fcgr3a/Itgam/Myo1f/Tyrobp/Anxa3/Itgb2/Cd300a/Fcer1g/Stxbp2/Syk/Spi1/Ptafr/Il18rap/Grn/Pram1/Il16/F2rl1/Cxcl6/Cxcr2
BP	GO:0043588	skin development	295	0.454936	1.56416	0.000567797	0.0182561	0.0156601	2628	tags=26%, list=16%, signal=22%	Mif/Cldn4/Hoxa7/Dkk4/Krt28/Reg3a/Lhx2/Sprr1a/St14/Slc2a10/Fzd3/Opn3/Mafb/Cldn1/Shh/Col1a2/Lce1f/Tmprss13/Pnpla1/Fmod/Ngfr/Dact2/Ovol2/Exph5/Fst/Fgf7/Trps1/Egfr/Alox12/Sostdc1/Sox18/Sfn/Nfkbiz/Krt80/Itgb4/Myo5a/Fgf10/Itga6/Apc/Zfp36l1/Krt7/Irf6/Flnb/Ryr1/Atp7a/Ncoa3/Wnt5a/Krt16/Cyp27b1/Epha2/Col3a1/Grhl2/Krt77/Rbpj/Lama5/Cflar/Tmprss11f/Cdkn1a/Krt5/Col5a2/Myd88/Fzd6/Col5a1/Ncor1/Vdr/Cdh3/Wnt10a/Ps…
BP	GO:0030336	negative regulation of cell migration	284	0.453776	1.55713	0.000567152	0.0182561	0.0156601	2196	tags=28%, list=14%, signal=24%	Mif/Hoxa7/Cxcl13/Mmp28/Miip/C5ar2/Ccl2/Aif1/Gpr18/Cd300a/Cldn19/Cx3cr1/Timp1/Apoh/Scai/Slurp1/Arhgdib/Il24/Gadd45a/Il33/Shh/Ptprt/Slamf8/Igfbp3/Tgfb1/Ngfr/Cnn2/Rin3/Abhd2/Tnn/Nav3/Sfrp1/Mef2c/Il1rn/Cd74/Acvrl1/Dcn/Bst2/Erbb4/Reck/Phldb2/Vash1/Mmrn2/Cldn3/Wnt4/Card10/Dpysl3/Zeb2/Dusp22/Tie1/Cav1/Rap2b/Krt16/Stat3/Gnrh1/Srgap2/Hyal2/Ptprj/Pdgfb/Col3a1/Rbpj/Atp2b4/Sulf1/Arid2/Sema3a/Osbpl8/Srgap1/Me…
BP	GO:0061008	hepaticobiliary system development	259	0.470003	1.60264	0.00057631	0.0183541	0.0157443	3642	tags=34%, list=23%, signal=26%	Hamp/Smarcb1/Il6/Cebpa/Cyp2d3/Alas2/Ugt1a8/Lims2/Cebpb/Cldn1/Shh/Slco2b1/Tgfb1/Hgf/Pros1/Ucp2/Nfkbia/Hmox1/Egfr/Pcsk9/Aurka/Mki67/Klf1/Vwf/Nat1/Cp/Gli1/Foxm1/Mesp1/Otc/Adrb2/Wnt4/Ccnd1/Ass1/Atp7a/Nipbl/Cdkn2b/Ccnd2/Fscn1/Plau/Aldh1a2/Sp3/Myc/Slc7a5/Rps6ka1/Sox17/Cflar/Hhex/Rpl13/Tet2/Hfe/Jun/Elk1/Itpr1/Rps24/Cps1/Vtn/Sulf2/Man2a1/Ak4/Smad3/Mdk/Hmgcl/Pou2f1/Foxa3/Rps15/Upb1/Tk1/Ak2/Atg7/Rpl32/Aacs…
BP	GO:0072595	maintenance of protein localization in organelle	39	0.689889	1.86691	0.000584052	0.0185283	0.0158937	418	tags=13%, list=3%, signal=13%	Chchd10/Tspo/Hk2/Kdelr3/Bard1
BP	GO:0002312	B cell activation involved in immune response	83	0.594006	1.79483	0.000597193	0.0188718	0.0161883	1518	tags=27%, list=10%, signal=24%	Gapt/Plcg2/Gpr183/Il6/Batf/Ptprc/Irf8/Tnfsf4/Cd180/Spi1/Exo1/Bcl3/Tgfb1/Swap70/Nfkbiz/Lfng/Mfng/Tlr4/Mlh1/Clcf1/Cd28/Itm2a
BP	GO:0038094	Fc-gamma receptor signaling pathway	20	0.776521	1.86411	0.000617419	0.0194356	0.016672	2681	tags=70%, list=17%, signal=58%	Fcgr2b/Fcgr3a/Fcgr1a/Ptprc/Fcer1g/Myo1g/Oscar/Clec4e/Lck/Ptprj/Pten/Rapgef1/Fcgrt/Appl2
BP	GO:0007599	hemostasis	182	0.494675	1.63186	0.00062433	0.0195776	0.0167937	1468	tags=25%, list=9%, signal=23%	Entpd1/Il6/Plek/Fcer1g/Cfh/F10/Ptpn6/Pf4/Fermt3/Hbb/Apoh/Syk/Tspan18/Itgb3/Shh/Lyn/Hspb1/Mertk/Pros1/Clic1/P2ry12/Alox12/Pla2g4a/Slc7a11/Procr/Il6r/Pdpn/Sh2b3/Vwf/F2rl1/Tln1/Mmrn1/Tph1/Lyst/Tec/Tlr4/Anxa2/Plg/Slc4a1/Cav1/Rap2b/Adra2a/Plau/Ptprj/Pdgfb/Selp
BP	GO:1901653	cellular response to peptide	468	0.413743	1.46003	0.000630739	0.0196701	0.0168731	3559	tags=32%, list=22%, signal=26%	Ube2b/Hprt1/Fcgr2b/Ccl2/Il6/Ffar3/Il1b/Apobec1/Ccna2/Mas1/Ang2/Cyba/Socs3/Trem2/Itgb3/Igf2/Cacna2d1/Tgfb1/Cyp11b2/Ngfr/Ucp2/Lpl/Klf10/Pcsk9/Casp4/Pxn/Echdc3/Id1/Kdm6a/Pdk4/Klf1/Klf6/Icam1/Fgf21/Myo5a/Umodl1/Jak3/Adrb2/Ybx1/Csk/Tlr4/Tlr6/Apc/Bcl2l11/Zfp36l1/Brip1/Ass1/Pgr/Cav1/Cav2/Rab13/Stat3/Ccnd2/Nr4a3/Ptprj/Pdgfb/Myc/Nos3/Igf1/Hdac9/Phip/Agtr1a/Ptpn1/Cyp11a1/Klf2/Grb14/Cflar/Parp1/Osbpl8/Azgp1…
BP	GO:0003002	regionalization	423	-0.3559	-1.44871	0.000632108	0.0196701	0.0168731	341	tags=10%, list=2%, signal=10%	Tbx1/Grem2/Ddit3/Wnt11/Vangl2/Lrp2/Dll1/Chrd/Hoxc10/Tctn1/Pax8/En1/Hoxc5/Rnf207/Tdrd5/Dll4/Edn1/Hoxd4/Fbxl15/Dnai1/Arc/Nog/Cyp26b1/Hoxb1/Sfrp2/Tcf15/Mnx1/Pitx2/Hoxc9/Btg2/Foxb1/Hoxd8/Lhx1/Hoxb6/Hoxb7/Pax2/Hoxc8/Hoxd10/Hoxb9/Acd/Lbx1
BP	GO:1905521	regulation of macrophage migration	47	0.666881	1.86014	0.000634779	0.0196781	0.01688	717	tags=26%, list=4%, signal=24%	Mif/Mmp28/Ccl2/Csf1r/C3ar1/Cx3cr1/C5ar1/Trem2/Cmklr1/Slamf8/Cnn2/P2ry12
BP	GO:0001666	response to hypoxia	449	0.42095	1.48199	0.00064698	0.0199804	0.0171393	2662	tags=25%, list=17%, signal=21%	Ube2b/Mif/Mmp3/Smad9/Ankrd1/Nppb/Ccl2/Il1b/Csf1r/Serpina1/Tacc3/Tlr2/Prl/Cybb/Stc2/Ccna2/Hk2/Cd24/Alas2/Cyba/Socs3/Trem2/Mmp9/Ccnb1/Trpc6/Shh/Atm/Igfbp3/Cysltr1/Tgfb1/Pdlim1/Ucp2/Cbl/Hmox1/Ucn2/Angptl4/Cryab/Sfrp1/Mmp13/Tgfbr1/Slc2a1/Acvrl1/Kdm6a/Nos1/Mmp2/Icam1/Cst3/Bdnf/Cldn3/Adrb2/Ghrh/Tlr4/Nppc/Casp1/Zfp36l1/Brip1/Ryr1/Mlh1/Atp7a/Rest/Apaf1/Ajuba/Il7/Tnfrsf1a/Cav1/Ngb/Tgfbr2/Ddit4/Stat3/Plau/…
BP	GO:0035023	regulation of Rho protein signal transduction	83	0.590774	1.78507	0.000657449	0.0201511	0.0172857	3776	tags=49%, list=24%, signal=38%	Myoc/Gpr18/Tagap/Scai/Arhgdib/Stard8/Ccdc125/Ngfr/Itgb1/Abca1/Gpr65/F2rl1/Adra1a/Cdc42se1/Kank2/Abra/Gpr17/Gpr4/Col3a1/Nrp1/Arap3/Heg1/Akap13/Lpar6/LOC100359656/Kctd13/Adgrg1/Arhgap42/Adra1b/Kctd10/F2rl2/Bcl6/Kank1/Eps8l1/Arhgef2/Arhgap4/F2rl3/Rtn4r/Pdgfrb/Arhgap20/Lpar2
BP	GO:0007389	pattern specification process	465	-0.351093	-1.43486	0.000656628	0.0201511	0.0172857	901	tags=9%, list=6%, signal=9%	Tbx1/Grem2/Ddit3/Wnt11/Vangl2/Lrp2/Dll1/Chrd/Irx4/Hoxc10/Tctn1/Pax8/En1/Hoxc5/Rnf207/Tdrd5/Wdr77/Dll4/Edn1/Hoxd4/Fbxl15/Dnai1/Arc/Nog/Cyp26b1/Hoxb1/Sfrp2/Tcf15/Mnx1/Pitx2/Hoxc9/Btg2/Foxb1/Uncx/Hoxd8/Lhx1/Hoxb6/Hoxb7/Pax2/Hoxc8/Hoxd10/Hoxb9/Acd/Lbx1
MF	GO:0061631	ubiquitin conjugating enzyme activity	29	0.733772	1.8848	0.000662693	0.0202357	0.0173583	565	tags=14%, list=4%, signal=13%	Ube2b/Ube2c/Ube2t/Birc6
BP	GO:0030593	neutrophil chemotaxis	93	0.57432	1.76688	0.000670394	0.0203945	0.0174945	1227	tags=27%, list=8%, signal=25%	Cxcl13/Ccl7/C5ar2/Rac2/Ccl2/Itgam/Il1b/Nckap1l/Csf3r/Itgb2/Vav1/C3ar1/Fcer1g/Pf4/C5ar1/Syk/Spp1/Edn3/Thbs4/Cd74/Prex1/Dysf/Ccl19/Ccl12/Cxcl6
BP	GO:0070141	response to UV-A	14	0.829487	1.83394	0.000701489	0.0212611	0.0182379	1966	tags=64%, list=12%, signal=56%	Mmp3/Timp1/Opn3/Mmp9/Egfr/Mmp2/Ccnd1/Opn1sw/Mme
BP	GO:0090132	epithelium migration	312	0.443257	1.53214	0.000709617	0.0214278	0.0183809	3509	tags=37%, list=22%, signal=29%	Cxcl13/Plcg2/Anxa3/Hdac6/Itgb2/Calca/Nr2e1/Glipr2/Pik3cg/Rreb1/Lrg1/Apoh/Mmp9/Itgb3/Fap/Gadd45a/Ctsh/Insl3/Shh/Igf2/Hspb1/Tgfb1/Itgb1/Hmox1/Grn/Fgf7/Emp2/Alox12/Mef2c/Sox18/Tgfbr1/Pxn/Acvrl1/Dcn/Bmpr2/Zc3h12a/Vash1/Mmrn2/Fgf10/Kank2/Card10/Plg/Apc/Zeb2/Egf/Prcp/Wnt5a/Tgfbr2/Krt16/Rab13/Epha2/Pdgfb/Srpx2/Grhl2/Nos3/Igf1/Atp2b4/Hdac9/Nrp1/Sema3a/Meox2/Dpp4/Tmsb4x/Atoh8/Ptprg/Macf1/Amotl1/Pten/Jun/F…
BP	GO:0050000	chromosome localization	96	0.570646	1.75873	0.000712261	0.0214283	0.0183813	2290	tags=29%, list=14%, signal=25%	Ube2b/Knstrn/Racgap1/Ccnb1/Ect2/Atm/Kif2c/Cdt1/Kif18a/Nuf2/Nek2/Apc/Cenpf/Mlh1/Spc25/Psrc1/Cdca8/Ttl/Kifc1/Chmp7/Mapre1/Kif22/Dync1h1/Brca2/Aurkb/Cenpe/Ndc80/Fam83d
BP	GO:0061844	antimicrobial humoral immune response mediated by antimicrobial peptide	88	0.581102	1.77082	0.000727334	0.0218013	0.0187013	309	tags=10%, list=2%, signal=10%	Romo1/Hamp/Cxcl13/Nppb/Reg3a/Tslp/Calca/Ang2/Pf4
BP	GO:0021522	spinal cord motor neuron differentiation	34	-0.737355	-2.19201	0.000748149	0.0222615	0.0190961	627	tags=21%, list=4%, signal=20%	Hoxc10/Tctn1/Mnx1/Olig3/Hoxd10/Lbx1/Olig2
BP	GO:0051924	regulation of calcium ion transport	249	0.470767	1.60291	0.000747222	0.0222615	0.0190961	3662	tags=40%, list=23%, signal=31%	Ucn/Cd4/Tspo/Ccl2/Cd33/Calca/Stc2/Ptpn6/Sln/Pik3cg/Cyba/Cd84/Itgb3/Trpc6/Lyn/Trdn/Cacna2d1/Tgfb1/Crh/Rem1/P2ry12/Il16/Lilra5/Nos1/Dysf/Icam1/Cldn16/Jak3/Adrb2/Ngf/Akap6/Capn3/Egf/Cav1/Adra2a/Nfatc3/Pdgfb/P2rx7/Nos3/Grm6/Igf1/Cacng6/P2rx1/Agtr1a/Hrc/Usp2/Mylk/Chd7/Cabp4/Homer2/Itpr1/Vdr/Slc30a1/Slc8a1/Rgs4/Pdpk1/Ank2/Tspan13/Wfs1/Ccr1l1/Ramp3/Drd3/Ubr3/Cacna1g/Cracr2a/Cacna1c/P2rx4/Agt/Atp2b1/Gper…
BP	GO:0010631	epithelial cell migration	310	0.442171	1.52692	0.000751054	0.0222667	0.0191005	3509	tags=36%, list=22%, signal=29%	Cxcl13/Plcg2/Anxa3/Hdac6/Itgb2/Calca/Nr2e1/Glipr2/Pik3cg/Rreb1/Lrg1/Apoh/Mmp9/Itgb3/Fap/Gadd45a/Ctsh/Insl3/Shh/Igf2/Hspb1/Tgfb1/Itgb1/Hmox1/Grn/Fgf7/Emp2/Alox12/Mef2c/Sox18/Tgfbr1/Pxn/Acvrl1/Dcn/Bmpr2/Zc3h12a/Vash1/Mmrn2/Fgf10/Kank2/Card10/Plg/Apc/Zeb2/Egf/Prcp/Wnt5a/Tgfbr2/Krt16/Rab13/Epha2/Pdgfb/Srpx2/Nos3/Igf1/Atp2b4/Hdac9/Nrp1/Sema3a/Meox2/Dpp4/Tmsb4x/Atoh8/Ptprg/Macf1/Amotl1/Pten/Jun/Fat2/Ha…
BP	GO:0006956	complement activation	48	0.665569	1.87622	0.000767176	0.0225805	0.0193696	1378	tags=33%, list=9%, signal=31%	C1qa/C1qb/C1qc/C4a/A2m/Il1b/Cfi/Cfh/Trem2/C2/Cfd/Cfp/Cr2/Svep1/Masp2/C1rl
BP	GO:1901136	carbohydrate derivative catabolic process	149	0.515997	1.66584	0.000764963	0.0225805	0.0193696	3025	tags=34%, list=19%, signal=27%	Hprt1/Entpd1/Aoah/Uox/Abhd10/Apobec1/Btk/Gpd1/Vnn1/Hexb/Tgfb1/Man1a1/Man1c1/Hmmr/Chit1/Npl/Galt/Cst3/Edem1/Gm2a/Cela1/Nt5c/Adamts12/Nt5e/Hyal2/Chia/Cd44/Neu2/Stab2/Gusb/Gda/Nudt18/Sgsh/Mmp12/Abcd1/Galc/Pde8b/Edem2/Fuca1/Pde4c/Man1a2/Entpd5/Manba/Ctbs/Nt5m/Pde4b/Naga/Edem3/Upb1/Dctpp1
MF	GO:0005179	hormone activity	114	0.534466	1.6861	0.000786678	0.0230712	0.0197906	1531	tags=20%, list=10%, signal=18%	Ucn/Hamp/Nppb/Calca/Prl/Stc2/Insl3/Igf2/Avp/Crh/Ucn2/Edn3/Retn/Vip/Fbn2/Ghrh/Rln1/Nppc/Calcb/Ttr/Pyy/Gnrh1/Igf1
CC	GO:0001741	XY body	22	0.757116	1.85491	0.000798683	0.0233393	0.0200206	478	tags=14%, list=3%, signal=13%	Ube2b/Smarcb1/Mael
BP	GO:0046631	alpha-beta T cell activation	180	0.488183	1.61073	0.000806291	0.0234775	0.0201391	1537	tags=23%, list=10%, signal=21%	Clec4a3/Gpr183/Il6/Clec4a/Nckap1l/Card11/Gpr18/Batf/Ptprc/Cd300a/Dapl1/Tnfsf4/Cd24/Nlrp3/Ikzf1/Pf4/Dock2/Psmb11/Cebpb/Syk/Rasal3/Wdfy4/Il4r/Shh/Sash3/Bcl3/Elf4/Zbtb16/Il6r/Nfkbiz/Zc3h12a/Ccl19/Jak3/Atp7a/Itpkb/Tgfbr2/Stat3/Cd28/Cd1d1/Myc/Cd44
BP	GO:1901552	positive regulation of endothelial cell development	10	-0.874497	-2.03446	0.000812882	0.0235015	0.0201597	6	tags=20%, list=0%, signal=20%	Cdh5/Cldn5
BP	GO:1903142	positive regulation of establishment of endothelial barrier	10	-0.874497	-2.03446	0.000812882	0.0235015	0.0201597	6	tags=20%, list=0%, signal=20%	Cdh5/Cldn5
BP	GO:1990705	cholangiocyte proliferation	10	0.875953	1.83489	0.00081644	0.023521	0.0201764	886	tags=40%, list=6%, signal=38%	Nppb/Hdac6/Lims2/Mki67
BP	GO:0071621	granulocyte chemotaxis	117	0.54666	1.73087	0.000823372	0.0236372	0.0202761	1455	tags=26%, list=9%, signal=24%	Cxcl13/Ccl7/C5ar2/Rac2/Ccl2/Itgam/Il1b/Nckap1l/Csf3r/Csf1r/Itgb2/Vav1/C3ar1/Fcer1g/Pf4/C5ar1/Syk/Spp1/Cmklr1/Edn3/Thbs4/Cd74/Prex1/Dysf/Ccl19/Lyst/Ccl12/Cxcl6/Cxcr2/Il17ra/Ptprj
BP	GO:0030889	negative regulation of B cell proliferation	21	0.76413	1.84957	0.000836552	0.0238476	0.0204566	723	tags=43%, list=5%, signal=41%	Fcgr2b/Tyrobp/Cd300a/Cd24/Btk/Tnfrsf13b/Lyn/Atm/Inpp5d
BP	GO:1905517	macrophage migration	63	0.618287	1.81688	0.000836233	0.0238476	0.0204566	892	tags=24%, list=6%, signal=23%	Mif/Mmp28/Ccl2/Csf1r/C3ar1/Cx3cr1/C5ar1/Trem2/Mmp9/Cmklr1/Slamf8/Trim55/Cnn2/P2ry12/Mmp2
BP	GO:1903036	positive regulation of response to wounding	78	0.584618	1.75983	0.000870538	0.0246441	0.0211398	1347	tags=22%, list=8%, signal=20%	Mif/Cldn4/Clec7a/Ccl2/Reg3a/Cd24/Rreb1/Apoh/Insl3/Cldn1/Itgb1/Grn/Vwf/Cldn3/Plg/Atp7a/Adra2a
BP	GO:0060419	heart growth	117	0.545651	1.72768	0.000870087	0.0246441	0.0211398	3661	tags=46%, list=23%, signal=36%	Hamp/Nppb/Pim1/Csf1r/Cdk1/Fes/Ang2/Ccnb1/Sorbs2/Dusp6/Mef2c/Tgfbr1/Myl2/Erbb4/Adra1a/Gli1/Mesp1/Rgs2/Ccm2l/Apc/Akap6/Hey2/Tgfbr2/Ccnd2/Igf1/Rbpj/Arid2/Vgll4/Heg1/Col14a1/Pten/Tenm4/Parp2/Ctdp1/Bmpr1a/Rgs4/Akap13/Ski/Agt/Yy1/Foxp1/Adra1b/Cxadr/Myh6/Ncam1/Adrb1/Camk2d/Adprhl1/Mapk1/Ahr/Tgfbr3/Ppara/Kras/Ep300
BP	GO:0032637	interleukin-8 production	78	0.584232	1.75866	0.000882713	0.0246711	0.021163	1453	tags=28%, list=9%, signal=26%	Clec7a/C5ar2/Il6/Il1b/Cd33/Ptprc/Calca/Tlr9/Tlr2/Tlr8/Tlr7/Pycard/Syk/Bcl3/Cd74/F2rl1/Ssc5d/Tlr4/Tlr6/Wnt5a/Stat3/Hyal2
BP	GO:0032612	interleukin-1 production	108	0.550719	1.72909	0.000883595	0.0246711	0.021163	2018	tags=37%, list=13%, signal=33%	Clec7a/Nlrc4/Il6/Tyrobp/Cd33/Mefv/Calca/Cx3cr1/Tlr2/Tlr8/Nlrp3/Trem2/Pycard/Ccr5/Hspb1/Il1r2/Sphk1/Lpl/Il16/Lilra5/Casp4/Elf4/Havcr2/F2rl1/Aqp4/Zc3h12a/Ccl19/Tlr4/Tlr6/Casp1/Wnt5a/Stat3/P2rx7/Igf1/Serpinb1a/Acp5/Gsdmd/Fzd5/Casp8/Myd88
BP	GO:0032652	regulation of interleukin-1 production	108	0.550719	1.72909	0.000883595	0.0246711	0.021163	2018	tags=37%, list=13%, signal=33%	Clec7a/Nlrc4/Il6/Tyrobp/Cd33/Mefv/Calca/Cx3cr1/Tlr2/Tlr8/Nlrp3/Trem2/Pycard/Ccr5/Hspb1/Il1r2/Sphk1/Lpl/Il16/Lilra5/Casp4/Elf4/Havcr2/F2rl1/Aqp4/Zc3h12a/Ccl19/Tlr4/Tlr6/Casp1/Wnt5a/Stat3/P2rx7/Igf1/Serpinb1a/Acp5/Gsdmd/Fzd5/Casp8/Myd88
BP	GO:0051250	negative regulation of lymphocyte activation	170	0.492168	1.6138	0.000878272	0.0246711	0.021163	2065	tags=27%, list=13%, signal=24%	Fcgr2b/Sox11/Tyrobp/Fgr/Nckap1l/Scgb1a1/Cd37/Cd300a/Cd86/Tnfaip8l2/Dapl1/Laptm5/Tnfsf4/Ptpn6/Cd24/Pf4/Btk/Cebpb/Tnfrsf13b/Il4r/Shh/Lyn/Hspb1/Fgl2/Atm/Mertk/Tgfb1/Samsn1/Inpp5d/Sfrp1/Cd74/Havcr2/Zc3h12a/Jak3/Dusp22/Gnrh1/Gpnmb/Cd44/Pag1/Ildr2/Pla2g5/Vtcn1/Hfe/Pten/Hmgb3/Clnk
BP	GO:0008347	glial cell migration	69	0.605281	1.79236	0.000899667	0.0248644	0.0213288	2782	tags=36%, list=17%, signal=30%	Foxg1/Gpr183/Tspo/Ccl2/Pmp22/Cx3cr1/Nr2e1/Trem2/Hexb/Ptprb/P2ry12/Matn2/Reln/Srgap2/Col3a1/Cdk5r1/Vim/Arhgef7/Lamb1/Rras2/Vcan/Cd9/Dab2ip/P2rx4/Adgrg1
BP	GO:0070527	platelet aggregation	72	0.599046	1.78388	0.000894593	0.0248644	0.0213288	1332	tags=28%, list=8%, signal=26%	Il6/Plek/Cfh/Ptpn6/Fermt3/Hbb/Syk/Itgb3/Lyn/Hspb1/Clic1/P2ry12/Alox12/Slc7a11/Il6r/Pdpn/Sh2b3/Tln1/Mmrn1/Rap2b
BP	GO:0048146	positive regulation of fibroblast proliferation	76	0.593739	1.78057	0.000897271	0.0248644	0.0213288	1985	tags=33%, list=12%, signal=29%	Mif/Cd248/Ccna2/Tgif1/Itgb3/Ccnb1/Tgfb1/Ngfr/Sphk1/Egfr/Cd74/Btc/Fgf10/Uts2r/Anxa2/Egf/Wnt5a/Fndc3b/Pdgfb/Myc/Igf1/Phip/Nras/Cdkn1a/Jun
BP	GO:0048207	vesicle targeting, rough ER to cis-Golgi	10	-0.872808	-2.03053	0.00090645	0.0248831	0.0213449	878	tags=30%, list=5%, signal=28%	Mapk15/Klhl12/Preb
BP	GO:0048208	COPII vesicle coating	10	-0.872808	-2.03053	0.00090645	0.0248831	0.0213449	878	tags=30%, list=5%, signal=28%	Mapk15/Klhl12/Preb
CC	GO:0098803	respiratory chain complex	63	-0.628849	-2.03337	0.000935931	0.0255206	0.0218917	4736	tags=76%, list=30%, signal=54%	Foxred1/Coa6/Ndufb2/Cox8a/Cox7c/Wdr93/Ndufb3/Cox6a1/Ndufs5/Cox7a2l/Ndufa13/Ndufa7/Ndufb11/Sdhb/Ndufs7/Ndufb7/Ndufa10/Ndufa6/Ndufb10/Ndufb5/Cox5a/Ndufb8/Ndufa9/Sdha/Ndufa4/Sdhc/Ndufa8/Ndufv2/Ndufs8/Ndufs3/Uqcrc1/Cox4i1/Uqcrc2/Ndufs1/Uqcrfs1/Ndufs2/Cyc1/Sdhd/Cox5b/Uqcrh/Cox7a2/Ndufa2/Ndufb9/Ndufa5/Ndufc1/Cox4i2/Cox6a2/Uqcrb
BP	GO:1903039	positive regulation of leukocyte cell-cell adhesion	230	0.473348	1.60118	0.000935181	0.0255206	0.0218917	1537	tags=22%, list=10%, signal=20%	Cd4/Itgal/Ccl2/Il6/Il1b/Aif1/Nckap1l/Card11/Itgb2/Ptprc/Cd86/Cd6/Dock8/Tnfsf4/Tnfsf13b/Cd24/Nlrp3/Ikzf1/Pycard/Syk/Rasal3/Gcnt1/Il4r/Vnn1/Shh/Igf2/Sash3/Tgfb1/Ptafr/Il1rl2/Zbtb16/Cd74/Nfkbiz/Havcr2/Icam1/Ccl19/Jak3/Pik3r6/Slc4a1/Itpkb/Il7/Cav1/Lck/Tgfbr2/Nr4a3/Cd28/Tnfrsf13c/Selp/Cd1d1/Igf1/Cd44
BP	GO:0002260	lymphocyte homeostasis	85	0.587289	1.77887	0.000943589	0.0256436	0.0219972	1537	tags=22%, list=10%, signal=20%	Mif/Gapt/Slc46a2/Nckap1l/Ripk3/Tnfsf13b/Cd24/Tnfrsf13b/Lyn/Sash3/Tgfb1/Mef2c/Cd74/Skil/Jak3/Bcl2l11/Tnfrsf13c/P2rx7/Cd44
BP	GO:0070206	protein trimerization	19	0.783491	1.84715	0.000950093	0.0257346	0.0220752	1137	tags=42%, list=7%, signal=39%	Mif/Steap4/Alox5ap/Col1a2/Cd74/Slc1a5/Mlkl/Slc1a2
BP	GO:0090130	tissue migration	316	0.434708	1.50295	0.000967504	0.0261194	0.0224054	3509	tags=36%, list=22%, signal=29%	Cxcl13/Plcg2/Anxa3/Hdac6/Itgb2/Calca/Nr2e1/Glipr2/Pik3cg/Rreb1/Lrg1/Apoh/Mmp9/Itgb3/Fap/Gadd45a/Ctsh/Insl3/Shh/Igf2/Hspb1/Tgfb1/Itgb1/Hmox1/Grn/Fgf7/Emp2/Alox12/Mef2c/Sox18/Tgfbr1/Pxn/Acvrl1/Dcn/Bmpr2/Zc3h12a/Vash1/Mmrn2/Fgf10/Kank2/Card10/Plg/Apc/Zeb2/Egf/Prcp/Wnt5a/Tgfbr2/Krt16/Rab13/Epha2/Pdgfb/Srpx2/Grhl2/Nos3/Igf1/Atp2b4/Hdac9/Nrp1/Sema3a/Meox2/Dpp4/Tmsb4x/Atoh8/Ptprg/Macf1/Amotl1/Pten/Jun/F…
BP	GO:0072017	distal tubule development	12	-0.85157	-2.0289	0.000976562	0.0262769	0.0225405	588	tags=33%, list=4%, signal=32%	Wnk4/Pax8/Pax2/Pou3f3
BP	GO:0001878	response to yeast	12	0.855944	1.85634	0.000995592	0.0265691	0.0227911	212	tags=50%, list=1%, signal=49%	Clec7a/Plcg2/Il6/Clec4a/Cd86/Ncf1
BP	GO:0032930	positive regulation of superoxide anion generation	26	0.726778	1.83324	0.000998297	0.0265691	0.0227911	929	tags=38%, list=6%, signal=36%	Clec7a/Itgam/Tyrobp/Itgb2/Cyba/Syk/Hvcn1/Tgfb1/Egfr/F2rl1
BP	GO:0060263	regulation of respiratory burst	15	0.805042	1.81885	0.000995592	0.0265691	0.0227911	674	tags=40%, list=4%, signal=38%	Clec7a/Rac2/Ncf1/Apoh/Slamf8/Grn
BP	GO:0007596	blood coagulation	178	0.487379	1.60293	0.00100046	0.0265691	0.0227911	1468	tags=25%, list=9%, signal=23%	Entpd1/Il6/Plek/Fcer1g/Cfh/F10/Ptpn6/Pf4/Fermt3/Hbb/Apoh/Syk/Itgb3/Shh/Lyn/Hspb1/Mertk/Pros1/Clic1/P2ry12/Alox12/Pla2g4a/Slc7a11/Procr/Il6r/Pdpn/Sh2b3/Vwf/F2rl1/Tln1/Mmrn1/Lyst/Tec/Tlr4/Anxa2/Plg/Slc4a1/Cav1/Rap2b/Adra2a/Plau/Ptprj/Pdgfb/Selp
BP	GO:0002675	positive regulation of acute inflammatory response	32	0.710983	1.86296	0.00102089	0.0268495	0.0230317	760	tags=34%, list=5%, signal=33%	Mif/Il6/Ffar3/Il1b/Fcgr1a/Fcer1g/Pik3cg/Btk/Ccr5/Alox5ap/Pla2g4a
BP	GO:1990840	response to lectin	13	0.830587	1.81965	0.00101788	0.0268495	0.0230317	383	tags=38%, list=2%, signal=38%	Clec7a/Plcg2/Tyrobp/Clec4a/Syk
BP	GO:1990858	cellular response to lectin	13	0.830587	1.81965	0.00101788	0.0268495	0.0230317	383	tags=38%, list=2%, signal=38%	Clec7a/Plcg2/Tyrobp/Clec4a/Syk
BP	GO:0007265	Ras protein signal transduction	329	0.435654	1.5111	0.00103856	0.0272264	0.0233549	3825	tags=35%, list=24%, signal=27%	Myoc/Aif1/Was/Gpr18/Cyth4/Tagap/Dok3/Ccna2/Arfgef3/Pik3cg/Scai/Racgap1/Arhgdib/Rasal3/Stard8/Ccdc125/Col1a2/Ngfr/Itgb1/Cbl/Abca1/Rasgrp4/Gpr65/Tax1bp3/Pdpn/Wasf2/F2rl1/Adra1a/Foxm1/Cdc42se1/Fgf10/Ngf/Kank2/Abra/Dgki/Gpr17/Itpkb/Gpr4/Rap2b/Col3a1/Psd3/Igf1/Agtr1a/Nrp1/Psd4/Arhgap17/Ksr1/Srgap1/Nras/Cdkn1a/Rapgef5/Arap3/Dgkz/Rasa4/Heg1/Gpsm2/Gna12/Iqgap3/Syde2/Kalrn/Dynlt1/Rras2/Dok6/Rb1/Dab2ip/Rap…
BP	GO:0007007	inner mitochondrial membrane organization	29	0.719491	1.84811	0.00106149	0.0273007	0.0234187	3	tags=7%, list=0%, signal=7%	Romo1/Chchd10
BP	GO:0007566	embryo implantation	70	0.599044	1.77697	0.001055	0.0273007	0.0234187	3093	tags=43%, list=19%, signal=35%	Calca/Stc2/Timp1/Arhgdib/Mmp9/Itgb3/Grn/Emp2/Sostdc1/Tgfbr1/Mmp2/Reck/Itgb4/Cst3/Fbn2/Ggn/Tgfbr2/Plau/Mmp12/Klf9/Lamb1/Acvr1c/Cdh1/Atr/Fut7/Tppp3/Ptgis/Ptgs2/H3f3b/Ints1
BP	GO:1904892	regulation of receptor signaling pathway via STAT	114	0.529021	1.66892	0.00105876	0.0273007	0.0234187	2081	tags=21%, list=13%, signal=18%	Tslp/Il6/Ptprc/Prl/Socs3/Ret/Il10ra/Gadd45a/Ptprt/Bcl3/Tgfb1/Il5/Il6r/Sh2b3/Erbb4/Hes5/Cxcl6/Egf/Cav1/Nf2/Gfra2/Il10rb/Usp1/Crlf3
BP	GO:0031589	cell-substrate adhesion	353	0.430441	1.49673	0.00105795	0.0273007	0.0234187	3433	tags=37%, list=21%, signal=29%	Hoxa7/Itgal/Myoc/Rac2/Itgb2/Rreb1/Fermt3/Itga7/Lims2/Fam107a/Npy2r/Plekha2/Itgb3/Myo1g/Abi3bp/Spp1/Cd34/Itgbl1/Mertk/Itga11/Gcnt2/Itgb1/Tnn/Unc13d/Emp2/Peak1/Mia/Pxn/Acvrl1/Id1/Bcam/Cass4/Pdpn/Ston1/Prex1/Vwf/Phldb2/Itgb4/Nid1/Col26a1/Itga6/Wnt4/Egfl6/Frem1/Plg/Bcl2l11/Dusp22/Ajuba/Adamts12/B4galt1/Srgap2/Plau/Fndc3b/Ptprj/Pdgfb/Col3a1/Postn/S100a10/Slk/Lama5/Nrp1/Ccdc80/Sned1/Egflam/Cspg5/Macf1/…
BP	GO:0032868	response to insulin	348	0.420138	1.46214	0.00105325	0.0273007	0.0234187	3573	tags=31%, list=22%, signal=25%	Ube2b/Mif/Hprt1/Ccl2/Il6/Ffar3/Il1b/Tlr2/Apobec1/Socs3/Gcnt1/Lyn/Igf2/Igfbp3/Cyp11b2/Ucp2/Twist2/Ctsk/Lpl/Egr2/Pcsk9/Slc2a1/Echdc3/Vps13c/Pdk4/Retn/Icam1/Myo5a/Otc/Ybx1/Tlr4/Apc/Zfp36l1/Cav2/Rab13/Ccnd2/Cyp27b1/Ptprj/Pdgfb/Myc/Nos3/Igf1/Hdac9/Phip/Ptpn1/Cckbr/Acp5/Grb14/Cflar/Parp1/Osbpl8/Uprt/Azgp1/Sgk1/Shc1/Ptprf/Star/Pten/Jun/Marcks/Aprt/Gpt2/Ptpre/Pdpk1/Csrp3/Zfp106/Rab31/Hadh/Acvr1c/Akt2/Rb1…
BP	GO:1903706	regulation of hemopoiesis	386	0.41827	1.45775	0.00105677	0.0273007	0.0234187	1649	tags=20%, list=10%, signal=19%	Hoxa7/Cd4/C1qc/Itgam/Il6/Tyrobp/Hoxa5/Slc46a2/Nckap1l/Cebpa/Csf3r/Csf1r/Card11/Ptprc/Calca/Hcls1/Tlr9/Fes/Tnfsf4/Ptpn6/Cd24/Nlrp3/Nfam1/Ikzf1/Pf4/Trem2/Cebpb/Syk/Mafb/Spi1/Il4r/Vnn1/Shh/Lyn/Hspb1/Slamf8/Sash3/Fgl2/Tgfb1/Nfkbia/Twist2/Prdm16/Evi2b/Klf10/Il5/Inpp5d/Sfrp1/Il1rl2/Mef2c/Zbtb16/Cd74/Nfkbiz/Sh2b3/Faxdc2/Zc3h12a/Cd101/Hmgb2/Ccl19/Tmem176b/Jak3/Pik3r6/Rbm15/Apc/Zfp36l1/Lrrc17/Itpkb/Il7/Gp…
BP	GO:0090114	COPII-coated vesicle budding	28	-0.717434	-2.09088	0.0010844	0.0278023	0.023849	878	tags=14%, list=5%, signal=14%	Mapk15/Klhl12/Sec31b/Preb
CC	GO:0042641	actomyosin	84	0.578668	1.74954	0.00109114	0.0278873	0.0239219	3426	tags=46%, list=21%, signal=37%	Lcp1/Cyba/Pstpip1/Fhl3/Fam107a/Pdlim1/Cnn2/Pxn/Xirp1/Mlph/Myo5a/Flnb/Trip6/Fscn1/Tpm4/Lurap1/Mprip/Pdlim4/Mylk/Pgm5/Dst/Shroom4/Fhod1/Cdc42bpb/Myh11/Sorbs1/Actn4/Myo18a/Ablim1/Stx1a/Actb/Gas2l2/Sh2b2/Myh6/Ror1/Myh7/Tpm3/Tek/Limch1
BP	GO:0070741	response to interleukin-6	53	0.643215	1.84297	0.0010974	0.0279598	0.023984	1397	tags=26%, list=9%, signal=24%	Hamp/Ccl2/Il6/Cebpa/Cfi/Spi1/Ptprt/Il6r/Aqp4/Icam1/Ghrh/Sbno2/Selplg/Stat3
BP	GO:1902105	regulation of leukocyte differentiation	307	0.445386	1.53714	0.00111393	0.0282925	0.0242695	1799	tags=23%, list=11%, signal=21%	Hoxa7/Cd4/C1qc/Itgam/Il6/Tyrobp/Slc46a2/Nckap1l/Csf1r/Card11/Ptprc/Calca/Hcls1/Tlr9/Fes/Tnfsf4/Ptpn6/Cd24/Nlrp3/Nfam1/Ikzf1/Pf4/Trem2/Cebpb/Syk/Mafb/Spi1/Il4r/Vnn1/Shh/Lyn/Hspb1/Slamf8/Sash3/Fgl2/Tgfb1/Prdm16/Evi2b/Klf10/Il5/Inpp5d/Sfrp1/Il1rl2/Zbtb16/Cd74/Nfkbiz/Sh2b3/Zc3h12a/Cd101/Ccl19/Tmem176b/Jak3/Pik3r6/Apc/Zfp36l1/Lrrc17/Itpkb/Il7/Lck/Tgfbr2/Cd28/Cd1d1/Myc/Cd44/Tob2/Gpr137b/Tmem176a/Tfe3/R…
BP	GO:0030225	macrophage differentiation	57	0.620266	1.79878	0.00112752	0.0285486	0.0244891	605	tags=23%, list=4%, signal=22%	Cd4/C1qc/Itgam/Cebpa/Csf1r/Calca/Hcls1/Tlr2/Pf4/Spi1/Il33/Tgfb1/Ucp2
CC	GO:0005884	actin filament	125	0.526633	1.66527	0.00116503	0.029407	0.0252255	3111	tags=32%, list=19%, signal=26%	Rac2/Myo1f/Aif1/Was/Lcp1/Hcls1/Gas2l3/Pstpip1/Hck/Pdlim1/Inpp5d/Diaph3/Myo5a/Cotl1/Cd2ap/Dpysl3/Dusp22/Mical1/Myo9a/Myo1b/Tpm4/Gng12/Pdlim4/Yes1/Gas7/Shroom4/Actg1/Smtn/Akap13/Flna/Cnn3/Rhoq/Myo3a/Coro1a/Actb/Gas2l2/Tmod1/Sh2b2/Src/Mical2
MF	GO:0004896	cytokine receptor activity	91	0.561766	1.72112	0.00117492	0.0295651	0.0253611	2016	tags=31%, list=13%, signal=27%	Csf2rb/Cd4/Il21r/Csf3r/Ifngr1/Cx3cr1/Csf2ra/Lifr/Il10ra/Ccr5/Il4r/Il1r2/Il17rb/Il1r1/Il18rap/Il1rl2/Il6r/Cd74/Ccr10/Il13ra1/Cxcr2/Il17ra/Cd44/Ifnlr1/Il20ra/Gfra2/Il22ra1/Il10rb
BP	GO:0032677	regulation of interleukin-8 production	77	0.584237	1.7532	0.00118867	0.0295755	0.02537	1453	tags=29%, list=9%, signal=26%	Clec7a/C5ar2/Il6/Il1b/Cd33/Ptprc/Calca/Tlr9/Tlr2/Tlr8/Tlr7/Pycard/Syk/Bcl3/Cd74/F2rl1/Ssc5d/Tlr4/Tlr6/Wnt5a/Stat3/Hyal2
BP	GO:0001818	negative regulation of cytokine production	286	0.456256	1.56524	0.00118713	0.0295755	0.02537	1674	tags=22%, list=10%, signal=20%	Fcgr2b/Clec4a3/C5ar2/Tspo/Il6/Tyrobp/Clec4a/Cd33/Nckap1l/Mefv/Gpr18/Scgb1a1/Slc2a10/Ptprc/Cx3cr1/Tlr2/Laptm5/Ticam2/Tnfsf4/Ptpn6/Tlr8/Cd24/Nlrp3/Btk/Trem2/Pycard/Cd84/Il33/Cd34/Cmklr1/Bcl3/Mertk/Tgfb1/Il1r2/Hgf/Twist2/Hmox1/Nav3/Inpp5d/Lilra5/Elf4/Bst2/Havcr2/F2rl1/Aqp4/Zc3h12a/Ssc5d/Jak3/Adrb2/Cd2ap/Csk/Tlr4/Tlr6/Rnf125/Tnfrsf1a/Tsku/Gpnmb/Epha2/Igf1/Hdac9/Serpinb1a/Rel/Klf2/Acp5
BP	GO:0000302	response to reactive oxygen species	279	0.445949	1.52607	0.00118984	0.0295755	0.02537	1453	tags=16%, list=9%, signal=15%	Romo1/Mif/Mmp3/Pex12/Il6/Hdac6/Il1b/Ripk3/Scgb1a1/Cdk1/Ncf1/Gch1/Cfh/Casp6/Btk/Hbb/Mmp9/Ect2/Fosl1/Trpc6/Hspb1/Atm/Sdc1/Hgf/Ucp2/Sphk1/Il18rap/Hmox1/Egfr/Cryab/Pla2g4a/Mapk7/Pxn/Mmp2/Gja3/Klf6/Erbb4/Cst3/Ngf/Atp7a/Slc4a1/Ngb/Lck/Nr4a3/Hyal2
CC	GO:0031252	cell leading edge	426	0.419191	1.471	0.00118198	0.0295755	0.02537	3251	tags=30%, list=20%, signal=25%	Plcg2/Rac2/Hdac6/Aif1/Fgr/Mefv/Lcp1/Lmo4/Plek/Fgd2/Dock8/Stxbp2/Knstrn/Fam107a/Itgb3/Cdkl5/Fap/Myo1g/Abi3bp/Abi3/Fscn3/Sorbs2/Ngfr/Itgb1/Egfr/Pxn/Pdpn/Wasf2/Ston1/Dysf/Acap2/Tln1/Scimp/Kif18a/Phldb2/Itgb4/Fat1/Pabpc1/Myo5a/Cd2ap/Slc1a2/Tlr4/Anxa2/Dpysl3/Apc/Dusp22/Atp7a/Ajuba/Tubb3/S100a6/Rab13/Piezo1/Fscn1/Srgap2/Epha2/Ptprj/Eef1a1/Psd3/Pld1/Cd44/Slk/Sh3bgrl3/Ocln/Psd4/Raph1/Pdlim4/Fgd4/Mylk/Nf2…
BP	GO:0042273	ribosomal large subunit biogenesis	65	-0.579463	-1.90153	0.00119806	0.0295993	0.0253905	5	tags=5%, list=0%, signal=5%	Ebna1bp2/Rpl10a/Rpl23a
BP	GO:0033627	cell adhesion mediated by integrin	80	0.58662	1.76381	0.00119451	0.0295993	0.0253905	1454	tags=30%, list=9%, signal=27%	Cxcl13/Itgal/Nckap1l/Itgb2/Ptpn6/Cd24/Fermt3/Ret/Itga7/Syk/Itgb3/Lyn/Itgbl1/Itga11/Swap70/Itgb1/P2ry12/Icam1/Itgb4/Mmrn1/Itga6/Piezo1/Plau/Epha2
BP	GO:0050855	regulation of B cell receptor signaling pathway	18	0.762832	1.79361	0.00121827	0.0299761	0.0257137	597	tags=33%, list=4%, signal=32%	Fcgr2b/Cd22/Cd300a/Nfam1/Lyn/Cmtm3
BP	GO:0071559	response to transforming growth factor beta	269	0.445594	1.52187	0.00122066	0.0299761	0.0257137	2756	tags=33%, list=17%, signal=28%	Smad9/Ankrd1/Adgre1/Sox11/Ccl2/Csf1r/Slc2a10/Pdcd5/Cx3cr1/Aspn/Lrg1/Spi1/Ccr5/Cldn1/Col1a2/Tgfb1/Ovol2/Il1r1/Gcnt2/Itgb1/Ltbp1/Ctsk/Prdm16/Sfrp1/Mef2c/Mapk7/Tgfbr1/Pxn/Acvrl1/Id1/Kdm6a/Nfkbiz/Skil/Zfhx3/Fbn2/Wnt4/Zfp36l1/Zeb2/Dusp22/Ryr1/Apaf1/Cav1/Cdkn2b/Cav2/Wnt5a/Tgfbr2/Stat3/Bambi/Hyal2/Hipk2/Col3a1/Pmepa1/Pak2/Nos3/Rasl11b/Postn/Dlx1/Pde3a/Cyp11a1/Cflar/Hpgd/Parp1/Ltbp2/Yes1/Kmt2a/Star/Jun/B…
BP	GO:0002279	mast cell activation involved in immune response	59	0.632008	1.84209	0.00124405	0.0302769	0.0259717	1405	tags=34%, list=9%, signal=31%	Rac2/Lat2/Fgr/Cd300a/Fcer1g/Fes/Ptpn6/Stxbp2/Btk/Syk/Cd84/Il4r/Lyn/Cbl/Hmox1/Unc13d/Milr1/Nppc/Ptgds/Nr4a3
BP	GO:0042102	positive regulation of T cell proliferation	104	0.542355	1.68855	0.00124212	0.0302769	0.0259717	1531	tags=27%, list=10%, signal=25%	Cd4/Itgal/Il6/Il1b/Aif1/Nckap1l/Card11/Ptprc/Cd86/Cd6/Tnfsf4/Tnfsf13b/Cd24/Pycard/Syk/Rasal3/Shh/Igf2/Sash3/Havcr2/Ccl19/Jak3/Slc4a1/Tgfbr2/Cd28/Tnfrsf13c/Cd1d1/Igf1
BP	GO:0050870	positive regulation of T cell activation	204	0.475694	1.5938	0.00124237	0.0302769	0.0259717	1531	tags=22%, list=10%, signal=20%	Cd4/Itgal/Ccl2/Il6/Il1b/Aif1/Nckap1l/Card11/Ptprc/Cd86/Cd6/Dock8/Tnfsf4/Tnfsf13b/Cd24/Nlrp3/Ikzf1/Pycard/Syk/Rasal3/Il4r/Vnn1/Shh/Igf2/Sash3/Tgfb1/Il1rl2/Zbtb16/Cd74/Nfkbiz/Havcr2/Ccl19/Jak3/Pik3r6/Slc4a1/Itpkb/Il7/Cav1/Lck/Tgfbr2/Cd28/Tnfrsf13c/Cd1d1/Igf1
CC	GO:0061702	canonical inflammasome complex	25	0.74852	1.88071	0.00125506	0.030454	0.0261236	1699	tags=32%, list=11%, signal=29%	Nlrc4/Mefv/Nlrp3/Pycard/Naip6/Casp1/Dhx33/Gsdmd
CC	GO:0030055	cell-substrate junction	191	0.487154	1.62023	0.00126195	0.0305302	0.026189	3420	tags=35%, list=21%, signal=28%	Itgb2/Lcp1/Ptprc/Fes/Tnfsf13b/Cyba/Fermt3/Itga7/Lims2/Fam107a/Tm4sf20/Hck/Itgb3/Itgbl1/Sorbs2/Itga11/Itgb1/Cbl/Tes/Il16/Peak1/Pxn/Cass4/Xirp1/Msn/Tln1/Phldb2/Itgb4/Tns1/Itga6/Alkbh6/Flnb/Trip6/Ajuba/Mdc1/Cav1/Cav2/Epha2/Nrp1/Mapre1/Pgm5/Shc1/Dst/Tln2/Actn2/Itgav/Shroom4/Svil/Pdpk1/Actg1/Arhgef7/Alox15b/Sorbs1/Actn4/Vasp/Parvg/Dmd/Actb/Itgb6/Src/Flrt2/Senp1/Atp6v0a2/Git1/Bcar1/Mapk1/Map4k4
CC	GO:0070469	respirasome	68	-0.574516	-1.87769	0.00127109	0.0306603	0.0263006	4736	tags=74%, list=30%, signal=52%	Foxred1/Coa6/Ndufb2/Cox8a/Cox7c/Wdr93/Ndufb3/Cox6a1/Ndufs5/Cox7a2l/Higd1a/Ndufa13/Ndufa7/Ndufb11/Sdhb/Ndufs7/Ttc19/Ndufb7/Ndufa10/Ndufa6/Ndufb10/Ndufb5/Cox5a/Ndufb8/Ndufa9/Sdha/Ndufa4/Sdhc/Ndufa8/Ndufv2/Ndufs8/Ndufs3/Uqcrc1/Cox4i1/Uqcrc2/Ndufs1/Uqcrfs1/Ndufs2/Cyc1/Sdhd/Cox5b/Uqcrh/Cox7a2/Ndufa2/Ndufb9/Ndufa5/Ndufc1/Cox4i2/Cox6a2/Uqcrb
BP	GO:0006901	vesicle coating	15	-0.829928	-2.11358	0.0013043	0.0311939	0.0267583	878	tags=20%, list=5%, signal=19%	Mapk15/Klhl12/Preb
BP	GO:0015840	urea transport	10	-0.863809	-2.0096	0.00130469	0.0311939	0.0267583	16	tags=20%, list=0%, signal=20%	Aqp3/Pou3f3
BP	GO:0031663	lipopolysaccharide-mediated signaling pathway	49	0.640542	1.82056	0.00129819	0.0311939	0.0267583	1140	tags=27%, list=7%, signal=25%	Mif/Plcg2/Ly86/Cd6/Ticam2/Cd180/Tifab/Cd84/Spi1/Lyn/Nfkbia/Scimp/Tlr4
BP	GO:0038093	Fc receptor signaling pathway	28	0.730648	1.86587	0.00132231	0.0315228	0.0270404	3412	tags=71%, list=21%, signal=56%	Fcgr2b/Fcgr3a/Fcgr1a/Ptprc/Fcer1g/Myo1g/Oscar/Clec4e/Lck/Nr4a3/Ptprj/Fcer2/Pten/Rapgef1/Fcgrt/Appl2/Kit/Fer/Ms4a2/Fcar
BP	GO:0032418	lysosome localization	85	0.579773	1.7561	0.00133367	0.0315366	0.0270522	1405	tags=24%, list=9%, signal=22%	Rac2/Lat2/Hdac6/Fgr/Cd300a/Fcer1g/Fes/Stxbp2/Btk/Syk/Cd84/Il4r/Lyn/Cbl/Hmox1/Unc13d/Milr1/Nppc/Ptgds/Nr4a3
BP	GO:1990849	vacuolar localization	85	0.579773	1.7561	0.00133367	0.0315366	0.0270522	1405	tags=24%, list=9%, signal=22%	Rac2/Lat2/Hdac6/Fgr/Cd300a/Fcer1g/Fes/Stxbp2/Btk/Syk/Cd84/Il4r/Lyn/Cbl/Hmox1/Unc13d/Milr1/Nppc/Ptgds/Nr4a3
MF	GO:0005126	cytokine receptor binding	266	0.45188	1.5419	0.00133449	0.0315366	0.0270522	1602	tags=18%, list=10%, signal=17%	Mif/Cxcl13/Ccl7/Ccl2/Tslp/Il6/Il1b/Cx3cr1/Tlr9/Prl/Tnfsf4/Ptpn6/Tnfsf13b/Lifr/Pf4/Lrg1/Pycard/Syk/Itgb3/Defb11/Il33/Tgfb1/Ngfr/Amh/Il5/Il1rn/Tgfbr1/Il6r/Cd300lf/Sh2b3/Irak4/Ccl19/Bdnf/Jak3/Ngf/Ccl12/Cd2ap/Cxcl16/Cxcl6/Trip6/Clcf1/Il7/Tgfbr2/Stat3/Rasl11b/Cd44/Ctf1/Grin2b
BP	GO:0032611	interleukin-1 beta production	89	0.563247	1.7191	0.00134259	0.0315451	0.0270595	2018	tags=40%, list=13%, signal=36%	Clec7a/Nlrc4/Il6/Tyrobp/Cd33/Mefv/Cx3cr1/Tlr2/Tlr8/Nlrp3/Trem2/Pycard/Ccr5/Hspb1/Sphk1/Lpl/Lilra5/Casp4/Elf4/F2rl1/Aqp4/Zc3h12a/Ccl19/Tlr4/Tlr6/Casp1/Wnt5a/Stat3/P2rx7/Igf1/Serpinb1a/Acp5/Gsdmd/Fzd5/Casp8/Myd88
BP	GO:0032651	regulation of interleukin-1 beta production	89	0.563247	1.7191	0.00134259	0.0315451	0.0270595	2018	tags=40%, list=13%, signal=36%	Clec7a/Nlrc4/Il6/Tyrobp/Cd33/Mefv/Cx3cr1/Tlr2/Tlr8/Nlrp3/Trem2/Pycard/Ccr5/Hspb1/Sphk1/Lpl/Lilra5/Casp4/Elf4/F2rl1/Aqp4/Zc3h12a/Ccl19/Tlr4/Tlr6/Casp1/Wnt5a/Stat3/P2rx7/Igf1/Serpinb1a/Acp5/Gsdmd/Fzd5/Casp8/Myd88
BP	GO:0001780	neutrophil homeostasis	32	0.70393	1.84448	0.00135452	0.0317338	0.0272214	1537	tags=41%, list=10%, signal=37%	Fcgr2b/Itgam/Il6/Csf1r/Cfh/Hcar2/Btk/Mertk/Slc7a11/Sh2b3/Itpkb/Cxcr2/Cd44
BP	GO:0048246	macrophage chemotaxis	44	0.662648	1.82934	0.00136639	0.0318528	0.0273235	892	tags=25%, list=6%, signal=24%	Mif/Mmp28/Ccl2/Csf1r/C3ar1/Cx3cr1/C5ar1/Mmp9/Cmklr1/Slamf8/Mmp2
BP	GO:0002524	hypersensitivity	16	0.788978	1.81632	0.00136741	0.0318528	0.0273235	316	tags=31%, list=2%, signal=31%	Fcgr2b/Fcgr3a/Fcgr1a/Fcer1g/Btk
BP	GO:0043062	extracellular structure organization	300	0.437711	1.5037	0.00137622	0.0318759	0.0273433	2845	tags=31%, list=18%, signal=26%	Mmp3/Mmp28/Mmp11/Il6/Lcp1/Slc2a10/Ctss/Pmp22/Nr2e1/Crispld2/Mmp9/Itgb3/Fap/Gfap/Abi3bp/Col1a2/Bcl3/Tgfb1/Fmod/Itgb1/Mmp13/Mia/Tgfbr1/Spint1/Pdpn/Mmp2/Mmp16/Tnfrsf1b/Reck/Phldb2/Col28a1/Nid1/Cst3/Egfl6/Anxa2/Plg/Atp7a/Mmp10/Mmp19/Adamts12/Col23a1/Tnfrsf1a/Tie1/Cav1/Cav2/B4galt1/Fscn1/Col3a1/Col19a1/Postn/Sulf1/Adamts16/Adamtsl4/Ccdc80/Cflar/Mmp23/Col4a6/Egflam/Fkbp10/Dpp4/Col14a1/Col5a2/Has2/Mmp12…
BP	GO:0071375	cellular response to peptide hormone stimulus	394	0.413171	1.44317	0.00137436	0.0318759	0.0273433	3559	tags=32%, list=22%, signal=25%	Ube2b/Hprt1/Ccl2/Il6/Ffar3/Il1b/Apobec1/Ccna2/Mas1/Ang2/Cyba/Socs3/Itgb3/Igf2/Tgfb1/Cyp11b2/Ucp2/Lpl/Pcsk9/Pxn/Echdc3/Kdm6a/Pdk4/Fgf21/Myo5a/Umodl1/Jak3/Ybx1/Csk/Apc/Zfp36l1/Brip1/Ass1/Pgr/Cav1/Cav2/Rab13/Stat3/Ccnd2/Nr4a3/Ptprj/Pdgfb/Myc/Nos3/Igf1/Hdac9/Phip/Agtr1a/Ptpn1/Cyp11a1/Grb14/Cflar/Parp1/Osbpl8/Azgp1/Sgk1/Shc1/Ptprf/Ugt2b15/Star/Pten/Jun/Marcks/Aprt/Actn2/Gpt2/Ptpre/Cps1/Arid1b/Pdpk1/Cs…
BP	GO:0071356	cellular response to tumor necrosis factor	236	0.459849	1.55614	0.00138146	0.0319066	0.0273696	1658	tags=21%, list=10%, signal=19%	Hamp/Ankrd1/Entpd1/Adgre1/Ccl7/Ccl2/Il6/Cebpa/Csf1r/Calca/Card14/Cx3cr1/Laptm5/Tnfsf13b/Cyba/Pycard/Syk/Mmp9/Gpd1/Ccr5/Cldn1/Naip6/Nfkbia/Sphk1/Ctsk/Casp4/Sfrp1/Rbm12/F2rl1/Tnfrsf1b/Icam1/Zc3h12a/Ccl19/Bdnf/Ccl12/Birc7/Casp1/Zfp36l1/Ass1/Adamts12/Tnfrsf1a/Hyal2/Tnfrsf13c/Nos3/Postn/Slk/Ocln/Cyp11a1/Klf2
BP	GO:0097421	liver regeneration	76	0.583613	1.7502	0.0013863	0.0319279	0.0273879	2057	tags=29%, list=13%, signal=25%	Hamp/Il6/Alas2/Cebpb/Cldn1/Shh/Tgfb1/Ucp2/Nfkbia/Hmox1/Egfr/Aurka/Vwf/Gli1/Adrb2/Ccnd1/Myc/Slc7a5/Rpl13/Hfe/Itpr1/Rps24
BP	GO:0045124	regulation of bone resorption	53	0.638179	1.82854	0.00139902	0.0320399	0.027484	1686	tags=32%, list=11%, signal=29%	Hamp/Fcgr3a/Il6/Csf1r/Calca/Syk/Itgb3/Oscar/Spp1/Egfr/Inpp5d/Pdk4/Csk/P2rx7/Gpr137b/Il20ra/Tf
BP	GO:0045229	external encapsulating structure organization	300	0.437593	1.50329	0.00139723	0.0320399	0.027484	2845	tags=31%, list=18%, signal=26%	Mmp3/Mmp28/Mmp11/Il6/Lcp1/Slc2a10/Ctss/Pmp22/Nr2e1/Crispld2/Mmp9/Itgb3/Fap/Gfap/Abi3bp/Col1a2/Bcl3/Tgfb1/Fmod/Itgb1/Mmp13/Mia/Tgfbr1/Spint1/Pdpn/Mmp2/Mmp16/Tnfrsf1b/Reck/Phldb2/Col28a1/Nid1/Cst3/Egfl6/Anxa2/Plg/Atp7a/Mmp10/Mmp19/Adamts12/Col23a1/Tnfrsf1a/Tie1/Cav1/Cav2/B4galt1/Fscn1/Col3a1/Col19a1/Postn/Sulf1/Adamts16/Adamtsl4/Ccdc80/Cflar/Mmp23/Col4a6/Egflam/Fkbp10/Dpp4/Col14a1/Col5a2/Has2/Mmp12…
BP	GO:0051146	striated muscle cell differentiation	312	0.435317	1.50469	0.00140542	0.0320964	0.0275324	3661	tags=39%, list=23%, signal=30%	Hamp/Nppb/Hdac6/Csf1r/Cdk1/Cd53/Pmp22/Msx1/Tnnt2/Alpk3/Ang2/Ccnb1/Il4r/Shh/Igf2/Asb2/Trdn/Tgfb1/Sdc1/Sorbs2/Tnnt1/Barx2/Itgb1/Mylk3/Fhl2/Mef2c/Myl2/Xirp1/Kel/Adra1a/Mesp1/Rgs2/Bdnf/Ptgfrn/Ybx1/Casp1/Ryr1/Akap6/Capn3/Hey2/Mef2a/Mypn/Maml1/Cav2/Fhod3/Ccnd2/Piezo1/Nfatc3/Tmod2/Bhlhe41/Myc/Igf1/Neu2/Rbpj/Hdac9/Tmem182/Nln/Cflar/Avpr1a/Tmod4/Neb/Pgm5/Col14a1/Scgb3a1/Actn2/Parp2/Ctdp1/Bmpr1a/Slc8a1/Rca…
BP	GO:0042756	drinking behavior	17	0.781217	1.80688	0.00142504	0.0323631	0.0277613	12	tags=12%, list=0%, signal=12%	Ucn/Mif
BP	GO:1902563	regulation of neutrophil activation	14	0.809475	1.78969	0.00142437	0.0323631	0.0277613	748	tags=64%, list=5%, signal=61%	Itgam/Itgb2/Cd300a/Syk/Spi1/Ptafr/Grn/Pram1/Il16
BP	GO:0050921	positive regulation of chemotaxis	155	0.501206	1.63032	0.00143421	0.0324808	0.0278622	1462	tags=23%, list=9%, signal=21%	Cxcl13/Ccl7/Rac2/Ccl2/Il1b/Aif1/Nckap1l/Csf1r/C3ar1/Cx3cr1/C5ar1/Trem2/Spi1/Shh/Cmklr1/Hspb1/Tgfb1/Sucnr1/Swap70/Edn3/Thbs4/P2ry12/Il16/Cd74/Bmpr2/F2rl1/Dysf/Gpsm3/Ccl19/Fgf10/Artn/Wnt5a/Cxcr2/Ptprj/Pdgfb
BP	GO:0030198	extracellular matrix organization	299	0.437937	1.50424	0.0014409	0.0325419	0.0279146	2845	tags=31%, list=18%, signal=26%	Mmp3/Mmp28/Mmp11/Il6/Lcp1/Slc2a10/Ctss/Pmp22/Nr2e1/Crispld2/Mmp9/Itgb3/Fap/Gfap/Abi3bp/Col1a2/Bcl3/Tgfb1/Fmod/Itgb1/Mmp13/Mia/Tgfbr1/Spint1/Pdpn/Mmp2/Mmp16/Tnfrsf1b/Reck/Phldb2/Col28a1/Nid1/Cst3/Egfl6/Anxa2/Plg/Atp7a/Mmp10/Mmp19/Adamts12/Col23a1/Tnfrsf1a/Tie1/Cav1/Cav2/B4galt1/Fscn1/Col3a1/Col19a1/Postn/Sulf1/Adamts16/Adamtsl4/Ccdc80/Cflar/Mmp23/Col4a6/Egflam/Fkbp10/Dpp4/Col14a1/Col5a2/Has2/Mmp12…
BP	GO:0006958	complement activation, classical pathway	30	0.706618	1.81762	0.00146266	0.0329421	0.0282579	1378	tags=37%, list=9%, signal=34%	C1qa/C1qb/C1qc/C4a/Cfi/Trem2/C2/Cr2/Svep1/Masp2/C1rl
BP	GO:0042554	superoxide anion generation	44	0.660946	1.82464	0.00147049	0.03299	0.028299	929	tags=32%, list=6%, signal=30%	Clec7a/Ncf4/Itgam/Tyrobp/Ncf2/Itgb2/Ncf1/Cybb/Cyba/Syk/Hvcn1/Tgfb1/Egfr/F2rl1
BP	GO:1901342	regulation of vasculature development	285	0.440833	1.51338	0.00147288	0.03299	0.028299	1956	tags=26%, list=12%, signal=24%	Ccl2/Anxa3/Hoxa5/Il1b/Itgb2/C3ar1/Cx3cr1/Nr2e1/Cybb/Hk2/Pik3cg/Pf4/C5ar1/Lrg1/Apoh/Tspan18/Mmp9/Itgb3/Gadd45a/Ctsh/Shh/Cd34/Igf2/Hspb1/Cysltr1/Tnmd/Hgf/Ngfr/Sphk1/Itgb1/Hmox1/Grn/Tnn/Thbs4/Emp2/Mapk7/Pxn/Acvrl1/Dcn/Id1/Sh2b3/Reck/Ecscr/Zc3h12a/Vash1/Adrb2/Wnt4/Pik3r6/Adam12/Sema6a/Thbs2/Uts2r/Cela1/Tnfrsf1a/Tie1/Gpr4/Wnt5a/Tgfbr2/Cxcr2/Btg1/Stat3/Epha2/Hipk2/Nos3/Atp2b4/Agtr1a/Sulf1/Nrp1/Klf2/Hhe…
BP	GO:0090189	regulation of branching involved in ureteric bud morphogenesis	25	-0.741013	-2.08876	0.00148012	0.0330614	0.0283602	588	tags=32%, list=4%, signal=31%	Pax8/Tacstd2/Agtr2/Six4/Nog/Lhx1/Hoxb7/Pax2
BP	GO:0002639	positive regulation of immunoglobulin production	51	0.629456	1.78714	0.00148684	0.0331209	0.0284113	1449	tags=31%, list=9%, signal=29%	Il6/Cd37/Ptprc/Cd86/Tlr9/Tnfsf4/Btk/Il4r/Il33/Sash3/Tgfb1/Il5/Il13ra1/Mlh1/Clcf1/Cd28
BP	GO:0002431	Fc receptor mediated stimulatory signaling pathway	18	0.755986	1.77752	0.00150789	0.0334047	0.0286547	2681	tags=61%, list=17%, signal=51%	Fcgr2b/Ptprc/Fcer1g/Myo1g/Lyn/Csk/Nr4a3/Ptprj/Pten/Rapgef1/Appl2
BP	GO:0032306	regulation of prostaglandin secretion	18	0.75588	1.77727	0.00150789	0.0334047	0.0286547	761	tags=28%, list=5%, signal=26%	Mif/Il1b/Ptges/Pla2g4a/P2ry2
BP	GO:0003012	muscle system process	417	0.413709	1.44863	0.00151188	0.0334047	0.0286547	3664	tags=35%, list=23%, signal=27%	Ucn/Hamp/Nppb/Myoc/Chrna1/Aif1/Kcne3/Calca/Ncf1/Tnnt2/Sln/Ang2/Cyba/Mlip/Npy2r/Tifab/Htr7/Kcnj5/Asb2/Cacna2d1/Sorbs2/Htr2a/Ptafr/Tnnt1/Sphk1/Dock4/Rem1/Uty/Edn3/Mef2c/Myl2/Nos1/Srl/Adra1a/Tnfrsf1b/Zc3h12a/Lmcd1/Rgs2/Adrb2/Tlr4/Nppc/Rcsd1/Ryr1/Akap6/Hey2/Pgr/Tnfrsf1a/Cav1/Mef2a/Adra2a/Lck/Nr4a3/Nfatc3/Calcrl/Tmod2/Pak2/Nos3/Igf1/Tacr2/Tpm4/Atp2b4/P2rx1/Sulf1/Kcnma1/Hrc/Chrne/Cflar/Mylk/Parp1/Kcnd3…
BP	GO:0031664	regulation of lipopolysaccharide-mediated signaling pathway	21	0.747278	1.80878	0.00151733	0.0334347	0.0286804	975	tags=24%, list=6%, signal=22%	Mif/Ly86/Cd180/Cd84/Scimp
BP	GO:0010917	negative regulation of mitochondrial membrane potential	14	-0.821202	-2.05196	0.00153216	0.0336704	0.0288827	281	tags=14%, list=2%, signal=14%	Pip5kl1/Prelid1
BP	GO:0002448	mast cell mediated immunity	60	0.625234	1.82986	0.00153966	0.0337443	0.028946	1405	tags=32%, list=9%, signal=29%	Rac2/Lat2/Fgr/Cd300a/Fcer1g/Fes/Stxbp2/Btk/Syk/Cd84/Il4r/Lyn/Cbl/Hmox1/Unc13d/Milr1/Nppc/Ptgds/Nr4a3
BP	GO:0002732	positive regulation of dendritic cell cytokine production	10	0.861039	1.80365	0.00155062	0.033869	0.029053	975	tags=40%, list=6%, signal=38%	Clec7a/Plcg2/Ticam2/Scimp
BP	GO:0010632	regulation of epithelial cell migration	235	0.46357	1.56911	0.00155366	0.033869	0.029053	3420	tags=37%, list=21%, signal=30%	Cxcl13/Plcg2/Anxa3/Hdac6/Nr2e1/Glipr2/Pik3cg/Rreb1/Apoh/Mmp9/Itgb3/Gadd45a/Ctsh/Insl3/Shh/Igf2/Hspb1/Tgfb1/Hmox1/Grn/Fgf7/Emp2/Alox12/Mef2c/Acvrl1/Dcn/Bmpr2/Zc3h12a/Vash1/Mmrn2/Fgf10/Card10/Plg/Apc/Egf/Prcp/Wnt5a/Tgfbr2/Epha2/Pdgfb/Srpx2/Nos3/Igf1/Atp2b4/Hdac9/Nrp1/Sema3a/Meox2/Tmsb4x/Atoh8/Ptprg/Macf1/Amotl1/Pten/Jun/Has2/Pdpk1/Lgmn/Sparc/Stat5a/Slit2/Dab2ip/Adgra2/Cd63/Klf4/Rock2/P2rx4/Agt/Prkc…
BP	GO:0009314	response to radiation	475	0.404209	1.42704	0.00156377	0.0339985	0.0291641	3611	tags=31%, list=23%, signal=25%	Hamp/Ube2b/Mmp3/Entpd1/Pbk/Ccl7/Ccl2/Il1b/Ptprc/Top2a/Grin2a/Apobec1/Timp1/Casp6/Cyba/Dclre1c/Rgs9bp/Opn3/Socs3/Pde6b/Mmp9/Bard1/Gadd45a/Ccr5/Cacna1e/Ect2/Atm/Bcl3/Tgfb1/Itgb1/Cbl/Egfr/Slc1a3/Cryab/Sfrp1/Slc7a11/Il6r/Per1/Mmp2/Vwf/Bmf/Icam1/Atoh7/Bdnf/Primpol/Slc1a2/Ccnd1/Cxcl6/Il7/Cav1/Nipbl/Ccnd2/Hyal2/Col3a1/Myc/Grm6/Chek2/Rgr/Pold1/Cyp11a1/Ctns/Usp2/Uaca/Parp1/Cabp4/Cdkn1a/Ddb2/Sgk1/Kmt2a/Opn…
BP	GO:0010332	response to gamma radiation	69	0.588388	1.74234	0.00158681	0.0344076	0.029515	2775	tags=42%, list=17%, signal=35%	Entpd1/Ccl7/Ccl2/Il1b/Ptprc/Apobec1/Casp6/Cyba/Socs3/Atm/Cbl/Cryab/Il6r/Cxcl6/Cav1/Myc/Chek2/Cyp11a1/Parp1/Cdkn1a/Ddias/Elk1/Brca2/Xrcc4/Fancd2/Mdm2/Atr/Polg/Prkdc
BP	GO:0034762	regulation of transmembrane transport	468	0.404105	1.42602	0.00160709	0.0347548	0.0298129	2880	tags=28%, list=18%, signal=23%	Hamp/Mif/Cd4/Il1b/Kcne3/Scn9a/Calca/Grin2a/Kcnh7/Tmem37/Ptpn6/Kcng3/Hk2/Pik3cg/Cyba/Opn3/Kcnk13/Itgb3/Cacna1e/Kcnj5/Lyn/Trdn/Cacna2d1/Tgfb1/Fxyd3/Cttnbp2nl/Itgb1/Clic1/Clic6/Rem1/Edn3/Kcnh5/Stom/Hecw2/Scn7a/Nos1/Kcna10/Kcnq3/Kel/Erbb4/Fgf21/Rgs2/Adrb2/Ngf/Slc1a2/Cacng3/Kcnj12/Atp7a/Akap6/Kcnj6/Capn3/Kcnb2/Cav1/Mef2a/Slc26a5/Rab13/Gpc3/Nr4a3/Kcnv1/P2rx7/Myc/Grm6/Kcnk9/Igf1/Cacng6/P2rx1/Grin2b/Agtr…
BP	GO:0019882	antigen processing and presentation	102	0.548221	1.69319	0.00162516	0.0350528	0.0300684	1046	tags=28%, list=7%, signal=27%	Fcgr2b/RT1-T24-1/Fcgr3a/Clec4a3/Rab32/Cd68/Clec4a/Fcgr1a/Was/Ctss/Ctse/Ifi30/Fcer1g/RT1-T24-3/RT1-CE4/Trem2/Pycard/RT1-CE10/Unc93b1/Wdfy4/Psmb8/Micb/Fgl2/RT1-CE7/RT1-M6-1/Cd74/Rab3b/Icam1/Ccl19
BP	GO:0002637	regulation of immunoglobulin production	73	0.579593	1.72744	0.00168081	0.0360622	0.0309343	1449	tags=26%, list=9%, signal=24%	Fcgr2b/Cd22/Il6/Cd37/Ptprc/Cd86/Tlr9/Tnfsf4/Btk/Il4r/Il33/Sash3/Tgfb1/Siglec10/Il5/Il13ra1/Mlh1/Clcf1/Cd28
BP	GO:0001503	ossification	413	0.41153	1.43843	0.00167792	0.0360622	0.0309343	3679	tags=35%, list=23%, signal=28%	Nr1i3/Myoc/Sox11/Il6/Fgr/Cebpa/Csf1r/Hoxa2/Calca/Aspn/Prl/Rspo2/Cebpd/Asgr2/Cebpb/Clec5a/Mmp9/Spp1/Shh/Igf2/Col1a2/Igfbp3/Tgfb1/Bmp2k/Lrp5/Twist2/Ctsk/Clic1/Egr2/Tnn/Klf10/Fhl2/Sfrp1/Pla2g4a/P2ry2/Mepe/Mmp13/Mef2c/Zbtb16/Hist1h2ao/Id1/Bmpr2/Fat4/Mmp2/Mmp16/Gli1/Tph1/Adrb2/Fbn2/Wnt4/Nppc/Apc/Bmp7/Ryr1/Dhh/Rest/Sbno2/Adamts12/Nipbl/Wnt5a/Gpc3/Bambi/Cyp27b1/Gpnmb/Fndc3b/Epha2/Chsy1/Sp3/P2rx7/Igf1/Rb…
BP	GO:0003073	regulation of systemic arterial blood pressure	119	0.527353	1.67014	0.00170399	0.0364637	0.0312787	2866	tags=30%, list=18%, signal=25%	Mif/Nppb/Slc2a5/Rasl10b/Kcnk6/Calca/Cyba/Avp/Sucnr1/Crh/Edn3/Emp2/Bmpr2/Olr59/F2rl1/Adra1a/Adrb2/Uts2r/Prcp/Pdgfb/Nos3/Postn/Agtr1a/Adamts16/Avpr1a/Eng/Nkx2-1/Nedd4l/Smtn/Drd3/Ptpro/Agtr1b/Oxtr/Agt/Arhgap42/Adra1b
MF	GO:0004222	metalloendopeptidase activity	101	0.532123	1.64173	0.00171836	0.0366748	0.0314598	2230	tags=25%, list=14%, signal=21%	Mmp3/Mmp28/Mmp11/Ecel1/Pappa/Mmp9/Adam33/Mmp13/Mmp2/Kel/Mmp16/Oma1/Adam12/Tll1/Mmp10/Mmp19/Adamts12/Afg3l1/Adamts16/Nln/Mmp23/Mme/Mmp12/Adam32/Adam19
BP	GO:0034134	toll-like receptor 2 signaling pathway	15	0.787596	1.77943	0.0017419	0.0369836	0.0317247	1168	tags=47%, list=7%, signal=43%	Tlr2/Cyba/Trem2/Lyn/F2rl1/Pik3ap1/Tlr6
BP	GO:0051276	chromosome organization	492	0.392622	1.38869	0.00173742	0.0369836	0.0317247	2823	tags=22%, list=18%, signal=19%	Ube2b/Nhp2/Mis18a/Cenpw/Ino80b/Prc1/Hils1/Ube2c/Pttg1/Cdk1/Tacc3/Top2a/Hmgb2l1/Tpx2/Knstrn/Dclre1c/Kif18b/Racgap1/Ccnb1/Mcm5/Mael/Atm/Mcm3/Bub1b/Syce1/Rmi2/Cenpo/Kif2c/Cdt1/Hecw2/Kntc1/Hjurp/Cenph/Ino80d/Kif18a/Tep1/Ncaph/Nuf2/Nek2/Hmgb2/Ncapg/Nek6/Smc2/Mcm6/Rfc2/Nppc/Apc/Bnc1/Brip1/Mlh1/Cenpi/Psrc1/Hmbox1/Cdca8/Nipbl/Pura/Msh5/Smg1/Syce1l/Myc/Chek2/Gins3/Kifc1/Chmp7/Mapre1/Atf7ip/Parp1/Hhex/Kif2…
BP	GO:0048663	neuron fate commitment	85	-0.530335	-1.80372	0.0017678	0.037394	0.0320767	727	tags=19%, list=5%, signal=18%	Pax7/Gsx1/Dmrta2/Atoh1/Tbx1/Dll1/Chrd/Hoxc10/Gata2/Dll4/Bcl11b/Mnx1/Olig3/Hoxd10/Lbx1/Olig2
BP	GO:0043271	negative regulation of monoatomic ion transport	106	0.543298	1.69499	0.0017704	0.037394	0.0320767	3470	tags=38%, list=22%, signal=30%	Hamp/Cd33/Kcne3/Cd300a/Calca/Htr7/Trdn/Tgfb1/Htr2a/Rem1/Hecw2/Nos1/Kel/Icam1/Vip/Atp7a/Cav1/Adra2a/Slc26a5/Nos3/Hrc/Usp2/Actn2/Slc30a1/Adcyap1/Rgs4/Nedd4l/Cnr1/Drd3/Ubr3/Kcne4/Fcrl5/Kcna5/Gnaq/Ptgs2/Pik3c2a/Camk2d/Sestd1/Ahr/Prkg2
CC	GO:0030027	lamellipodium	191	0.480132	1.59688	0.00177565	0.037408	0.0320888	3433	tags=37%, list=21%, signal=29%	Rac2/Aif1/Mefv/Stxbp2/Itgb3/Fap/Myo1g/Abi3bp/Abi3/Fscn3/Sorbs2/Itgb1/Pxn/Pdpn/Wasf2/Dysf/Fat1/Pabpc1/Dpysl3/Apc/Dusp22/Ajuba/Tubb3/Rab13/Piezo1/Fscn1/Srgap2/Epha2/Pld1/Cd44/Pdlim4/Fgd4/Mylk/Nf2/Ppp1r9a/Arap3/Dpp4/Dgkz/Slc39a6/Itsn1/Amotl1/Stmn2/Itgav/Ptpn13/Dynlt1/Arhgef7/Myo10/Cdc42bpb/Arhgap31/Cdh1/Spata13/Stx3/Vasp/P4hb/Ablim1/Coro1c/Dmd/Coro1a/Actb/Trpv2/Plce1/Sh3rf1/Cyfip1/Podxl/Cib1/Git1/Fe…
BP	GO:0010758	regulation of macrophage chemotaxis	32	0.695671	1.82284	0.00178366	0.0374414	0.0321174	522	tags=25%, list=3%, signal=24%	Mif/Mmp28/Ccl2/Csf1r/C3ar1/C5ar1/Cmklr1/Slamf8
CC	GO:0001725	stress fiber	75	0.577128	1.72426	0.00179561	0.0374414	0.0321174	3426	tags=45%, list=21%, signal=36%	Lcp1/Cyba/Pstpip1/Fhl3/Fam107a/Pdlim1/Cnn2/Pxn/Xirp1/Mlph/Flnb/Trip6/Fscn1/Tpm4/Mprip/Pdlim4/Mylk/Pgm5/Dst/Shroom4/Fhod1/Myh11/Sorbs1/Actn4/Ablim1/Actb/Gas2l2/Sh2b2/Myh6/Ror1/Myh7/Tpm3/Tek/Limch1
CC	GO:0097517	contractile actin filament bundle	75	0.577128	1.72426	0.00179561	0.0374414	0.0321174	3426	tags=45%, list=21%, signal=36%	Lcp1/Cyba/Pstpip1/Fhl3/Fam107a/Pdlim1/Cnn2/Pxn/Xirp1/Mlph/Flnb/Trip6/Fscn1/Tpm4/Mprip/Pdlim4/Mylk/Pgm5/Dst/Shroom4/Fhod1/Myh11/Sorbs1/Actn4/Ablim1/Actb/Gas2l2/Sh2b2/Myh6/Ror1/Myh7/Tpm3/Tek/Limch1
BP	GO:0022411	cellular component disassembly	430	0.409106	1.43549	0.00179007	0.0374414	0.0321174	2731	tags=20%, list=17%, signal=17%	Smarcb1/C1qa/C1qb/C1qc/Tspo/Itgam/Il6/Hdac6/Ckap2/Lcp1/Ctss/Plek/Cdk1/Cx3cr1/Top2a/Hk2/Cd24/Tpx2/Dyrk3/Kif18b/Trem2/Fap/C1ql1/Igfbp3/Taok1/Swap70/Itgb1/Ctsk/Nav3/Kif2c/Mmp13/Tgfbr1/Vps13c/Pdpn/Aurka/Ston1/F2rl1/Kif18a/Cst3/Adrb2/Plg/Apc/Dnase2/Mical1/Apaf1/Ddit4/Fscn1/Kif19/Tmod2/Myc/Arid2/Chmp7/Ttbk2/Snx7/Tmod4/Dpp4/Sgk1/Fzd5/Spta1/Plin2/Stmn2/Actn2/Map6d1/Eng/Plin3/Hspa8/Scin/Svil/Setx/Acvr1c/M…
BP	GO:0002220	innate immune response activating cell surface receptor signaling pathway	68	0.576694	1.70274	0.00180822	0.0376082	0.0322605	1168	tags=24%, list=7%, signal=22%	Clec7a/Plcg2/Tyrobp/Clec4a/Tlr2/Ticam2/Cyba/Trem2/Syk/Lyn/Nfkbia/F2rl1/Scimp/Pik3ap1/Tlr4/Tlr6
BP	GO:0048199	vesicle targeting, to, from or within Golgi	18	-0.784465	-2.04847	0.0018418	0.0382091	0.0327759	878	tags=17%, list=5%, signal=16%	Mapk15/Klhl12/Preb
BP	GO:0030150	protein import into mitochondrial matrix	16	0.778919	1.79316	0.00186545	0.0386016	0.0331126	2	tags=6%, list=0%, signal=6%	Romo1
BP	GO:0051238	sequestering of metal ion	10	-0.85595	-1.99131	0.00189237	0.0390596	0.0335055	2	tags=20%, list=0%, signal=20%	LOC100362384/Fth1
BP	GO:0055006	cardiac cell development	109	0.521605	1.63687	0.00192143	0.0393603	0.0337634	3661	tags=44%, list=23%, signal=34%	Hamp/Nppb/Cdk1/Alpk3/Ang2/Ccnb1/Asb2/Sorbs2/Mylk3/Fhl2/Myl2/Xirp1/Adra1a/Rgs2/Akap6/Hey2/Mef2a/Maml1/Fhod3/Igf1/Neb/Col14a1/Actn2/Parp2/Ctdp1/Bmpr1a/Slc8a1/Rgs4/Csrp3/Myh11/Akap13/Agt/Yy1/Foxp1/Tbx18/Adra1b/Cxadr/Myh6/Adrb1/Camk2d/Isl1/Adprhl1/Atg7/Bmp4/Tgfbr3/Ppara/Pdgfrb/Ep300
CC	GO:0098802	plasma membrane signaling receptor complex	174	0.493858	1.62001	0.00191371	0.0393603	0.0337634	1753	tags=22%, list=11%, signal=20%	Csf2rb/Itgal/Chrna1/Itgam/Il6/Itgb2/Pmp22/Cd6/Tlr2/Grin2a/Ptpn6/Csf2ra/Itga7/Syk/Itgb3/Cd79b/Lyn/Itgbl1/Itga11/Il18rap/Itgb1/Tgfbr1/Il6r/Acvrl1/Apbb1ip/Ramp1/Itgb4/Itga6/Cd3g/Cacng3/Tlr6/Tgfbr2/Calcrl/Ifnlr1/Grin2b/Tf/Chrne/Gp9/Cacng4
BP	GO:0050817	coagulation	183	0.481177	1.59123	0.00191897	0.0393603	0.0337634	1468	tags=24%, list=9%, signal=22%	Entpd1/Il6/Plek/Fcer1g/Cfh/F10/Ptpn6/Pf4/Fermt3/Hbb/Apoh/Syk/Itgb3/Shh/Lyn/Hspb1/Mertk/Pros1/Clic1/P2ry12/Alox12/Pla2g4a/Slc7a11/Procr/Il6r/Pdpn/Sh2b3/Vwf/F2rl1/Tln1/Mmrn1/Lyst/Tec/Tlr4/Anxa2/Plg/Slc4a1/Cav1/Rap2b/Adra2a/Plau/Ptprj/Pdgfb/Selp
BP	GO:0032615	interleukin-12 production	65	0.585737	1.71949	0.0019416	0.0395362	0.0339144	1140	tags=28%, list=7%, signal=26%	Clec7a/Plcg2/Mefv/Tlr9/Tlr2/Laptm5/Irf8/Tnfsf4/Tlr8/Syk/Unc93b1/Cmklr1/Il16/Lilra5/Scimp/Ccl19/Jak3/Tlr4
BP	GO:0032655	regulation of interleukin-12 production	65	0.585737	1.71949	0.0019416	0.0395362	0.0339144	1140	tags=28%, list=7%, signal=26%	Clec7a/Plcg2/Mefv/Tlr9/Tlr2/Laptm5/Irf8/Tnfsf4/Tlr8/Syk/Unc93b1/Cmklr1/Il16/Lilra5/Scimp/Ccl19/Jak3/Tlr4
BP	GO:0019932	second-messenger-mediated signaling	316	0.427585	1.47832	0.00194456	0.0395362	0.0339144	2269	tags=21%, list=14%, signal=18%	Ucn/Ube2b/Cd4/Nppb/Itgal/Clec7a/Fcgr3a/Plcg2/Lat2/Cd22/Mt2A/Ptprc/Cx3cr1/Grin2a/Cd24/Trem2/Npy2r/Syk/Insl3/Ccr5/Guca2b/Cmklr1/Siglec10/Crh/Sphk1/Rem1/Egfr/P2ry12/Fhl2/Mapk7/Sctr/Olr59/Nos1/Ccr10/Rasd1/Lmcd1/Ghrh/Rln1/Nppc/Gpr62/Akap6/Cxcr2/Nfatc3/Ptprj/Selp/Nos3/Igf1/Atp2b4/Ppp3cc/Grin2b/Agtr1a/Pde3a/Ksr1/Avpr1a/Gucy1a2/Ppp1r9a/Homer2/Adgrg6/Itpr1/Adcy2/Adcyap1/Slc8a1/Rcan1/Pdpk1/Ank2/Nfatc4
BP	GO:0032928	regulation of superoxide anion generation	30	0.700026	1.80066	0.00195475	0.0395462	0.0339229	1674	tags=40%, list=10%, signal=36%	Clec7a/Itgam/Tyrobp/Itgb2/Cyba/Syk/Hvcn1/Tgfb1/Egfr/F2rl1/Agtr1a/Acp5
BP	GO:0002313	mature B cell differentiation involved in immune response	31	0.684112	1.76983	0.00195475	0.0395462	0.0339229	906	tags=29%, list=6%, signal=27%	Plcg2/Gpr183/Il6/Irf8/Spi1/Bcl3/Nfkbiz/Lfng/Mfng
MF	GO:0051015	actin filament binding	195	0.46859	1.5607	0.00196951	0.039746	0.0340943	3377	tags=36%, list=21%, signal=29%	Myo1f/Aif1/Lcp1/Hcls1/Gas2l3/Pstpip1/Abi3bp/Fscn3/Arpc1b/Fmnl3/Cnn2/Egfr/Shroom3/Xirp1/Marcksl1/Tln1/Myo5a/Cotl1/Sptbn5/Anxa2/Rcsd1/Flnb/Ajuba/Fhod3/Fscn1/Myo9a/Limd2/Myo1b/Myo7a/Tpm4/Tagln/Cdk5r1/Mprip/Fgd4/Ppp1r9a/Shroom1/Gas7/Neb/Spta1/Myo5c/Macf1/Marcks/Syne3/Tln2/Actn2/Shroom4/Iqgap3/Scin/Clmn/Svil/Myo10/Fmnl2/Sptbn1/Myh11/Actn4/Flna/Myo18a/Cnn3/Myo3a/Coro1c/Coro1a/Ctnnal1/Gas2l2/Myh6/Myh7/W…
BP	GO:0032732	positive regulation of interleukin-1 production	65	0.585633	1.71919	0.00199106	0.0399831	0.0342977	2018	tags=45%, list=13%, signal=39%	Clec7a/Nlrc4/Il6/Tyrobp/Mefv/Calca/Tlr2/Tlr8/Nlrp3/Pycard/Ccr5/Hspb1/Lpl/Il16/Lilra5/Casp4/Havcr2/F2rl1/Ccl19/Tlr4/Tlr6/Casp1/Wnt5a/Stat3/P2rx7/Gsdmd/Fzd5/Casp8/Myd88
BP	GO:0002262	myeloid cell homeostasis	196	0.475832	1.58521	0.00198936	0.0399831	0.0342977	3004	tags=33%, list=19%, signal=27%	Hamp/Fcgr2b/Itgam/Il6/Hoxa5/Nckap1l/Csf1r/Hcls1/Fcer1g/Cfh/Hcar2/Cd24/Alas2/Ikzf1/Btk/Dyrk3/Hbb/Mafb/Racgap1/Spi1/Lyn/Mertk/Hmox1/Inpp5d/Slc7a11/Slc1a5/Sh2b3/Klf1/Hmgb2/Bcl2l11/Zfp36l1/Dnase2/Rps17/Slc4a1/Itpkb/Cxcr2/Stat3/Sp3/Ptbp3/Cd44/Klf2/Cflar/Acvr2a/Smap1/Rps24/Ncor1/Rps14/Klf13/Tspo2/Rps19/Ncapg2/Sox6/Stat5a/Trim58/Rb1/Exoc6/Id2/Axl/Prkdc/Ets1/Cdk6/Pde4b/Hif1a/Fam210b/Pik3cd
BP	GO:0045776	negative regulation of blood pressure	64	0.592362	1.73877	0.0020104	0.0402722	0.0345457	1535	tags=27%, list=10%, signal=24%	Ucn/Nppb/Kcnk6/Ffar3/Calca/Gch1/Guca2b/Crh/Ptafr/Bmpr2/Nos1/Adra1a/Adrb2/Uts2r/Prcp/Nos3/Scpep1
BP	GO:0014009	glial cell proliferation	82	0.570455	1.72252	0.00202184	0.0403033	0.0345724	3713	tags=43%, list=23%, signal=33%	Sox11/Tspo/Il6/Il1b/Csf1r/Pmp22/Trem2/Gfap/Il33/Shh/Lyn/Cysltr1/Egfr/Cdkn2b/Ifrd1/Myc/Igf1/Slc7a5/Nf2/Vim/Adcyap1/Lepr/Rb1/Ski/Il34/Lgi4/Nfix/Ptn/Creb1/Ctnnb1/Nfib/Kras/Shank3/Penk/Rnf10
BP	GO:0002690	positive regulation of leukocyte chemotaxis	100	0.538523	1.66062	0.00201885	0.0403033	0.0345724	1455	tags=24%, list=9%, signal=22%	Cxcl13/Ccl7/Rac2/Ccl2/Il1b/Aif1/Nckap1l/Csf1r/C3ar1/Cx3cr1/C5ar1/Spi1/Cmklr1/Swap70/Edn3/Thbs4/Cd74/F2rl1/Dysf/Gpsm3/Ccl19/Wnt5a/Cxcr2/Ptprj
BP	GO:0045765	regulation of angiogenesis	281	0.439397	1.5067	0.00205784	0.0409209	0.0351022	1956	tags=26%, list=12%, signal=24%	Ccl2/Anxa3/Hoxa5/Il1b/Itgb2/C3ar1/Cx3cr1/Nr2e1/Cybb/Hk2/Pik3cg/Pf4/C5ar1/Lrg1/Apoh/Tspan18/Mmp9/Itgb3/Gadd45a/Ctsh/Shh/Cd34/Igf2/Hspb1/Cysltr1/Tnmd/Hgf/Ngfr/Sphk1/Itgb1/Hmox1/Grn/Tnn/Thbs4/Emp2/Mapk7/Pxn/Acvrl1/Dcn/Id1/Sh2b3/Reck/Ecscr/Zc3h12a/Vash1/Adrb2/Pik3r6/Adam12/Sema6a/Thbs2/Uts2r/Cela1/Tnfrsf1a/Tie1/Gpr4/Wnt5a/Tgfbr2/Cxcr2/Btg1/Stat3/Epha2/Hipk2/Nos3/Atp2b4/Agtr1a/Sulf1/Nrp1/Klf2/Hhex/Pak…
BP	GO:1905522	negative regulation of macrophage migration	12	0.837818	1.81702	0.00208739	0.0414075	0.0355196	622	tags=33%, list=4%, signal=32%	Mif/Mmp28/Slamf8/Cnn2
BP	GO:0043030	regulation of macrophage activation	56	0.622278	1.80035	0.00211268	0.0418075	0.0358627	1829	tags=36%, list=11%, signal=32%	Hamp/Cebpa/Trem2/Cd84/Ctsc/Il4r/Il33/Atm/Sphk1/Grn/Pla2g4a/Havcr2/Tlr4/Tlr6/Wnt5a/Slc7a2/Cd1d1/Cst7/Gpr137b/Pla2g5
BP	GO:0006801	superoxide metabolic process	66	0.607866	1.78961	0.00212804	0.0418386	0.0358893	1674	tags=29%, list=10%, signal=26%	Clec7a/Ncf4/Itgam/Tyrobp/Ncf2/Itgb2/Ncf1/Gch1/Cybb/Cyba/Syk/Hvcn1/Tgfb1/Egfr/F2rl1/Atp7a/Nos3/Agtr1a/Acp5
CC	GO:0005925	focal adhesion	179	0.480367	1.58064	0.00212965	0.0418386	0.0358893	3420	tags=35%, list=21%, signal=28%	Itgb2/Lcp1/Ptprc/Fes/Tnfsf13b/Cyba/Lims2/Fam107a/Tm4sf20/Hck/Itgb3/Itgbl1/Sorbs2/Itga11/Itgb1/Cbl/Tes/Il16/Peak1/Pxn/Cass4/Xirp1/Msn/Tln1/Phldb2/Itgb4/Tns1/Alkbh6/Flnb/Trip6/Ajuba/Mdc1/Cav1/Cav2/Epha2/Nrp1/Mapre1/Pgm5/Shc1/Dst/Tln2/Actn2/Itgav/Shroom4/Svil/Pdpk1/Actg1/Arhgef7/Alox15b/Sorbs1/Actn4/Vasp/Parvg/Actb/Itgb6/Src/Flrt2/Senp1/Atp6v0a2/Git1/Bcar1/Mapk1/Map4k4
BP	GO:0140014	mitotic nuclear division	246	0.445129	1.51352	0.00212696	0.0418386	0.0358893	3725	tags=36%, list=23%, signal=28%	Prc1/Il1b/Ube2c/Cdk1/Tpx2/Knstrn/Kif18b/Racgap1/Ccnb1/Igf2/Atm/Tgfb1/Bub1b/Sphk1/Lrp5/Edn3/Kif2c/Cdt1/Aurka/Kntc1/Mki67/Btc/Kif18a/Ncaph/Nuf2/Nek2/Ncapg/Smc2/Apc/Bmp7/Cenpi/Egf/Psrc1/Cdca8/Nipbl/Cav2/Cd28/Pdgfb/Igf1/Chek2/Phip/Kifc1/Chmp7/Mapre1/Kif23/Kif11/Kif22/Nusap1/Ctdp1/Cdkn1c/Ttk/Ncapg2/Aurkb/Cenpe/Ndc80/Cdca2/Gen1/Kif4a/Drd3/Bora/Golga2/Cdc20/Plk1/Rb1/Mad2l1bp/Dsn1/Ccsap/Flna/Map9/Arhgef1…
BP	GO:0035265	organ growth	215	0.460698	1.55765	0.00215699	0.0422739	0.0362628	3661	tags=38%, list=23%, signal=29%	Hamp/Nppb/Pim1/Csf1r/Cdk1/Rspo2/Fes/Ang2/Ccnb1/Mael/Shh/Igf2/Sash3/Evc/Sorbs2/Fgf7/Dusp6/Mmp13/Mef2c/Tgfbr1/Myl2/Erbb4/Adra1a/Gli1/Mesp1/Rgs2/Ccm2l/Fgf10/Rln1/Nppc/Apc/Bcl2l11/Akap6/Hey2/Il7/Tgfbr2/Ccnd2/Tsku/Igf1/Rbpj/Arid2/Vgll4/Heg1/Col14a1/Pten/Tenm4/Parp2/Ctdp1/Bmpr1a/Rgs4/Ecm1/Wwc3/Lepr/Msx2/Akap13/Ski/Cacna1c/Agt/Smad2/Yy1/Foxp1/Ybx3/Adra1b/Cxadr/Wwc2/Myh6/Ncam1/Bnc2/Adrb1/Camk2d/Adprhl1/A…
BP	GO:0048525	negative regulation of viral process	79	-0.539428	-1.81096	0.00217331	0.0424916	0.0364495	2194	tags=32%, list=14%, signal=27%	Tnf/Morc2/Hmga2/N4bp1/Ciita/Trim14/Trim6/Trim59/Grm1/Adar/Trim21/Oas1i/Oas2/Ly6e/Trim10/Stat1/Ptx3/Ifih1/Zfp36/Ifitm6/Isg20/Mx2/Ccl5/Oas1e/Oasl
CC	GO:0032432	actin filament bundle	82	0.568566	1.71681	0.00219133	0.0427061	0.0366335	3426	tags=45%, list=21%, signal=36%	Lcp1/Cyba/Pstpip1/Fhl3/Fam107a/Pdlim1/Cnn2/Cryab/Pxn/Xirp1/Mlph/Flnb/Trip6/Fscn1/Tpm4/Mprip/Pdlim4/Mylk/Pgm5/Dst/Marcks/Shroom4/Fhod1/Myh11/Sorbs1/Actn4/Flna/Ablim1/Actb/Gas2l2/Sh2b2/Myh6/Ror1/Myh7/Tpm3/Tek/Limch1
BP	GO:0002821	positive regulation of adaptive immune response	122	0.522933	1.65503	0.00219476	0.0427061	0.0366335	1609	tags=30%, list=10%, signal=27%	Cd4/RT1-T24-1/Clec7a/Il6/Clec4a/Il1b/Fcgr1a/Ptprc/Fcer1g/RT1-T24-3/Tnfsf4/RT1-CE4/Tnfsf13b/Cd24/Nlrp3/Btk/Trem2/Pycard/RT1-CE10/Micb/Sash3/RT1-CE7/Tgfb1/RT1-M6-1/Il1r1/Card9/Pla2g4a/Nfkbiz/Dennd1b/Mlh1/Clcf1/Cd28/Tnfrsf13c/P2rx7/Cd1d1/Fcer2
BP	GO:0015732	prostaglandin transport	32	0.691536	1.812	0.0022128	0.0428526	0.0367592	1694	tags=34%, list=11%, signal=31%	Mif/Il1b/Slc22a2/Slco2b1/Ptges/Pla2g4a/P2ry2/Slco2a1/Slc22a6/P2rx7/Abcc4
BP	GO:0090257	regulation of muscle system process	248	0.444611	1.51215	0.00221268	0.0428526	0.0367592	3664	tags=36%, list=23%, signal=28%	Ucn/Hamp/Aif1/Calca/Ncf1/Tnnt2/Sln/Mlip/Npy2r/Tifab/Htr7/Ptafr/Tnnt1/Sphk1/Dock4/Rem1/Mef2c/Srl/Adra1a/Tnfrsf1b/Zc3h12a/Lmcd1/Rgs2/Adrb2/Nppc/Akap6/Pgr/Tnfrsf1a/Cav1/Mef2a/Adra2a/Lck/Nr4a3/Calcrl/Nos3/Igf1/Tacr2/Atp2b4/P2rx1/Kcnma1/Hrc/Parp1/Shc1/Parp2/Ctdp1/Scn4a/Akap9/Slc8a1/Prok2/Fxyd1/Rgs4/Ank2/Smtn/Atp1a1/Trim63/Errfi1/Oxtr/Klf4/Rock2/Smad3/Cacna1c/P2rx4/Agt/Atp2b1/Gper1/Yy1/Prkca/Foxp1/Arhg…
BP	GO:0001909	leukocyte mediated cytotoxicity	133	0.498624	1.5898	0.00222751	0.0430354	0.036916	1099	tags=26%, list=7%, signal=24%	Hprt1/RT1-T24-1/Fcgr3a/Ccl2/Itgam/Tyrobp/Fcgr1a/Nckap1l/Ripk3/Ptprc/Vav1/Ncf1/Cx3cr1/RT1-T24-3/Ptpn6/RT1-CE4/Stxbp2/RT1-CE10/Spi1/Ncr3/Ctsc/Ctsh/Micb/Igf2/RT1-CE7/Tgfb1/RT1-M6-1/Il18rap/Unc13d/Emp2/Havcr2/F2rl1/Lyst/Pik3r6
BP	GO:0002335	mature B cell differentiation	39	0.660687	1.78788	0.0022539	0.0434421	0.0372649	2039	tags=38%, list=13%, signal=34%	Plcg2/Gpr183/Il6/Irf8/Pou2f2/Spi1/Slamf8/Bcl3/Nfkbiz/Lfng/Mfng/Itm2a/Cmtm7/Dpp4/Cdh17
BP	GO:0090322	regulation of superoxide metabolic process	36	0.682933	1.83	0.00233926	0.0446363	0.0382892	1949	tags=39%, list=12%, signal=34%	Clec7a/Itgam/Tyrobp/Itgb2/Gch1/Cyba/Syk/Hvcn1/Tgfb1/Egfr/F2rl1/Agtr1a/Acp5/Shc1
BP	GO:0071492	cellular response to UV-A	10	0.852173	1.78508	0.00233343	0.0446363	0.0382892	1966	tags=70%, list=12%, signal=61%	Mmp3/Timp1/Opn3/Mmp9/Mmp2/Opn1sw/Mme
BP	GO:0071560	cellular response to transforming growth factor beta stimulus	262	0.441153	1.50639	0.00232807	0.0446363	0.0382892	2756	tags=33%, list=17%, signal=28%	Smad9/Ankrd1/Adgre1/Sox11/Ccl2/Csf1r/Slc2a10/Pdcd5/Cx3cr1/Aspn/Lrg1/Spi1/Ccr5/Cldn1/Col1a2/Tgfb1/Ovol2/Gcnt2/Ltbp1/Ctsk/Prdm16/Sfrp1/Mef2c/Mapk7/Tgfbr1/Pxn/Acvrl1/Id1/Kdm6a/Nfkbiz/Skil/Fbn2/Wnt4/Zfp36l1/Zeb2/Dusp22/Ryr1/Apaf1/Cav1/Cdkn2b/Cav2/Wnt5a/Tgfbr2/Stat3/Bambi/Hyal2/Hipk2/Col3a1/Pmepa1/Pak2/Nos3/Rasl11b/Postn/Dlx1/Pde3a/Cyp11a1/Cflar/Hpgd/Parp1/Ltbp2/Yes1/Kmt2a/Star/Jun/Bmpr1a/Eng/Fshb/Dab…
BP	GO:0045787	positive regulation of cell cycle	324	0.423284	1.46635	0.00234323	0.0446363	0.0382892	2888	tags=25%, list=18%, signal=21%	Ube2b/Foxg1/Plcg2/Il1b/Aif1/Csf1r/Ube2c/Cdk1/Msx1/Nr2e1/Rrm2/Dyrk3/Racgap1/Ccnb1/Ect2/Fosl1/Igf2/Tgfb1/Sphk1/Lrp5/Ppp1r35/Cdc25c/Edn3/Egfr/Aurka/Lfng/Btc/Gli1/Ncaph/Ncapg/Fgf10/Wnt4/Smc2/Ccnd1/Bcl2l11/Egf/Kif20b/Wnt5a/Ccnd2/Nr4a3/Cd28/Pdgfb/Ttl/Myc/Igf1/Chek2/Phip/Usp2/Eif4g1/Kif23/Nusap1/Gpsm2/Dync1h1/Brca2/Azin1/Ncapg2/Aurkb/Cenpe/Ndc80/Fam83d/Smc5/Gen1/Lgmn/Stat5a/Dtl/Drd3/Msx2/Cdc20/Rb1/Cdk4/…
BP	GO:0050863	regulation of T cell activation	324	0.423273	1.46631	0.00234323	0.0446363	0.0382892	1537	tags=20%, list=10%, signal=19%	Cd4/Itgal/Rac2/Ccl2/Il6/Il1b/Aif1/Slc46a2/Nckap1l/Card11/Ripk3/Scgb1a1/Cd37/Ptprc/Cd300a/Cd86/Tnfaip8l2/Dapl1/Cd6/Dock8/Laptm5/Tnfsf4/Ptpn6/Tnfsf13b/Cd24/Nlrp3/Ikzf1/Pf4/Pycard/Cebpb/Syk/Rasal3/Il4r/Vnn1/Shh/Igf2/Hspb1/Sash3/Fgl2/Tgfb1/Il1rl2/Zbtb16/Cd74/Nfkbiz/Sh2b3/Havcr2/Tnfrsf1b/Zc3h12a/Ccl19/Jak3/Pik3r6/Dusp22/Slc4a1/Itpkb/Il7/Cav1/Lck/Tgfbr2/Gnrh1/Gpnmb/Cd28/Tnfrsf13c/Cd1d1/Igf1/Cd44
BP	GO:0000280	nuclear division	396	0.411932	1.43837	0.00235829	0.0448185	0.0384455	2722	tags=24%, list=17%, signal=20%	Ube2b/Prc1/Il1b/Ube2c/Pttg1/Cdk1/Msx1/Top2a/Tpx2/Knstrn/Kif18b/Racgap1/Ccnb1/Mael/Igf2/Atm/Tgfb1/Bub1b/Sphk1/Lrp5/Syce1/Edn3/Kif2c/Cdt1/Rspo1/Aurka/Kntc1/Mki67/Btc/Kif18a/Ncaph/Nuf2/Nek2/Ncapg/Wnt4/Smc2/Cntd1/Apc/Bcl2l11/Brip1/Bmp7/Mlh1/Cenpi/Egf/Psrc1/Cdca8/Nipbl/Cav2/Wnt5a/Msh5/Cd28/Pdgfb/Syce1l/Igf1/Chek2/Phip/Kifc1/Pde3a/Chmp7/Mapre1/Kif23/Kif11/Kif22/Nusap1/Pten/Brca2/Ctdp1/Chtf18/Mei4/Cdkn1…
BP	GO:0000819	sister chromatid segregation	176	0.477782	1.56769	0.00236641	0.0448683	0.0384883	2823	tags=32%, list=18%, signal=26%	Prc1/Ube2c/Cdk1/Tacc3/Top2a/Tpx2/Knstrn/Kif18b/Racgap1/Ccnb1/Atm/Bub1b/Rmi2/Kif2c/Cdt1/Hecw2/Kntc1/Kif18a/Ncaph/Nuf2/Nek2/Ncapg/Nek6/Smc2/Apc/Cenpi/Psrc1/Cdca8/Nipbl/Chek2/Kifc1/Chmp7/Mapre1/Kif23/Kif11/Kif22/Nusap1/Ttk/Ncapg2/Aurkb/Cenpe/Ndc80/Gen1/Kif4a/Golga2/Cdc20/Plk1/Rb1/Mad2l1bp/Dsn1/Ccsap/Flna/Map9/Arhgef10/Pam/Psmg2
BP	GO:0002755	MyD88-dependent toll-like receptor signaling pathway	13	0.807064	1.76811	0.00238916	0.0450899	0.0386783	2018	tags=54%, list=13%, signal=47%	Cd300a/Tlr9/Tlr2/Cd300lf/Tlr4/Tlr6/Myd88
BP	GO:0043954	cellular component maintenance	92	0.554163	1.69909	0.00238591	0.0450899	0.0386783	1066	tags=16%, list=7%, signal=15%	Chchd10/Fcgr2b/Csf1r/Mpz/Trem2/Itgb3/C1ql1/Cldn1/Itgb1/Grn/Rapsn/Cbln3/F2rl1/Erc2/Cldn3
BP	GO:0043302	positive regulation of leukocyte degranulation	34	0.697412	1.84753	0.00245063	0.0451015	0.0386883	1188	tags=29%, list=7%, signal=27%	Itgam/Fgr/Itgb2/Fcer1g/Stxbp2/Syk/Il4r/Ptafr/F2rl1/Nppc
MF	GO:0061650	ubiquitin-like protein conjugating enzyme activity	34	0.697124	1.84676	0.00245063	0.0451015	0.0386883	565	tags=12%, list=4%, signal=11%	Ube2b/Ube2c/Ube2t/Birc6
BP	GO:0071354	cellular response to interleukin-6	46	0.660928	1.83653	0.00243881	0.0451015	0.0386883	1397	tags=30%, list=9%, signal=28%	Hamp/Ccl2/Il6/Cebpa/Cfi/Spi1/Ptprt/Il6r/Aqp4/Icam1/Ghrh/Sbno2/Selplg/Stat3
BP	GO:1901836	regulation of transcription of nucleolar large rRNA by RNA polymerase I	11	0.844642	1.80129	0.00241921	0.0451015	0.0386883	11	tags=9%, list=0%, signal=9%	Smarcb1
BP	GO:0035234	ectopic germ cell programmed cell death	20	0.734429	1.76307	0.00243961	0.0451015	0.0386883	755	tags=20%, list=5%, signal=19%	Ube2b/Il1b/Mael/Casp4
BP	GO:1904894	positive regulation of receptor signaling pathway via STAT	62	0.597567	1.75559	0.00244459	0.0451015	0.0386883	2081	tags=21%, list=13%, signal=18%	Tslp/Il6/Prl/Il10ra/Tgfb1/Il5/Il6r/Erbb4/Hes5/Cxcl6/Il10rb/Usp1/Crlf3
CC	GO:0045171	intercellular bridge	87	0.549368	1.67235	0.00242002	0.0451015	0.0386883	2290	tags=24%, list=14%, signal=21%	Gstm5/Prc1/Cyth4/Dusp11/Tpx2/Ska1/Kif20a/Cd34/Tubb6/Mical1/Tubb3/Cdca8/Kif20b/Kcnv1/Kif23/Tubb2b/Opn1sw/Pcif1/Cenpe/Setx/Fam83d
BP	GO:0070542	response to fatty acid	94	0.53778	1.65696	0.0024431	0.0451015	0.0386883	3421	tags=36%, list=21%, signal=29%	Ccl2/Ffar3/Il1b/Tlr2/Alas2/Tbxas1/Cldn1/Ccnb1/Hspb1/Ucp2/Ptafr/Lpl/Olr59/Pdk4/Zc3h12a/Tlr4/Ass1/Reln/Hsd17b3/Dgat2/Cps1/Adipor2/Nfatc4/Mbp/Cdk4/Ldlr/Hmgcl/Foxp1/Ptgs2/Src/Id3/Pik3r1/Aacs/Creb1
BP	GO:0002456	T cell mediated immunity	123	0.507845	1.60763	0.00242972	0.0451015	0.0386883	1238	tags=25%, list=8%, signal=23%	Hprt1/RT1-T24-1/Il6/Il1b/Nckap1l/Was/Ripk3/Ptprc/RT1-T24-3/Tnfsf4/RT1-CE4/Cd24/Nlrp3/RT1-CE10/Unc93b1/Myo1g/Ctsc/Ctsh/Micb/Sash3/RT1-CE7/RT1-M6-1/Il1r1/Emp2/Cr2/Nfkbiz/Tnfrsf1b/Icam1/Lyst/Dennd1b/Dusp22
BP	GO:0048738	cardiac muscle tissue development	254	0.433826	1.47623	0.00243032	0.0451015	0.0386883	2867	tags=30%, list=18%, signal=25%	Hamp/Ankrd1/Nppb/Pim1/Csf1r/Cdk1/Tnnt2/Fes/Alpk3/Ang2/Ccnb1/Asb2/Tgfb1/Sorbs2/Itgb1/Mylk3/Fhl2/Mef2c/Tgfbr1/Myl2/Xirp1/Erbb4/Adra1a/Gli1/Mesp1/Rgs2/Ccm2l/Apc/Bmp7/Akap6/Hey2/Mef2a/Maml1/Wnt5a/Tgfbr2/Fhod3/Ccnd2/Aldh1a2/Igf1/Rbpj/Arid2/Chd7/Jph2/Vgll4/Neb/Heg1/Col14a1/Pten/Tenm4/Marcks/Actn2/Parp2/Ctdp1/Bmpr1a/Eng/Slc8a1/Rgs4/Csrp3/Sgcg/Irx3/Sox6/Myh11/Gjc1/Akap13/Ski/Lrp6/Acvr1/Ifitm3/Id2/Agt/Yy1…
MF	GO:0004175	endopeptidase activity	380	0.405791	1.41517	0.00240196	0.0451015	0.0386883	2975	tags=24%, list=19%, signal=20%	Mmp3/Mmp28/Mmp11/Ecel1/Bin2/St14/Ctss/Ctsz/Ctse/Cfi/F10/Casp6/Pappa/Psmb11/C2/Mmp9/Fap/Ctsc/Ctsh/Psmb8/Prss50/Cfd/Tmprss11d/Cym/Tmprss13/Pidd1/Hgf/Ctsk/Pcsk9/Adam33/Casp4/Sfrp1/Mmp13/Tmprss12/Rbm12/Mmp2/Kel/Mmp16/Oma1/Tmprss6/Adam12/Plg/Tpsg1/Casp1/Tll1/Cela1/Capn3/Mmp10/Masp2/Mmp19/Adamts12/Prss45/C1rl/Plau/Afg3l1/Adamts16/Nln/Cflar/Mmp23/Tmprss11f/Dpp4/Mme/Casp8/Prss35/Usp1/Mmp12/Cps1/Adam32/Ad…
BP	GO:0010721	negative regulation of cell development	301	0.426295	1.46716	0.00245922	0.0451577	0.0387365	2744	tags=26%, list=17%, signal=22%	Hoxa7/C1qc/Sox11/Tspo/Hdac6/Il1b/Lhx2/Cebpa/Calca/Nr2e1/Tnfsf4/Cd24/Pf4/Trem2/Mafb/Ccr5/Ccnb1/Il4r/Trpc6/Spp1/Shh/Lyn/Hspb1/Fgl2/Tgfb1/Prdm16/Inpp5d/Sfrp1/Cd74/Id1/Sema3b/Zc3h12a/Hes5/Bdnf/Tmem176b/Jak3/Sema6a/Mycn/Nppc/Bmp7/Lrrc17/Rest/Cdkn2b/Wnt5a/Ifrd1/Myc/Igf1/Cd44/Tob2/Gpr137b/Dlx1/Tmem176a/Nrp1/Grb14/Sema3a/Nf2/Pten/Hmgb3/Sema4d/Bmpr1a/Adcyap1/Nfatc4/Dynlt1/Psen1/Mbp/Slit2/Drd3/Rb1/Sema3d/L…
BP	GO:1902622	regulation of neutrophil migration	49	0.62617	1.77972	0.00250813	0.0457467	0.0392418	2751	tags=45%, list=17%, signal=37%	C5ar2/Rac2/Myo1f/Il1b/Nckap1l/C3ar1/Tlr2/C5ar1/Slamf8/Il1r1/Thbs4/Cd74/Dysf/Ccl19/Cxcr2/Dpp4/Myd88/Slit2/Fut4/Tnfaip6/Mdk/Fut7
BP	GO:1902107	positive regulation of leukocyte differentiation	183	0.475226	1.57155	0.00250361	0.0457467	0.0392418	1366	tags=21%, list=9%, signal=19%	Cd4/Itgam/Il6/Tyrobp/Nckap1l/Csf1r/Ptprc/Calca/Hcls1/Fes/Tnfsf4/Nlrp3/Ikzf1/Pf4/Trem2/Syk/Spi1/Il4r/Vnn1/Shh/Sash3/Tgfb1/Evi2b/Klf10/Il5/Inpp5d/Il1rl2/Zbtb16/Cd74/Nfkbiz/Cd101/Ccl19/Pik3r6/Zfp36l1/Itpkb/Il7/Lck/Tgfbr2
BP	GO:1903708	positive regulation of hemopoiesis	183	0.475226	1.57155	0.00250361	0.0457467	0.0392418	1366	tags=21%, list=9%, signal=19%	Cd4/Itgam/Il6/Tyrobp/Nckap1l/Csf1r/Ptprc/Calca/Hcls1/Fes/Tnfsf4/Nlrp3/Ikzf1/Pf4/Trem2/Syk/Spi1/Il4r/Vnn1/Shh/Sash3/Tgfb1/Evi2b/Klf10/Il5/Inpp5d/Il1rl2/Zbtb16/Cd74/Nfkbiz/Cd101/Ccl19/Pik3r6/Zfp36l1/Itpkb/Il7/Lck/Tgfbr2
MF	GO:0016863	intramolecular oxidoreductase activity, transposing C=C bonds	13	0.80427	1.76199	0.00253222	0.0459648	0.0394289	12	tags=8%, list=0%, signal=8%	Mif
BP	GO:0055013	cardiac muscle cell development	102	0.539103	1.66503	0.00252961	0.0459648	0.0394289	3315	tags=42%, list=21%, signal=34%	Hamp/Nppb/Cdk1/Alpk3/Ang2/Ccnb1/Asb2/Sorbs2/Mylk3/Fhl2/Myl2/Xirp1/Adra1a/Rgs2/Akap6/Hey2/Mef2a/Maml1/Fhod3/Igf1/Neb/Col14a1/Actn2/Parp2/Ctdp1/Bmpr1a/Slc8a1/Rgs4/Csrp3/Myh11/Akap13/Agt/Yy1/Foxp1/Tbx18/Adra1b/Cxadr/Myh6/Adrb1/Camk2d/Isl1/Adprhl1/Atg7
BP	GO:0007266	Rho protein signal transduction	127	0.50561	1.59953	0.002537	0.0459648	0.0394289	3776	tags=43%, list=24%, signal=33%	Myoc/Was/Gpr18/Tagap/Scai/Racgap1/Arhgdib/Stard8/Ccdc125/Col1a2/Ngfr/Itgb1/Abca1/Gpr65/Tax1bp3/Pdpn/F2rl1/Adra1a/Cdc42se1/Kank2/Abra/Gpr17/Gpr4/Col3a1/Agtr1a/Nrp1/Srgap1/Arap3/Heg1/Gna12/Kalrn/Akap13/Lpar6/LOC100359656/Rock2/Kctd13/Adgrg1/Arhgap42/Adra1b/Ctnnal1/Kctd10/F2rl2/Arhgap5/Bcl6/Kank1/Adrb1/Nfix/Eps8l1/Arhgef2/Arhgap4/F2rl3/Rtn4r/Pdgfrb/Arhgap20/Lpar2
BP	GO:0042692	muscle cell differentiation	409	0.403278	1.40876	0.00256052	0.046288	0.0397061	3661	tags=36%, list=23%, signal=28%	Hamp/Nppb/Hdac6/Csf1r/Cdk1/Cd53/Pmp22/Msx1/Tnnt2/Cfh/Alpk3/Ang2/Ccnb1/Il4r/Shh/Cfd/Igf2/Asb2/Trdn/Tgfb1/Sdc1/Sorbs2/Tnnt1/Barx2/Itgb1/Rab3il1/Mylk3/Fhl2/Mef2c/Myl2/Bmpr2/Xirp1/Kel/Dysf/Adra1a/Mesp1/Rgs2/Bdnf/Ptgfrn/Fgf10/Ybx1/Wnt4/Casp1/Ryr1/Akap6/Capn3/Hey2/Mef2a/Mypn/Maml1/Cav2/Fhod3/Ccnd2/Piezo1/Nfatc3/Ifrd1/Pdgfb/Tmod2/Bhlhe41/Myc/Igf1/Neu2/Rbpj/Hdac9/Tmem182/Nln/Cflar/Avpr1a/Tmod4/Neb/Pgm5/C…
BP	GO:0032308	positive regulation of prostaglandin secretion	16	0.770117	1.7729	0.00257744	0.0464909	0.0398801	761	tags=31%, list=5%, signal=30%	Mif/Il1b/Ptges/Pla2g4a/P2ry2
BP	GO:0030852	regulation of granulocyte differentiation	19	0.753089	1.77547	0.00260648	0.0469109	0.0402404	723	tags=37%, list=5%, signal=35%	C1qc/Hcls1/Ikzf1/Prdm16/Evi2b/Il5/Inpp5d
MF	GO:0003774	cytoskeletal motor activity	91	0.546356	1.67391	0.00263134	0.0470467	0.0403569	3594	tags=44%, list=23%, signal=34%	Myo1f/Pmp22/Tnnt2/Kif18b/Myo1g/Kif20a/Kif2c/Dnai2/Kif18a/Myo5a/Kif20b/Slc26a5/Dnah8/Myo9a/Kif19/Myo1b/Myo7a/Kifc1/Kif23/Kif11/Kif22/Dync1h1/Myo5c/Gpr88/Cenpe/Dnhd1/Myo10/Kif4a/Myh11/Dnah5/Kif15/Myo18a/Myo3a/Dnah9/Myh6/Myh7/Kif14/Kif26b/Myh7b/Myh3
BP	GO:0045766	positive regulation of angiogenesis	171	0.473521	1.55379	0.00262906	0.0470467	0.0403569	1785	tags=26%, list=11%, signal=24%	Anxa3/Il1b/Itgb2/C3ar1/Cx3cr1/Nr2e1/Cybb/Hk2/C5ar1/Lrg1/Mmp9/Itgb3/Ctsh/Shh/Cd34/Igf2/Hspb1/Cysltr1/Hgf/Sphk1/Itgb1/Hmox1/Grn/Tnn/Emp2/Pxn/Acvrl1/Zc3h12a/Pik3r6/Adam12/Uts2r/Cela1/Tnfrsf1a/Tie1/Wnt5a/Tgfbr2/Cxcr2/Btg1/Stat3/Hipk2/Nos3/Agtr1a/Nrp1/Pak4/Nras
BP	GO:1904018	positive regulation of vasculature development	171	0.473521	1.55379	0.00262906	0.0470467	0.0403569	1785	tags=26%, list=11%, signal=24%	Anxa3/Il1b/Itgb2/C3ar1/Cx3cr1/Nr2e1/Cybb/Hk2/C5ar1/Lrg1/Mmp9/Itgb3/Ctsh/Shh/Cd34/Igf2/Hspb1/Cysltr1/Hgf/Sphk1/Itgb1/Hmox1/Grn/Tnn/Emp2/Pxn/Acvrl1/Zc3h12a/Pik3r6/Adam12/Uts2r/Cela1/Tnfrsf1a/Tie1/Wnt5a/Tgfbr2/Cxcr2/Btg1/Stat3/Hipk2/Nos3/Agtr1a/Nrp1/Pak4/Nras
BP	GO:0045639	positive regulation of myeloid cell differentiation	116	0.521741	1.64978	0.00267926	0.0477987	0.041002	2986	tags=37%, list=19%, signal=30%	Cd4/Itgam/Tyrobp/Hoxa5/Nckap1l/Csf1r/Calca/Hcls1/Fes/Ikzf1/Pf4/Trem2/Tgfb1/Evi2b/Klf10/Il5/Inpp5d/Cd74/Faxdc2/Cd101/Hmgb2/Zfp36l1/Stat3/Asxl2/Acvr2a/Ripk1/Casp8/Jun/Smap1/Scin/Ccr1l1/Stat5a/Ccl9/Rb1/Ctnnbip1/Id2/Ninj1/Prkca/Prkdc/Ets1/Il34/Hif1a/Fam210b
BP	GO:0045927	positive regulation of growth	293	0.434548	1.49094	0.00273003	0.0485981	0.0416877	3542	tags=32%, list=22%, signal=25%	Ucn/Hamp/Smarcb1/Pim1/Cdk1/Ikzf1/Cyba/Cdkl5/Ccnb1/Igf2/Sash3/Avp/Sphk1/Egfr/Sfrp1/Mef2c/Tgfbr1/Sfn/Bmpr2/Erbb4/Tfcp2l1/Gli1/Crabp2/Bdnf/Adrb2/Ngf/Ghrh/Cpne6/Cxcl16/Uts2r/Akap6/Capn3/Hey2/Il7/Ncoa3/Nipbl/Wnt5a/Tgfbr2/Ccnd2/Slc44a4/Igf1/Rbpj/Nrp1/Chd7/Celf1/Eif4g1/Avpr1a/Cpne5/Sgk1/Macf1/Cd38/Parp2/Slc23a2/Sema4d/Bmpr1a/Nedd4l/Picalm/Wfs1/Map1b/Igfbp2/Stat5a/Hopx/Mfsd2a/Agt/Syt4/Prkdc/Ybx3/Cntf/Trp…
BP	GO:0043500	muscle adaptation	134	0.501072	1.59944	0.00274945	0.0488373	0.0418929	4710	tags=53%, list=29%, signal=38%	Hamp/Nppb/Myoc/Aif1/Cyba/Mlip/Asb2/Tnnt1/Mef2c/Srl/Adra1a/Tnfrsf1b/Lmcd1/Rgs2/Akap6/Hey2/Tnfrsf1a/Mef2a/Nr4a3/Nfatc3/Nos3/Igf1/Atp2b4/Cflar/Parp1/Parp2/Ctdp1/Rgs4/Trim63/Errfi1/Klf4/Rock2/Smad3/P2rx4/Cacna1s/Agt/Yy1/Prkca/Foxp1/Dmd/Tead1/Myh6/Adrb1/Myh7/Camk2d/Ar/Bmp4/Ezh2/Ppara/Ep300/Klf15/Mtpn/Foxo3/Gsk3b/Gata5/Dag1/Ireb2/Twf1/Bmp2/Psmb9/Trip10/Utrn/Hdac4/Nol3/Foxo1/Pde9a/Prkag3/Pde5a/Scn5a/Aka…
BP	GO:0048534	hematopoietic or lymphoid organ development	115	0.512826	1.61963	0.00278838	0.049421	0.0423936	1448	tags=23%, list=9%, signal=22%	Cxcl13/Cd248/Slc46a2/Ripk3/Lmo4/Ptprc/Hoxa3/Ikzf1/Ret/Mafb/Shh/Atm/Bcl3/Tgfb1/Lrp5/Tlx1/Tgfbr1/Nfkbiz/Pdpn/Fgf10/Rbm15/Apc/Bcl2l11/Lrrc17/Artn/Cdkn2b/Nfatc3
BP	GO:1900246	positive regulation of RIG-I signaling pathway	10	-0.848568	-1.97414	0.00281125	0.0495035	0.0424644	70	tags=30%, list=0%, signal=30%	Dhx58/Ddx60/Oasl
BP	GO:0070207	protein homotrimerization	16	0.767431	1.76672	0.00280528	0.0495035	0.0424644	1137	tags=38%, list=7%, signal=35%	Mif/Steap4/Alox5ap/Slc1a5/Mlkl/Slc1a2
BP	GO:0002824	positive regulation of adaptive immune response based on somatic recombination of immune receptors built from immunoglobulin superfamily domains	117	0.523464	1.65743	0.00280714	0.0495035	0.0424644	1609	tags=30%, list=10%, signal=27%	Cd4/RT1-T24-1/Clec7a/Il6/Clec4a/Il1b/Fcgr1a/Ptprc/Fcer1g/RT1-T24-3/Tnfsf4/RT1-CE4/Tnfsf13b/Cd24/Nlrp3/Btk/Trem2/RT1-CE10/Micb/Sash3/RT1-CE7/Tgfb1/RT1-M6-1/Il1r1/Card9/Pla2g4a/Nfkbiz/Dennd1b/Mlh1/Clcf1/Cd28/Tnfrsf13c/P2rx7/Cd1d1/Fcer2
BP	GO:0150077	regulation of neuroinflammatory response	26	0.700792	1.7677	0.00282567	0.0495435	0.0424986	2541	tags=50%, list=16%, signal=42%	Plcg2/Csf1r/Trem2/Ctsc/Atm/Sphk1/Grn/Tnfrsf1b/Igf1/Cst7/Ttbk1/Ldlr/Cd200r1
BP	GO:0050886	endocrine process	112	0.526201	1.65481	0.00282106	0.0495435	0.0424986	929	tags=15%, list=6%, signal=14%	Ucn/Mif/Rasl10b/Tspo/Il6/Il1b/Hcar2/Cyba/Spp1/Sucnr1/Crh/Fst/Ucn2/Edn3/Olr59/Retn/F2rl1
BP	GO:0034612	response to tumor necrosis factor	263	0.444474	1.51743	0.00284065	0.0496993	0.0426323	1658	tags=20%, list=10%, signal=18%	Hamp/Mmp3/Ankrd1/Entpd1/Adgre1/Ccl7/Ccl2/Il6/Cebpa/Csf1r/Calca/Card14/Cx3cr1/Gch1/Laptm5/Tnfsf13b/Cyba/Pycard/Syk/Mmp9/Gpd1/Ccr5/Cldn1/Naip6/Nfkbia/Sphk1/Ctsk/Casp4/Sfrp1/Rbm12/F2rl1/Tnfrsf1b/Icam1/Zc3h12a/Ccl19/Bdnf/Ccl12/Birc7/Cxcl16/Casp1/Zfp36l1/Ass1/Adamts12/Tnfrsf1a/Hyal2/Tnfrsf13c/Nos3/Postn/Slk/Ocln/Cyp11a1/Klf2
BP	GO:0000027	ribosomal large subunit assembly	22	-0.735494	-2.00223	0.00285961	0.0498171	0.0427334	4	tags=9%, list=0%, signal=9%	Fastkd2/Rpl23a
BP	GO:0070302	regulation of stress-activated protein kinase signaling cascade	187	0.459404	1.52241	0.00285753	0.0498171	0.0427334	2524	tags=24%, list=16%, signal=21%	Fcgr2b/Clec7a/Pbk/Il1b/Ncf1/Tlr9/Trem2/Pycard/Spi1/Gadd45a/Lyn/Naip6/Hgf/Taok1/Sphk1/Card9/Egfr/Gadd45g/Per1/F2rl1/Scimp/Zc3h12a/Foxm1/Ccl19/Birc7/Tlr4/Dusp22/Map3k11/Wnt5a/Sh3rf2/Hipk2/Myc/Fgd4/Ltbr/Ripk1/Dusp19/Myd88/Ncor1/Dab2/Sh3rf3/Dact1/Zmynd11/Dab2ip/Hmgcr/Rapgef1
BP	GO:0006837	serotonin transport	29	0.69518	1.78567	0.00286779	0.0498449	0.0427572	1598	tags=38%, list=10%, signal=34%	Slc22a2/Cd300a/Fcer1g/Syk/Htr7/Itgb3/Crh/Nos1/Slc29a4/Slc29a3/P2rx1
BP	GO:0072091	regulation of stem cell proliferation	102	0.535651	1.65437	0.00287344	0.0498449	0.0427572	1869	tags=29%, list=12%, signal=26%	Sox11/Pim1/Cebpa/Ptprc/Nr2e1/Hoxa3/Hmgb2l1/Shh/Tgfb1/Ovol2/Tlx1/Sox18/Tgfbr1/Ago3/Sfn/Foxm1/Hmgb2/Cdkn2c/Fgf10/Ngf/Nfya/Zfp36l1/Irf6/Ncoa3/Wnt5a/Tgfbr2/Rbpj/Sox17/Nf2/Prrx2

## Sheet: Atf3_GSEA_KEGG
ID	Description	setSize	enrichmentScore	NES	pvalue	p.adjust	qvalue	rank	leading_edge	core_enrichment
rno05150	Staphylococcus aureus infection	84	0.851442	2.21391	1e-10	2.08125e-09	1.42763e-09	781	tags=36%, list=5%, signal=34%	Fcgr3a/C2/C1qa/Itgal/C4a/C1qc/C1qb/C4b/Itgam/Fcgr2b/Fcgr1a/Itgb2/Krt28/RT1-Ba/RT1-Da/Cfh/Icam1/C5ar1/C1r/Cfb/Ptafr/Selplg/C1s/Cfd/C3ar1/RT1-Db1/Krt19/RT1-DMb/RT1-DMa/RT1-DOa
rno04610	Complement and coagulation cascades	78	0.836521	2.16518	1e-10	2.08125e-09	1.42763e-09	1320	tags=42%, list=8%, signal=39%	C2/C1qa/C4a/C1qc/C1qb/F10/C4b/Itgam/Itgb2/Cfh/C5ar1/C1r/Cfb/Serping1/Serpine1/C1s/Cfd/C3ar1/Plau/A2m/Serpina1/Pros1/Itgax/Procr/Thbd/C7/F13a1/F2rl2/C6/Cr1l/F2rl3/Serpinb2/Serpinf2
rno04612	Antigen processing and presentation	69	0.839774	2.14142	1e-10	2.08125e-09	1.42763e-09	1811	tags=68%, list=11%, signal=61%	Tap1/RT1-CE7/Cd8a/Cd4/RT1-S3/RT1-CE5/RT1-A1/RT1-CE4/RT1-CE10/RT1-Ba/Ctss/Tap2/RT1-N3/RT1-A2/Ifi30/RT1-Da/RT1-T24-3/Cd74/RT1-T24-4/Tapbp/Psme1/RT1-A3/RT1-M6-1/B2m/RT1-Db1/RT1-DMb/Cd8b/RT1-DMa/Lgmn/RT1-CE3/Ciita/RT1-DOa/Hspa2/RT1-T24-1/Nfya/Hspa1l/Psme2/Ctsb/Hspa5/Hspa1b/Klrc1/RT1-M3-1/Tnf/Ifng/Calr/RT1-DOb/Pdia3
rno04145	Phagosome	155	0.784734	2.11659	1e-10	2.08125e-09	1.42763e-09	1213	tags=34%, list=8%, signal=32%	Fcgr3a/Itgam/Fcgr2b/Tap1/Fcgr1a/Itgb2/RT1-CE7/Clec7a/Ncf4/Tlr2/RT1-S3/Cybb/Cyba/RT1-CE5/RT1-A1/RT1-CE4/Ncf1/RT1-CE10/RT1-Ba/Ctss/Tap2/RT1-N3/RT1-A2/RT1-Da/RT1-T24-3/RT1-T24-4/C1r/Ncf2/Olr1/RT1-A3/RT1-M6-1/Tlr6/Tubb6/Coro1a/Cd14/RT1-Db1/RT1-DMb/Tuba1c/RT1-DMa/Tcirg1/Tlr4/RT1-CE3/Itgb3/RT1-DOa/RT1-T24-1/Msr1/Thbs4/Mrc1/Thbs1/Actb/Thbs2/Itga5/Mrc2
rno05140	Leishmaniasis	66	0.833803	2.11514	1e-10	2.08125e-09	1.42763e-09	1871	tags=62%, list=12%, signal=55%	Fcgr3a/Itgam/Fcgr1a/Itgb2/Ncf4/Ptpn6/Tlr2/Stat1/Cybb/Cyba/Ncf1/RT1-Ba/RT1-Da/Ncf2/Tgfb1/Il1b/Ifngr1/Myd88/RT1-Db1/RT1-DMb/RT1-DMa/Ptgs2/Tlr4/Ifngr2/RT1-DOa/Fos/Jun/Irak4/Eef1a1/Cr1l/Nfkb1/Nfkbia/Rela/Tnf/Ifng/Itgb1/Jak2/RT1-DOb/Tab2/Tgfb3/Itga4
rno05416	Viral myocarditis	75	0.812412	2.10355	1e-10	2.08125e-09	1.42763e-09	1166	tags=43%, list=7%, signal=40%	Itgal/Rac2/Itgb2/RT1-CE7/RT1-S3/Cd86/RT1-CE5/RT1-A1/RT1-CE4/RT1-CE10/RT1-Ba/RT1-N3/RT1-A2/Prf1/RT1-Da/Icam1/RT1-T24-3/Cd40/RT1-T24-4/Casp8/RT1-A3/RT1-M6-1/RT1-Db1/Cd80/RT1-DMb/RT1-DMa/RT1-CE3/RT1-DOa/Bid/RT1-T24-1/Ccnd1/Actb
rno05169	Epstein-Barr virus infection	197	0.753721	2.07056	1e-10	2.08125e-09	1.42763e-09	1562	tags=40%, list=10%, signal=36%	Itgal/Tap1/RT1-CE7/Tlr2/RT1-S3/Stat1/Irf9/RT1-CE5/RT1-A1/RT1-CE4/RT1-CE10/RT1-Ba/Entpd1/Tap2/RT1-N3/RT1-A2/RT1-Da/Blnk/Icam1/RT1-T24-3/Cd40/Oas1i/RT1-T24-4/Btk/Cd3e/Oas2/Lyn/Tapbp/Syk/Il6/Ccna2/Eif2ak2/Casp8/Stat2/Cd3g/RT1-A3/RT1-M6-1/Cdkn1a/Myd88/B2m/RT1-Db1/Gadd45g/Nfkb2/RT1-DMb/Jak3/RT1-DMa/Stat3/RT1-CE3/Myc/RT1-DOa/Cd247/Bid/Plcg2/Apaf1/Oas3/Tradd/Relb/RT1-T24-1/Vim/Pik3cd/Jun/Cd44/Irak4/Bcl2…
rno04621	NOD-like receptor signaling pathway	161	0.761268	2.06147	1e-10	2.08125e-09	1.42763e-09	1605	tags=37%, list=10%, signal=34%	Gbp5/Gbp2/Gbp4/Irgm/Pycard/Ripk3/Gbp1/Stat1/Cybb/Irf9/Mefv/Cyba/Ccl2/Casp1/Nlrp3/Ccl12/Ccl5/Card9/Oas1i/Nlrc4/Oas2/Nlrp1a/Gpsm3/Casp4/Il6/Casp8/Il1b/Trpm2/Stat2/Casp12/Naip6/Birc3/Myd88/Gsdmd/Prkcd/Il18/Tlr4/P2rx7/Trip6/Plcb2/Oas3/Card6/Rnasel/Jun/Cxcl1/Irak4/Txnip/Nod1/Traf5/Ctsb/Itpr3/Gbp3/Nfkb1/Nfkbia/Ripk1/Rela/Panx1/Antxr2/Tnf/Pstpip1
rno04380	Osteoclast differentiation	119	0.760225	2.03529	1e-10	2.08125e-09	1.42763e-09	1585	tags=44%, list=10%, signal=40%	Fcgr3a/Fcgr2b/Fcgr1a/Tyrobp/Ncf4/Csf1r/Spi1/Stat1/Irf9/Cyba/Ncf1/Lcp2/Blnk/Socs3/Btk/Ncf2/Syk/Tgfb1/Il1b/Stat2/Ifngr1/Lilra5/Fosb/Acp5/Fosl1/Nfkb2/Socs1/Lilrb4/Trem2/Tgfbr1/Csf1/Lilrb3/Tnfrsf1a/Lck/Ifngr2/Itgb3/Plcg2/Fos/Junb/Relb/Pik3cd/Tgfbr2/Jun/Itpr3/Tnfrsf11a/Nfkb1/Oscar/Nfkbia/Fosl2/Rela/Tnf/Ifng
rno05152	Tuberculosis	162	0.739413	2.0021	1e-10	2.08125e-09	1.42763e-09	1585	tags=35%, list=10%, signal=31%	Fcgr3a/Itgam/Fcgr2b/Fcgr1a/Fcer1g/Itgb2/Clec7a/Tlr2/Stat1/RT1-Ba/Il10ra/Ctss/RT1-Da/Tlr9/Card9/Cd74/Lsp1/Syk/Il6/Tgfb1/Casp8/Il1b/Cebpb/Ifngr1/Tlr6/Myd88/Coro1a/Cd14/RT1-Db1/Il18/RT1-DMb/RT1-DMa/Tcirg1/Tlr4/Itgax/Tnfrsf1a/Ifngr2/Ciita/RT1-DOa/Bid/Apaf1/Tradd/Nfya/Irak4/Mrc1/Cr1l/Lbp/Mrc2/Nfkb1/Sphk1/Calml5/Il10rb/Rela/Tnf/Bcl10/Ifng
rno05164	Influenza A	150	0.74282	2.00068	1e-10	2.08125e-09	1.42763e-09	1328	tags=34%, list=8%, signal=31%	Mx2/Ifih1/Pycard/Tlr7/Stat1/Irf9/Ccl2/RT1-Ba/Casp1/Nlrp3/Tnfsf10/Ccl12/Ccl5/RT1-Da/Icam1/Socs3/Oas1i/Oas2/Pml/Il6/Eif2ak2/Casp8/Il1b/Stat2/Trim25/Ifngr1/Myd88/RT1-Db1/Tlr3/Il18/RT1-DMb/RT1-DMa/Tlr4/Tnfrsf1a/Ifngr2/Ciita/RT1-DOa/Bid/Apaf1/Oas3/Tradd/Kpna2/Pik3cd/Rnasel/Il33/Irak4/Bak1/Actb/Tmprss11d/Nfkb1/Nfkbia
rno04514	Cell adhesion molecules	149	0.737964	1.98682	1e-10	2.08125e-09	1.42763e-09	1040	tags=34%, list=7%, signal=32%	Itgal/Itgam/Itgb2/RT1-CE7/Ptprc/Cd8a/Cd4/RT1-S3/Cd86/Cd22/RT1-CE5/RT1-A1/RT1-CE4/RT1-CE10/RT1-Ba/Cd6/RT1-N3/RT1-A2/RT1-Da/Icam1/Cldn4/RT1-T24-3/Cd40/RT1-T24-4/Siglec1/Selplg/Icoslg/RT1-A3/Sdc1/Mpz/RT1-M6-1/Cldn19/Cldn9/RT1-Db1/Cd80/Spn/Cldn24/RT1-DMb/Cd2/Cd8b/Cldn1/RT1-DMa/RT1-CE3/Itgb7/Itga6/RT1-DOa/RT1-T24-1/Cldn20/Sell/Cd274/Cdh5
rno04060	Cytokine-cytokine receptor interaction	260	0.713295	1.97504	1e-10	2.08125e-09	1.42763e-09	1904	tags=37%, list=12%, signal=33%	Cxcl13/Csf2rb/Cxcl17/Il21r/Csf3r/Cd4/Csf1r/Ccl7/Ccl2/Tnfrsf1b/Il10ra/Tnfsf10/Ccl12/Ccl5/Cx3cr1/Tnfsf13b/Cxcl16/Cd40/Tnfrsf14/Ccr5/Tslp/Ccl3/Il6/Tgfb1/Il15ra/Ccl4/Il1b/Csf2ra/Il18rap/Il16/Il2rg/Il6r/Il1rn/Ccl19/Ifngr1/Tnfrsf13b/Osmr/Ccl17/Tnfsf4/Il4r/Il17ra/Ifnlr1/Il13ra1/Il18/Tgfbr1/Csf1/Tnfrsf1a/Ifngr2/Ccl6/Prl/Ltb/Il2rb/Il18r1/Tgfbr2/Il33/Il1r2/Tnfsf13/Cxcl1/Il1rl1/Cxcr3/Ccl22/Ccl11/Il24/Bmp5/C…
rno05166	Human T-cell leukemia virus 1 infection	224	0.709134	1.95797	1e-10	2.08125e-09	1.42763e-09	1592	tags=34%, list=10%, signal=31%	Itgal/Itgb2/RT1-CE7/Tspo/Cd4/Spi1/RT1-S3/RT1-CE5/RT1-A1/RT1-CE4/RT1-CE10/RT1-Ba/RT1-N3/RT1-A2/RT1-Da/Icam1/RT1-T24-3/Cd40/RT1-T24-4/Cd3e/Il6/Ccna2/Tgfb1/Il15ra/Cd3g/RT1-A3/Zfp36/Il2rg/Egr2/RT1-M6-1/Adcy4/Cdkn1a/B2m/Fosl1/RT1-Db1/Nrp1/Nfkb2/Bub1b/RT1-DMb/Jak3/Tgfbr1/RT1-DMa/RT1-CE3/Tnfrsf1a/Lck/Myc/RT1-DOa/Il2rb/Cdkn2c/Fos/Relb/RT1-T24-1/Pik3cd/Tgfbr2/Jun/Egr1/Il1r2/Atm/Pttg1/Tln1/Ccnd1/Adcy7/Cd3d…
rno05168	Herpes simplex virus 1 infection	280	0.702328	1.94924	1e-10	2.08125e-09	1.42763e-09	1328	tags=25%, list=8%, signal=23%	Tap1/RT1-CE7/Ifih1/Tlr2/RT1-S3/Stat1/Irf9/RT1-CE5/RT1-A1/RT1-CE4/Bst2/RT1-CE10/Ccl2/RT1-Ba/Ccl12/Tap2/RT1-N3/RT1-A2/Ccl5/RT1-Da/Tlr9/Card9/RT1-T24-3/Cd74/Socs3/Oas1i/RT1-T24-4/Tnfrsf14/Oas2/Tapbp/Syk/Pml/Il6/Eif2ak2/Casp8/Il1b/Stat2/RT1-A3/RT1-M6-1/Birc3/Ifngr1/Pou2f2/Myd88/B2m/RT1-Db1/Cfp/Tlr3/RT1-DMb/RT1-DMa/RT1-CE3/Tnfrsf1a/Ifngr2/Itgb3/RT1-DOa/Bid/Apaf1/Oas3/Tradd/RT1-T24-1/Pik3cd/Rnasel/Irak…
rno05171	Coronavirus disease - COVID-19	216	0.685009	1.88813	1e-10	2.08125e-09	1.42763e-09	2348	tags=49%, list=15%, signal=42%	C2/C1qa/Mx2/C4a/C1qc/C1qb/C4b/Ifih1/Tlr7/Tlr2/Stat1/Cybb/Irf9/Ccl2/Casp1/Nlrp3/Ccl12/C5ar1/Oas1i/C1r/Oas2/Cfb/Syk/Mmp3/Il6/Eif2ak2/Il1b/Tlr8/Stat2/Il6r/Myd88/C1s/Cfd/C3ar1/Nrp1/Tlr3/Stat3/Tlr4/Tnfrsf1a/C7/Plcg2/LOC100360573/Fos/Oas3/Pik3cd/F13a1/Jun/Irak4/Rpl17/C6/Hbegf/Rps18/Rps27/Rpl12/Nfkb1/Rpl30/Nfkbia/Rps17/Rps25/Rpl36/Rps28/Rpl5l1/Rpl5/Rela/Rpl27a/Rpl11/Tnf/Rps14/Rpl13a/Rps15a/Rpl26/Rps7/Rp…
rno04064	NF-kappa B signaling pathway	97	0.773376	2.03095	1.23254e-10	2.41432e-09	1.6561e-09	2174	tags=57%, list=14%, signal=49%	Card11/Bcl2a1/Blnk/Tnfsf13b/Icam1/Cd40/Btk/Lyn/Syk/Ticam2/Ccl4/Il1b/Trim25/Card14/Ccl19/Birc3/Myd88/Cd14/Plau/Gadd45g/Nfkb2/Ptgs2/Tlr4/Tnfrsf1a/Lck/Ltb/Plcg2/Tradd/Relb/Cxcl1/Irak4/Atm/Lbp/Traf5/Tnfrsf11a/Nfkb1/Tnfrsf13c/Nfkbia/Gadd45a/Ripk1/Pidd1/Gadd45b/Cflar/Rela/Tnf/Bcl10/Prkcq/Parp1/Tab2/Ltbr/Traf2/Cd40lg/Tnfaip3/Trim80/Il1r1
rno05133	Pertussis	68	0.814465	2.07353	4.06188e-10	7.51448e-09	5.15455e-09	1562	tags=47%, list=10%, signal=43%	C2/C1qa/C4a/C1qc/C1qb/C4b/Itgam/Irf8/Itgb2/Pycard/Casp1/Nlrp3/Irf1/C1r/Serping1/Il6/Ticam2/Il1b/Casp7/Myd88/C1s/Cd14/Tlr4/Fos/Jun/Irak4/Nod1/Itga5/Nfkb1/Calml5/Rela/Tnf
rno05145	Toxoplasmosis	105	0.754216	2.00035	5.09644e-10	8.93218e-09	6.12702e-09	1864	tags=45%, list=12%, signal=40%	Igtp/Irgm/Tlr2/Stat1/RT1-Ba/Il10ra/RT1-Da/Cd40/Pik3r5/Ccr5/Pik3cg/Tgfb1/Casp8/Birc3/Ifngr1/Myd88/RT1-Db1/Socs1/RT1-DMb/RT1-DMa/Stat3/Tlr4/Tnfrsf1a/Ifngr2/Itga6/Ciita/RT1-DOa/Lamb1/Irak4/Pik3r6/Hspa1l/Nfkb1/Tlr11/Nfkbia/Lama2/Hspa1b/Il10rb/Rela/Tnf/Ifng/Lamc1/Itgb1/Jak2/Lama4/RT1-DOb/Tab2/Tgfb3
rno04630	JAK-STAT signaling pathway	150	0.707865	1.90653	6.88049e-10	1.1456e-08	7.85825e-09	1734	tags=30%, list=11%, signal=27%	Csf2rb/Il21r/Csf3r/Ptpn6/Stat1/Irf9/Il10ra/Pim1/Socs3/Tslp/Il6/Il15ra/Stat2/Csf2ra/Il2rg/Il6r/Gfap/Ifngr1/Osmr/Cdkn1a/Stat6/Il4r/Ifnlr1/Il13ra1/Socs1/Jak3/Stat3/Ifngr2/Myc/Prl/Il2rb/Aox4/Pik3cd/Il24/Clcf1/Ccnd1/Cntf/Il27/Cish/Il10rb/Osm/Ifng/Jak2/Lepr/Ifnar2
rno04613	Neutrophil extracellular trap formation	108	0.746994	1.97746	9.9419e-10	1.5765e-08	1.0814e-08	1275	tags=28%, list=8%, signal=26%	Fcgr3a/Itgal/Itgam/Rac2/Fcgr1a/Itgb2/Clec7a/Ncf4/Tlr7/Tlr2/Cybb/Cyba/Ncf1/Casp1/C5ar1/Ncf2/Casp4/Syk/Selplg/Tlr8/Hdac6/Gsdmd/Tlr4/Itgb3/Plcg2/Plcb2/Pik3cd/Cr1l/Actb/Nfkb1
rno05322	Systemic lupus erythematosus	55	0.831549	2.06143	1.07471e-09	1.62671e-08	1.11584e-08	814	tags=38%, list=5%, signal=36%	Fcgr3a/C2/C1qa/C4a/C1qc/C1qb/C4b/Fcgr1a/Cd86/RT1-Ba/Trim21/RT1-Da/Cd40/C1r/C1s/RT1-Db1/Cd80/RT1-DMb/RT1-DMa/RT1-DOa/C7
rno05323	Rheumatoid arthritis	85	0.77504	2.01292	1.24464e-09	1.80202e-08	1.23609e-08	955	tags=36%, list=6%, signal=34%	Itgal/Itgb2/Tlr2/Cd86/Ccl2/RT1-Ba/Ccl12/Ccl5/RT1-Da/Tnfsf13b/Icam1/Ccl3/Mmp3/Il6/Tgfb1/Il1b/Acp5/RT1-Db1/Cd80/Il18/RT1-DMb/Csf1/RT1-DMa/Tcirg1/Tlr4/RT1-DOa/Ltb/Fos/Jun/Tnfsf13/Cxcl1
rno05142	Chagas disease	97	0.757123	1.98827	1.33137e-09	1.84728e-08	1.26714e-08	1708	tags=41%, list=11%, signal=37%	C1qa/C1qc/C1qb/Tlr2/Gna15/Ccl2/Ccl12/Ccl5/Tlr9/Cd3e/Ccl3/Il6/Tgfb1/Casp8/Il1b/Cd3g/Ifngr1/Tlr6/Serpine1/Myd88/Tgfbr1/Tlr4/Tnfrsf1a/Ifngr2/Cd247/Fos/Plcb2/Pik3cd/Tgfbr2/Jun/Irak4/Cd3d/Nfkb1/Nfkbia/Cflar/Rela/Tnf/Ifng/Gna14/Calr
rno05320	Autoimmune thyroid disease	52	0.837965	2.06111	1.75995e-09	2.25408e-08	1.54619e-08	1163	tags=50%, list=7%, signal=47%	RT1-CE7/RT1-S3/Cd86/RT1-CE5/RT1-A1/RT1-CE4/RT1-CE10/RT1-Ba/RT1-N3/RT1-A2/Prf1/RT1-Da/RT1-T24-3/Cd40/RT1-T24-4/RT1-A3/RT1-M6-1/RT1-Db1/Cd80/RT1-DMb/RT1-DMa/RT1-CE3/RT1-DOa/RT1-T24-1/Tshr/Gzmb
rno04620	Toll-like receptor signaling pathway	88	0.762492	1.98215	1.70553e-09	2.25408e-08	1.54619e-08	1562	tags=40%, list=10%, signal=36%	Tlr7/Tlr2/Stat1/Cd86/Irf9/Ccl5/Tlr9/Irf5/Cd40/Map3k8/Ccl3/Il6/Casp8/Ticam2/Ccl4/Il1b/Tlr8/Stat2/Tlr6/Myd88/Cd14/Cd80/Tlr3/Tlr4/Fos/Pik3cd/Jun/Irak4/Lbp/Spp1/Nfkb1/Nfkbia/Ripk1/Rela/Tnf
rno05417	Lipid and atherosclerosis	196	0.668396	1.83612	2.20448e-09	2.71886e-08	1.865e-08	1681	tags=31%, list=11%, signal=28%	Vav1/Ncf4/Pycard/Tlr2/Cybb/Cyba/Ncf1/Ccl2/Casp1/Nlrp3/Tnfsf10/Ccl12/Ccl5/Icam1/Cd40/Lyn/Ncf2/Ccl3/Mmp3/Il6/Casp8/Ticam2/Il1b/Olr1/Pou2f2/Tlr6/Casp7/Myd88/Cd14/Il18/Stat3/Tlr4/Tnfrsf1a/Bid/Casp6/Apaf1/Fos/Plcb2/Mmp9/Hspa2/Pik3cd/Jun/Cxcl1/Irak4/Rap1b/Lbp/Hspa1l/Nfe2l2/Nfkb1/Xbp1/Pou2f3/Hspa5/Nfkbia/Hspa1b/Calml5/Rela/Cyp2j4/Tnf/Abca1/Jak2
rno05162	Measles	127	0.71549	1.91538	3.66513e-09	4.35888e-08	2.98997e-08	1380	tags=31%, list=9%, signal=28%	Mx2/Fcgr2b/Ifih1/Tlr7/Tlr2/Stat1/Irf9/Tlr9/Oas1i/Cd3e/Oas2/Il6/Eif2ak2/Casp8/Il1b/Stat2/Cd3g/Il2rg/Myd88/Jak3/Msn/Stat3/Tlr4/Il2rb/Bid/Apaf1/Fos/Oas3/Tradd/Pik3cd/Jun/Irak4/Ccnd1/Bak1/Hspa1l/Cd3d/Nfkb1/Nfkbia/Hspa1b
rno04940	Type I diabetes mellitus	52	0.832248	2.04705	3.83992e-09	4.40929e-08	3.02455e-08	907	tags=46%, list=6%, signal=44%	RT1-CE7/RT1-S3/Cd86/RT1-CE5/RT1-A1/RT1-CE4/RT1-CE10/RT1-Ba/RT1-N3/RT1-A2/Prf1/RT1-Da/RT1-T24-3/RT1-T24-4/Il1b/RT1-A3/RT1-M6-1/RT1-Db1/Cd80/RT1-DMb/RT1-DMa/RT1-CE3/RT1-DOa/RT1-T24-1
rno05332	Graft-versus-host disease	44	0.852996	2.06757	4.70029e-09	5.21732e-08	3.57882e-08	1585	tags=68%, list=10%, signal=62%	RT1-CE7/RT1-S3/Cd86/RT1-CE5/RT1-A1/RT1-CE4/RT1-CE10/RT1-Ba/RT1-N3/RT1-A2/Prf1/RT1-Da/RT1-T24-3/RT1-T24-4/Il6/Il1b/RT1-A3/RT1-M6-1/RT1-Db1/Cd80/RT1-DMb/RT1-DMa/RT1-CE3/RT1-DOa/RT1-T24-1/Gzmb/Klrc1/RT1-M3-1/Tnf/Ifng
rno04650	Natural killer cell mediated cytotoxicity	94	0.758853	1.98541	6.60222e-09	7.09206e-08	4.86479e-08	1585	tags=36%, list=10%, signal=33%	Fcgr3a/Itgal/Rac2/Fcer1g/Itgb2/Lat2/Vav1/Tyrobp/Ptpn6/Lcp2/Tnfsf10/Hcst/Prf1/Icam1/Klrk1/Syk/Ifngr1/Cd48/Shc1/Lck/Ifngr2/Cd247/Sh2d1b/Bid/Plcg2/Pik3cd/Gzmb/Ncr3/Shc4/Sh3bp2/Klrc1/Ncr1/Tnf/Ifng
rno04640	Hematopoietic cell lineage	82	0.76929	1.99708	7.84675e-09	8.16553e-08	5.60114e-08	1410	tags=45%, list=9%, signal=41%	Itgam/Fcgr1a/Cd37/Csf3r/Cd33/Cd8a/Cd4/Csf1r/Cd22/RT1-Ba/RT1-Da/Cd3e/Il6/Il1b/Cd3g/Csf2ra/Il6r/Cd1d1/Cd14/RT1-Db1/Il4r/RT1-DMb/Cd2/Cd8b/Csf1/RT1-DMa/Itga6/Itgb3/RT1-DOa/Cd44/Il1r2/Mme/Cr1l/Itga5/Cd3d/Ms4a1/Dntt
rno05321	Inflammatory bowel disease	58	0.811279	2.02575	1.05498e-08	1.06457e-07	7.30239e-08	2052	tags=59%, list=13%, signal=51%	Il21r/Tlr2/Stat1/RT1-Ba/RT1-Da/Il6/Tgfb1/Il1b/Il18rap/Il2rg/Ifngr1/Stat6/RT1-Db1/Il4r/Il18/RT1-DMb/RT1-DMa/Stat3/Tlr4/Ifngr2/RT1-DOa/Tbx21/Il18r1/Jun/Maf/Nfkb1/Rela/Smad3/Tnf/Ifng/RT1-DOb/Tgfb3/Smad2/Il5
rno04061	Viral protein interaction with cytokine and cytokine receptor	81	0.772512	2.00184	1.46462e-08	1.43446e-07	9.83968e-08	1648	tags=48%, list=10%, signal=43%	Cxcl13/Csf1r/Ccl7/Ccl2/Tnfrsf1b/Il10ra/Tnfsf10/Ccl12/Ccl5/Cx3cr1/Tnfrsf14/Ccr5/Ccl3/Il6/Ccl4/Il18rap/Il2rg/Il6r/Ccl19/Ccl17/Il18/Csf1/Tnfrsf1a/Ccl6/Il2rb/Il18r1/Cxcl1/Cxcr3/Ccl22/Ccl11/Il24/Ccl9/Cxcr2/Ppbp/Il10rb/Tnf/Ccr1/Pf4/Ccl20
rno05330	Allograft rejection	45	0.84223	2.04281	2.5264e-08	2.40369e-07	1.64881e-07	907	tags=53%, list=6%, signal=50%	RT1-CE7/RT1-S3/Cd86/RT1-CE5/RT1-A1/RT1-CE4/RT1-CE10/RT1-Ba/RT1-N3/RT1-A2/Prf1/RT1-Da/RT1-T24-3/Cd40/RT1-T24-4/RT1-A3/RT1-M6-1/RT1-Db1/Cd80/RT1-DMb/RT1-DMa/RT1-CE3/RT1-DOa/RT1-T24-1
rno04668	TNF signaling pathway	116	0.712189	1.8973	3.17986e-08	2.94137e-07	2.01763e-07	1862	tags=38%, list=12%, signal=34%	Ifi47/Ripk3/Ccl2/Tnfrsf1b/Bcl3/Irf1/Ccl12/Ccl5/Icam1/Mlkl/Socs3/Map3k8/Mmp3/Il6/Casp8/Il1b/Cebpb/Birc3/Casp7/Rhbdf2/Csf1/Ptgs2/Edn1/Tnfrsf1a/Fos/Tradd/Junb/Il18r1/Mmp9/Pik3cd/Jun/Cxcl1/Traf5/Nfkb1/Nfkbia/Ripk1/Cflar/Rela/Creb3l1/Tnf/Ccl20/Adam17/Tab2/Traf2
rno05167	Kaposi sarcoma-associated herpesvirus infection	187	0.655993	1.79674	3.34455e-08	3.01009e-07	2.06477e-07	1734	tags=34%, list=11%, signal=30%	RT1-CE7/RT1-S3/Stat1/Cd86/Irf9/RT1-CE5/RT1-A1/RT1-CE4/RT1-CE10/Hck/RT1-N3/RT1-A2/Icam1/RT1-T24-3/RT1-T24-4/Pik3r5/Lyn/Ccr5/Pik3cg/Syk/Il6/Eif2ak2/Casp8/Stat2/RT1-A3/Gngt2/Zfp36/RT1-M6-1/Ifngr1/Cd200r1/Cdkn1a/Tlr3/Stat3/Gnb3/Ptgs2/RT1-CE3/Tnfrsf1a/Myc/Bid/Plcg2/Gng11/Fos/Tradd/RT1-T24-1/Pik3cd/Jun/Angpt2/Cxcl1/Pik3r6/Mapkapk2/Ccnd1/Bak1/Itpr3/Nfkb1/Nfkbia/Calml5/E2f2/Rela/RT1-M3-1/Ccr1/Rcan1/Jak2/…
rno00190	Oxidative phosphorylation	96	-0.621444	-2.31567	3.46435e-08	3.03587e-07	2.08245e-07	3202	tags=64%, list=20%, signal=51%	Ndufa11/Ndufa4l2/Cox7a2l/Ndufb10/Ndufa9/Ndufv1/LOC100361879/Ndufs2/Cox6a2/Ndufs4/Atp6v0e2/Ndufa6/Atp6v1a/Sdha/Uqcrc2/Atp6v1c1/Sdhc/Uqcrc1/Ndufs1/Ndufa10/Cox17/Ndufs7/Atp6v1h/Ndufv2/Atp6v1b2/Ndufb3/Ndufa5/Ndufb5/Ndufs5/Ndufa13/Atp6v1c2/Ndufb2/Cox4i1/Cox6b1/Ndufc2/Uqcrb/Ndufb6/Cox7b/Cycs/Uqcrh/Cox5a/Ndufs3/Cyc1/Uqcr10/Ndufa8/Cox7a2/Cox6c/Uqcrfs1/Ndufc1/Ndufb8/Uqcrq/Ndufa2/Cox5b/Cox6a1/Ndufb7/Ndufa4…
rno05170	Human immunodeficiency virus 1 infection	197	0.647612	1.77907	5.73068e-08	4.89312e-07	3.35643e-07	1862	tags=32%, list=12%, signal=29%	Tap1/Rac2/RT1-CE7/Cd4/Tlr2/RT1-S3/RT1-CE5/RT1-A1/RT1-CE4/Bst2/RT1-CE10/Tnfrsf1b/Cdk1/Tap2/RT1-N3/RT1-A2/RT1-T24-3/RT1-T24-4/Cd3e/Ccr5/Tapbp/Casp8/Trim5/Cd3g/RT1-A3/Gngt2/RT1-M6-1/Myd88/B2m/Gnb3/Tlr4/RT1-CE3/Samhd1/Tnfrsf1a/Cd247/Ccnb1/Bid/Plcg2/Gng11/Fos/Tradd/RT1-T24-1/Pik3cd/Jun/Irak4/Atm/Bak1/Traf5/Cd3d/Itpr3/Nfkb1/Nfkbia/Ripk1/Calml5/Rela/RT1-M3-1/Tnf/Calr/Pxn/Pak4/Pdia3/Tab2/Traf2
rno05203	Viral carcinogenesis	177	0.65328	1.78208	1.11786e-07	9.30622e-07	6.38359e-07	3040	tags=42%, list=19%, signal=34%	RT1-CE7/RT1-S3/Irf9/RT1-CE5/RT1-A1/RT1-CE4/RT1-CE10/Cdk1/RT1-N3/RT1-A2/RT1-T24-3/RT1-T24-4/Lyn/Ccr5/Syk/Ccna2/Eif2ak2/Casp8/RT1-A3/Egr2/RT1-M6-1/Cdkn1a/Hdac6/Nfkb2/Jak3/Egr3/Stat3/RT1-CE3/Scin/Tradd/RT1-T24-1/Pik3cd/Jun/Rbl1/Mapkapk2/Ccnd1/Bak1/Traf5/Nfkb1/Rel/Nfkbia/Cdc20/Rela/Creb3l1/RT1-M3-1/Pxn/Cdkn2b/Ltbr/Traf2/Ccnd2/Tp53/RT1-CE2/Creb3/Rb1/Stat5b/Il6st/RT1-M2/Ccnd3/Cdk2/Creb1/Irf3/Jak1/Cdkn2…
rno05163	Human cytomegalovirus infection	223	0.630833	1.74118	1.14595e-07	9.30734e-07	6.38436e-07	1568	tags=29%, list=10%, signal=26%	Tap1/Rac2/RT1-CE7/RT1-S3/RT1-CE5/RT1-A1/RT1-CE4/RT1-CE10/Ccl2/Il10ra/Ccl12/Tap2/RT1-N3/RT1-A2/Ccl5/RT1-T24-3/RT1-T24-4/Ccr5/Tapbp/Ccl3/Il6/Casp8/Ccl4/Il1b/RT1-A3/Gngt2/Il6r/RT1-M6-1/Adcy4/Cdkn1a/B2m/Stat3/Gnb3/Ptgs2/RT1-CE3/Ptger4/Tnfrsf1a/Itgb3/Myc/Bid/Gng11/Plcb2/Tradd/RT1-T24-1/Pik3cd/Eif4ebp1/Akap13/Ccnd1/Bak1/Adcy7/Traf5/Itpr3/Nfkb1/Nfkbia/Cxcr2/Ripk1/Calml5/Il10rb/E2f2/Rela/Creb3l1/RT1-M3-1…
rno05134	Legionellosis	53	0.808489	1.99797	1.18894e-07	9.42663e-07	6.46619e-07	1562	tags=49%, list=10%, signal=44%	Itgam/Itgb2/Pycard/Tlr2/Casp1/Nlrc4/Il6/Casp8/Il1b/Naip6/Casp7/Myd88/Cd14/Nfkb2/Il18/Tlr4/Apaf1/Cxcl1/Eef1a1/Cr1l/Hspa1l/Nfkb1/Nfkbia/Hspa1b/Rela/Tnf
rno04062	Chemokine signaling pathway	173	0.653228	1.78008	1.55197e-07	1.20188e-06	8.24427e-07	1681	tags=31%, list=11%, signal=28%	Cxcl13/Rac2/Vav1/Stat1/Ccl7/Ncf1/Was/Ccl2/Hck/Ccl12/Ccl5/Cx3cr1/Fgr/Cxcl16/Pik3r5/Lyn/Ccr5/Pik3cg/Ccl3/Ccl4/Stat2/Gngt2/Ccl19/Adcy4/Ccl17/Prkcd/Jak3/Shc1/Stat3/Gnb3/Ccl6/Plcg2/Gng11/Plcb2/Pik3cd/Cxcl1/Pik3r6/Cxcr3/Ccl22/Ccl11/Cxcr6/Rap1b/Adcy7/Shc4/Nfkb1/Ccl9/Nfkbia/Cxcr2/Ppbp/Rela/Ccr1/Pf4/Ccl20/Jak2
rno04625	C-type lectin receptor signaling pathway	105	0.711549	1.88718	1.90453e-07	1.44139e-06	9.88717e-07	1565	tags=34%, list=10%, signal=31%	Fcer1g/Clec7a/Pycard/Stat1/Irf9/Casp1/Bcl3/Nlrp3/Irf1/Card9/Lsp1/Syk/Il6/Casp8/Il1b/Stat2/Egr2/Ccl17/Nfkb2/Prkcd/Egr3/Ptgs2/Plcg2/Relb/Pik3cd/Jun/Ccl22/Mapkapk2/Itpr3/Nfkb1/Rras/Nfkbia/Calml5/Rela/Tnf/Bcl10
rno04210	Apoptosis	124	0.69185	1.85048	2.14805e-07	1.58955e-06	1.09035e-06	1629	tags=35%, list=10%, signal=32%	Csf2rb/Bcl2a1/Ctsz/Ctss/Tnfsf10/Prf1/Ctsc/Ctsh/Casp8/Casp12/Birc3/Casp7/Parp3/Gadd45g/Tuba1c/Tnfrsf1a/Bid/Casp6/Apaf1/Fos/Tradd/Pik3cd/Jun/Parp4/Birc5/Ctsw/Atm/Bcl2l11/Bak1/Gzmb/Actb/Lmnb1/Ctsb/Itpr3/Nfkb1/Nfkbia/Gadd45a/Ripk1/Pidd1/Gadd45b/Cflar/Rela/Tnf/Parp2
rno04666	Fc gamma R-mediated phagocytosis	86	0.731675	1.90096	2.66209e-07	1.92712e-06	1.32191e-06	1478	tags=29%, list=9%, signal=27%	Fcgr3a/Fcgr2b/Rac2/Fcgr1a/Vav1/Ptprc/Ncf1/Was/Hck/Lyn/Inpp5d/Syk/Arpc1b/Pla2g4a/Prkcd/Asap3/Scin/Plcg2/Wasf2/Pik3cd/Vasp/Marcks/Pld1/Sphk1/Arpc5
rno05340	Primary immunodeficiency	34	0.846505	1.98834	3.28037e-07	2.32418e-06	1.59427e-06	1325	tags=56%, list=8%, signal=51%	Tap1/Ptprc/Cd8a/Cd4/Tap2/Blnk/Cd40/Btk/Cd3e/Il2rg/Tnfrsf13b/Jak3/Cd8b/Dclre1c/Lck/Ciita/Ada/Cd3d/Tnfrsf13c
rno04623	Cytosolic DNA-sensing pathway	62	0.772658	1.93985	3.82177e-07	2.65135e-06	1.81869e-06	1609	tags=37%, list=10%, signal=33%	Zbp1/Pycard/Ripk3/Mefv/Casp1/Nlrp3/Ccl5/Mlkl/Il6/Casp8/Ccl4/Il1b/Casp7/Gsdmd/Il18/Dnase2/Samhd1/Il33/Nfkb1/Nfkbia/Ripk1/Rela/Trex1
rno04659	Th17 cell differentiation	102	0.705019	1.86341	4.21283e-07	2.86301e-06	1.96388e-06	1785	tags=39%, list=11%, signal=35%	Il21r/Cd4/Stat1/RT1-Ba/RT1-Da/Cd3e/Il6/Tgfb1/Il1b/Cd3g/Il2rg/Il6r/Ifngr1/Stat6/RT1-Db1/Il4r/RT1-DMb/Jak3/Tgfbr1/RT1-DMa/Stat3/Lck/Ifngr2/RT1-DOa/Cd247/Tbx21/Il2rb/Fos/Tgfbr2/Jun/Cd3d/Nfkb1/Il27/Nfkbia/Rela/Smad3/Ifng/Prkcq/Jak2/RT1-DOb
rno04662	B cell receptor signaling pathway	73	0.741437	1.90032	1.2277e-06	8.17651e-06	5.60867e-06	1619	tags=37%, list=10%, signal=33%	Fcgr2b/Rac2/Card11/Vav1/Ptpn6/Dapp1/Cd22/Pik3ap1/Blnk/Btk/Lyn/Inpp5d/Syk/Ifitm1/Lilra5/Lilrb4/Lilrb3/Plcg2/Cd79b/Fos/Pik3cd/Jun/Nfkb1/Nfkbia/Rela/Bcl10/Cd72
rno05135	Yersinia infection	129	0.671828	1.79809	1.68564e-06	1.07946e-05	7.40454e-06	1871	tags=31%, list=12%, signal=28%	Rac2/Vav1/Cd8a/Cd4/Pycard/Mefv/Was/Ccl2/Casp1/Lcp2/Nlrp3/Ccl12/Nlrc4/Il6/Arpc1b/Il1b/Myd88/Il18/Skap2/Cd8b/Tlr4/Lck/Wasf2/Fos/Pik3cd/Rps6ka1/Jun/Irak4/Actb/Itga5/Nfkb1/Nfkbia/Arpc5/Rela/Tnf/Itgb1/Pxn/Tab2/Traf2/Itga4
rno05132	Salmonella infection	239	0.6033	1.66762	1.68362e-06	1.07946e-05	7.40454e-06	1875	tags=25%, list=12%, signal=22%	Mk1/Ptprc/Pycard/Ripk3/Tlr2/Nckap1l/Cyth4/Casp1/Rhoh/Nlrp3/Tnfsf10/Tlr9/Mlkl/Nlrc4/Pik3cg/Casp4/Il6/Arpc1b/Casp8/Il1b/Naip6/Birc3/Tlr6/Casp7/Myd88/Tubb6/Cd14/Exoc7/Gsdmd/Il18/Tuba1c/Tlr4/Tnfrsf1a/Myc/Fos/Tradd/Pik3cd/Jun/Irak4/Fhod1/Nod1/Bak1/Actb/Myl12a/Nfkb1/Rras/Nfkbia/Ripk1/Arpc5/Ahnak/Rela/Tnf/Cyfip1/Myl2/Pfn1/Ripk2/Rab7b/Tab2/Traf2/Anxa2
rno05165	Human papillomavirus infection	317	0.574849	1.59625	2.32627e-06	1.4616e-05	1.00258e-05	2308	tags=27%, list=14%, signal=24%	Oasl/Mx2/RT1-CE7/RT1-S3/Stat1/Irf9/RT1-CE5/RT1-A1/RT1-CE4/RT1-CE10/Irf1/RT1-N3/RT1-A2/RT1-T24-3/RT1-T24-4/Ccna2/Eif2ak2/Casp8/Stat2/RT1-A3/RT1-M6-1/Cdkn1a/Tlr3/Tcirg1/Ptgs2/Itga11/Col6a1/RT1-CE3/Ptger4/Itgb7/Tnfrsf1a/Wnt4/Itga6/Itgb3/Lamb1/Itgb4/Tradd/RT1-T24-1/Pik3cd/Col6a2/Rbl1/Atm/Wnt2b/Eif4ebp1/Thbs4/Ccnd1/Bak1/Thbs1/Thbs2/Itga5/Spp1/Col1a2/Nfkb1/Mfng/Lama2/Tnc/Rela/Col1a1/Creb3l1/RT1-M3-1/Tn…
rno04936	Alcoholic liver disease	123	0.669278	1.79257	2.54825e-06	1.57142e-05	1.07791e-05	1562	tags=22%, list=10%, signal=20%	C2/C1qa/C4a/C1qc/C1qb/C4b/C5ar1/Il6/Casp8/Il1b/Myd88/C3ar1/Cd14/Il17ra/Tlr4/Tnfrsf1a/Tradd/Cxcl1/Irak4/Ccnd1/Lbp/Nfkb1/Nfkbia/Ripk1/Il17rc/Rela/Tnf
rno04218	Cellular senescence	160	0.642061	1.73637	2.92896e-06	1.77335e-05	1.21643e-05	1592	tags=29%, list=10%, signal=26%	RT1-CE7/RT1-S3/RT1-CE5/RT1-A1/RT1-CE4/RT1-CE10/Cdk1/RT1-N3/RT1-A2/RT1-T24-3/RT1-T24-4/Il6/Ccna2/Tgfb1/RT1-A3/RT1-M6-1/Serpine1/Cdkn1a/Gadd45g/Tgfbr1/RT1-CE3/Myc/Ccnb1/RT1-T24-1/Pik3cd/Tgfbr2/Zfp36l1/Rbl1/Atm/Foxm1/Eif4ebp1/Mapkapk2/Mybl2/Ccnd1/Itpr3/Nfkb1/Rras/Igfbp3/Gadd45a/Gadd45b/Calml5/E2f2/Rela/RT1-M3-1/Smad3/Chek2
rno05144	Malaria	45	0.793422	1.92443	6.22611e-06	3.70231e-05	2.5396e-05	1996	tags=64%, list=12%, signal=57%	Itgal/Itgb2/Tlr2/Ccl2/Ccl12/Tlr9/Icam1/Cd40/Klrk1/Il6/Tgfb1/Il1b/Sdc1/Myd88/Il18/Tlr4/Hbb-b1/Gypc/Thbs4/Cr1l/Thbs1/Thbs2/Tnf/Ifng/Klrb1b/Klrb1c/Tgfb3/Thbs3/Cd40lg
rno05202	Transcriptional misregulation in cancer	171	0.628895	1.71526	7.66298e-06	4.4768e-05	3.07085e-05	1519	tags=28%, list=10%, signal=26%	Itgam/Fcgr1a/Bcl2a1/Csf1r/Spi1/Cd86/Cebpa/Cd40/Lyl1/Spint1/Pml/Mmp3/Il6/Ccna2/Cebpb/Birc3/Cdkn1a/Cd14/Plau/Gadd45g/Fli1/Hhex/Itgb7/Nfkbiz/Myc/Il2rb/Cdkn2c/Mmp9/Tgfbr2/Il1r2/Dusp6/Maf/Atm/Bak1/Gzmb/Bmp2k/Nfkb1/Rel/Cebpe/Igfbp3/Gadd45a/Nr4a3/Ngfr/Aff1/Gadd45b/Tlx1/Rela/Elk4
rno04672	Intestinal immune network for IgA production	41	0.78491	1.89083	1.61975e-05	9.29961e-05	6.37906e-05	2052	tags=59%, list=13%, signal=51%	Cd86/RT1-Ba/RT1-Da/Tnfsf13b/Cd40/Il6/Tgfb1/Il15ra/Icoslg/Tnfrsf13b/RT1-Db1/Cd80/RT1-DMb/RT1-DMa/Itgb7/RT1-DOa/Tnfsf13/Tnfrsf13c/RT1-DOb/Ltbr/Icos/Itga4/Cd40lg/Il5
rno05235	PD-L1 expression and PD-1 checkpoint pathway in cancer	86	0.691919	1.79767	1.72378e-05	9.72915e-05	6.6737e-05	1681	tags=34%, list=11%, signal=30%	Cd4/Ptpn6/Tlr2/Stat1/Batf/Batf3/Tlr9/Cd3e/Ticam2/Cd3g/Ifngr1/Myd88/Stat3/Tlr4/Batf2/Lck/Ifngr2/Cd247/Fos/Pik3cd/Jun/Cd274/Cd3d/Nfkb1/Nfkbia/Rela/Ifng/Prkcq/Jak2
rno05161	Hepatitis B	147	0.618705	1.66715	2.48897e-05	0.000138138	9.47555e-05	3040	tags=39%, list=19%, signal=32%	Ifih1/Tlr2/Stat1/Il6/Ccna2/Tgfb1/Casp8/Ticam2/Stat2/Casp12/Egr2/Cdkn1a/Stat6/Myd88/Tlr3/Jak3/Tgfbr1/Egr3/Stat3/Tlr4/Myc/Bid/Apaf1/Fos/Mmp9/Pik3cd/Tgfbr2/Jun/Irak4/Birc5/Nfkb1/Nfkbia/E2f2/Rela/Creb3l1/Smad3/Tnf/Jak2/Tab2/Tgfb3/Pcna/Tp53/Creb3/Rb1/Stat5b/Ptk2b/Cdk2/Creb1/Irf3/Jak1/Casp3/Fas/Mapk3/Prkca/Nras/Ep300/Slc10a1/Creb3l2
rno05221	Acute myeloid leukemia	66	0.721878	1.83121	2.8208e-05	0.000153988	0.000105628	1305	tags=27%, list=8%, signal=25%	Itgam/Fcgr1a/Bcl2a1/Csf1r/Spi1/Pim1/Cebpa/Pml/Ccna2/Cd14/Stat3/Myc/Pik3cd/Dusp6/Eif4ebp1/Ccnd1/Nfkb1/Cebpe
rno04657	IL-17 signaling pathway	89	0.676619	1.75748	4.08429e-05	0.000219366	0.000150474	2070	tags=39%, list=13%, signal=34%	Ccl7/Ccl2/Ccl12/Mmp3/Il6/Casp8/Il1b/Cebpb/Fosb/Ccl17/Fosl1/Il17ra/Ptgs2/Fos/Tradd/Mmp9/Jun/Cxcl1/Usp25/Ccl11/Traf5/Nfkb1/Nfkbia/Il17rb/Mapk7/Il17rc/Rela/Tnf/Ifng/Ccl20/Tab2/Traf2/Hsp90b1/Il5/Tnfaip3
rno03250	Viral life cycle - HIV-1	54	0.740472	1.82777	4.54367e-05	0.000240165	0.000164741	732	tags=13%, list=5%, signal=12%	Mx2/Smarcb1/Cd4/Bst2/Ccr5/Trim5/Samhd1
rno04670	Leukocyte transendothelial migration	109	0.654267	1.7351	8.3712e-05	0.000435564	0.000298775	1274	tags=28%, list=8%, signal=26%	Itgal/Itgam/Rac2/Itgb2/Vav1/Ncf4/Cybb/Cyba/Ncf1/Rhoh/Icam1/Cldn4/Ncf2/Cldn19/Cldn9/Sipa1/Cldn24/Msn/Cldn1/Mmp2/Plcg2/Mmp9/Pik3cd/Cldn20/Cdh5/Vasp/Rap1b/Actb/Cldn23/Myl12a
rno04148	Efferocytosis	150	0.605373	1.63048	0.00013259	0.000679267	0.000465943	1817	tags=25%, list=11%, signal=22%	C1qa/C1qc/C1qb/P2ry6/Ptpn6/Ch25h/Casp1/Cx3cr1/Tgfb1/Havcr2/Cebpb/Casp7/Timd2/P2ry12/Dusp2/Pros1/Ptgs2/Ptger4/Itgb3/Pla2g15/Mapkapk2/Thbs1/P2ry2/Axl/Sphk1/Dusp5/Dusp4/Sgk1/Mertk/Nr1h3/Panx1/Abca1/Jak2/Calr/Adam17/Rab7b/Alox15
rno04611	Platelet activation	118	0.622235	1.66606	0.000233735	0.0011793	0.00080894	1274	tags=25%, list=8%, signal=23%	Fcer1g/Fermt3/Lcp2/Tbxas1/Pik3r5/Btk/Lyn/Pik3cg/Syk/Apbb1ip/Pla2g4a/Adcy4/P2ry12/Itgb3/Vamp8/Plcg2/Plcb2/Pik3cd/Pik3r6/Tln1/Vasp/Rap1b/Col3a1/Actb/Adcy7/Itpr3/F2rl3/Col1a2/Myl12a
rno04142	Lysosome	130	0.61011	1.63634	0.000253687	0.00126086	0.000864886	2866	tags=34%, list=18%, signal=28%	Cd68/Ctsz/Slc11a1/Laptm5/Ctss/Ctsc/Ctsh/Npc2/Ctse/Napsa/Acp5/Man2b1/Gusb/Tcirg1/Lgmn/Dnase2/Fuca1/Hexb/Glb1/Ctsw/Litaf/Pla2g15/Gm2a/Ctsb/Ctns/Ctsa/Galns/Hexa/Cd63/Lamp2/M6pr/Gaa/Psap/Naglu/Scarb2/Cln3/Sumf1/Ctsl/Lipa/Tpp1/Asah1/Manba/Hyal2/Ap1g2
rno05146	Amoebiasis	91	0.648781	1.68891	0.000259292	0.00126977	0.000870997	1864	tags=32%, list=12%, signal=28%	Itgam/Itgb2/Tlr2/Gna15/Il6/Tgfb1/Il1b/Cd1d1/Cd14/Tlr4/Lamb1/Plcb2/Pik3cd/Il1r2/Cxcl1/Col3a1/Serpinb10/Col1a2/Nfkb1/Lama2/Rela/Col1a1/Tnf/Ifng/Lamc1/Gna14/Lama4/Rab7b/Tgfb3
rno04658	Th1 and Th2 cell differentiation	84	0.657754	1.71028	0.000285095	0.00137589	0.000943792	1785	tags=38%, list=11%, signal=34%	Cd4/Stat1/RT1-Ba/RT1-Da/Cd3e/Cd3g/Il2rg/Ifngr1/Stat6/RT1-Db1/Il4r/RT1-DMb/Jak3/RT1-DMa/Lck/Ifngr2/RT1-DOa/Cd247/Tbx21/Il2rb/Fos/Jun/Maf/Cd3d/Nfkb1/Nfkbia/Runx3/Rela/Ifng/Prkcq/Jak2/RT1-DOb
rno04933	AGE-RAGE signaling pathway in diabetic complications	97	0.634843	1.66715	0.000311578	0.00148222	0.00101673	1681	tags=33%, list=11%, signal=30%	Stat1/Cybb/Ccl2/Ccl12/Pim1/Icam1/Il6/Tgfb1/Il1b/Serpine1/Prkcd/Tgfbr1/Stat3/Mmp2/Thbd/Edn1/Plcg2/Plcb2/Pik3cd/Tgfbr2/Jun/Egr1/Ccnd1/Col3a1/Col1a2/Nfkb1/Rela/Col1a1/Smad3/Tnf/Plcd1/Jak2
rno04110	Cell cycle	147	0.587526	1.58313	0.000348481	0.00163442	0.00112113	3034	tags=37%, list=19%, signal=31%	Cdk1/Ccna2/Tgfb1/Mcm3/Cdkn1a/Mcm5/Gadd45g/Bub1b/Plk1/Ndc80/Myc/Ccnb1/Cdt1/Cdkn2c/Sfn/Ttk/Rbl1/Atm/Pttg1/Fbxo5/Ccnd1/Pkmyt1/Bub1/Mcm2/Espl1/Gadd45a/Gadd45b/Cdc20/E2f2/Smad3/Cdc45/Chek2/Cdkn2b/Mcm6/Tgfb3/Nipbl/Ccnd2/Smad2/Pcna/Tp53/Mad2l1bp/Ppp2r1b/Aurkb/Rb1/Mad2l1/Ccnd3/Cdk2/Cdkn2a/Cdc6/Hdac1l/Cdkn1b/Orc2/Trip13/Ddx11/Ep300
rno04217	Necroptosis	121	0.610785	1.63427	0.000382152	0.00176746	0.00121238	1862	tags=33%, list=12%, signal=29%	Zbp1/Pycard/Ripk3/Stat1/Cybb/Irf9/Casp1/Nlrp3/Tnfsf10/Mlkl/Eif2ak2/Casp8/Ticam2/Il1b/Stat2/Pla2g4a/Birc3/Ifngr1/Pygl/Stat6/Tlr3/Jak3/Stat3/Tlr4/Tnfrsf1a/Ifngr2/Bid/Tradd/Il33/Ftl1/Traf5/Ripk1/Cflar/Tnf/Ifng/Jak2/Ifnar2/Parp1/Alox15/Traf2
rno05418	Fluid shear stress and atherosclerosis	140	0.596214	1.60899	0.000429288	0.00195826	0.00134327	1707	tags=26%, list=11%, signal=23%	Gstm5/Rac2/Cyba/Ncf1/Ccl2/Ccl12/Gstt2/Icam1/Ncf2/Il1b/Sdc1/Mmp2/Gsta1/Thbd/Hmox1/Edn1/Tnfrsf1a/Itgb3/Fos/Mmp9/Pik3cd/Jun/Il1r2/Cdh5/Actb/Klf2/Nfe2l2/Nfkb1/Mapk7/Calml5/Rela/Gsta3/Tnf/Ifng/Ass1/Gstt1
rno04714	Thermogenesis	190	-0.40088	-1.6386	0.000440415	0.00198187	0.00135946	3366	tags=47%, list=21%, signal=37%	Rps6kb2/Gnas/Ndufaf7/Coa5/Npr1/Ndufa11/Tsc2/Ndufa4l2/Smarcc2/Cox7a2l/Arid1b/Ndufb10/Ndufa9/Ndufv1/LOC100361879/Cpt2/Ndufs2/Cox6a2/Prkg2/Ndufs4/Hras/Ndufa6/Sdha/Coa7/Mapk11/Dpf3/Uqcrc2/Sdhc/Uqcrc1/Sos1/Ndufs1/Ndufa10/Cox17/Adcy5/Prkaa1/Ndufaf4/Acsl3/Pparg/Ndufs7/Prkaca/Smarcd3/Ndufaf2/Ndufv2/Ndufb3/Ndufa5/Ndufb5/Frs2/Ndufs5/Ndufa13/Cpt1b/Ndufb2/Cox4i1/Cox6b1/Ndufc2/Uqcrb/Ndufb6/Cox7b/Ppargc1a/Mlst…
rno04260	Cardiac muscle contraction	78	-0.530264	-1.87682	0.00053182	0.00236128	0.00161972	2369	tags=49%, list=15%, signal=42%	Atp2a2/Cacng7/Hrc/Uqcrc2/Uqcrc1/Cacnb4/Atp1b1/Slc9a1/Cacna2d2/Tnnc1/Cox4i1/Cox6b1/Cacna1d/Atp1b2/Uqcrb/Cox7b/Uqcrh/Cox5a/Cacng1/Cyc1/Casq2/Uqcr10/Slc8a3/Cox7a2/Cox6c/Atp2a3/Uqcrfs1/Uqcrq/Cox5b/Cox6a1/Cacng6/Cox8a/Cox7b2/Cox7c/Cox4i2/Atp1a2/Cacng2/Tnnt2
rno04664	Fc epsilon RI signaling pathway	65	0.670128	1.6978	0.0006011	0.00263377	0.00180663	913	tags=18%, list=6%, signal=17%	Rac2/Fcer1g/Vav1/Lcp2/Btk/Lyn/Inpp5d/Syk/Pla2g4a/Alox5ap/Plcg2/Pik3cd
rno05160	Hepatitis C	140	0.589128	1.58987	0.000718211	0.00310603	0.00213058	1585	tags=27%, list=10%, signal=25%	Mx2/Stat1/Irf9/Cldn4/Socs3/Oas1i/Oas2/Eif2ak2/Casp8/Stat2/Cldn19/Cldn9/Cdkn1a/Cldn24/Tlr3/Cldn1/Stat3/Tnfrsf1a/Myc/Bid/Apaf1/Oas3/Tradd/Pik3cd/Rnasel/Cldn20/Ccnd1/Bak1/Cldn23/Nfkb1/Nfkbia/Ripk1/E2f2/Nr1h3/Cflar/Rela/Tnf/Ifng
rno04740	Olfactory transduction	67	-0.53297	-1.85101	0.000998993	0.00426493	0.00292553	2611	tags=22%, list=16%, signal=19%	Prkg2/Camk2a/Camk2b/Pde1b/Calm3/Olr36/Gucy2e/Prkaca/Camk2g/Gng7/Calm1/Slc8a3/Slc24a4/Olr59/Gng13
rno05310	Asthma	24	0.794494	1.75943	0.00123579	0.0051491	0.00353202	2052	tags=54%, list=13%, signal=47%	Fcer1g/RT1-Ba/RT1-Da/Cd40/RT1-Db1/RT1-DMb/RT1-DMa/RT1-DOa/Ccl11/Tnf/RT1-DOb/Cd40lg/Il5
rno04660	T cell receptor signaling pathway	117	0.594657	1.58742	0.00123702	0.0051491	0.00353202	2052	tags=26%, list=13%, signal=23%	Card11/Vav1/Ptprc/Cd8a/Cd4/Ptpn6/Lcp2/Cd3e/Map3k8/Cd3g/Cd8b/Lck/Cd247/Fos/Pik3cd/Jun/Cd3d/Nfkb1/Nfkbia/Rela/Tnf/Bcl10/Ifng/Prkcq/Pak4/Icos/Cd40lg/Tec/Nfkbie/Il5
rno04144	Endocytosis	241	0.514178	1.42143	0.00315789	0.0129824	0.0089053	1549	tags=14%, list=10%, signal=13%	RT1-CE7/RT1-S3/RT1-CE5/Cyth4/RT1-A1/RT1-CE4/RT1-CE10/RT1-N3/RT1-A2/RT1-T24-3/RT1-T24-4/Psd4/Ccr5/Pml/Arpc1b/RT1-A3/Il2rg/RT1-M6-1/Folr2/Tgfbr1/Ehd4/Asap3/RT1-CE3/Il2rb/Acap1/RT1-T24-1/Tgfbr2/Hspa1l/Cxcr2/Pld1/Hspa1b/Arpc5/RT1-M3-1/Smad3
rno04115	p53 signaling pathway	67	0.629872	1.60269	0.00416383	0.0169092	0.0115989	2923	tags=45%, list=18%, signal=37%	Cdk1/Casp8/Serpine1/Cdkn1a/Gadd45g/Shisa5/Rrm2/Ccnb1/Bid/Apaf1/Sfn/Atm/Ccnd1/Thbs1/Igfbp3/Gadd45a/Pidd1/Gadd45b/Ccng1/Chek2/Ccng2/Ccnd2/Tp53/Cd82/Ppm1d/Ccnd3/Cdk2/Cdkn2a/Casp3/Fas
rno04215	Apoptosis - multiple species	30	0.709313	1.62944	0.00737612	0.0295934	0.0202995	1404	tags=33%, list=9%, signal=30%	Casp8/Birc3/Casp7/Tnfrsf1a/Bid/Apaf1/Birc5/Bcl2l11/Bak1/Ngfr
rno00020	Citrate cycle (TCA cycle)	28	-0.649945	-1.87141	0.00788029	0.0312397	0.0214289	4524	tags=75%, list=28%, signal=54%	Idh2/Suclg1/Suclg2/Pc/Fh/Sdhd/Acly/Mdh2/Ogdh/Aco2/Sdha/Cs/Sdhc/Idh3g/Pdhb/Mdh1/Sucla2/Idh3a/Dlat/Ogdhl/Dld
rno04151	PI3K-Akt signaling pathway	335	0.473018	1.31612	0.00844443	0.0330823	0.0226928	2257	tags=25%, list=14%, signal=22%	Csf3r/Csf1r/Tlr2/Pik3ap1/Pik3r5/Pik3cg/Syk/Il6/Gngt2/Il2rg/Il6r/Osmr/Cdkn1a/Il4r/Fgf7/Jak3/Angpt4/Csf1/Gnb3/Itga11/Lpar6/Col6a1/Tlr4/Itgb7/Itga6/Itgb3/Myc/Prl/Il2rb/Lpar5/Fgf4/Lamb1/Gng11/Itgb4/Pik3cd/Angpt2/Col6a2/Pik3r6/Bdnf/Bcl2l11/Eif4ebp1/Thbs4/Ccnd1/Thbs1/Thbs2/Itga5/Spp1/Col1a2/Nfkb1/Lama2/Epha2/Tnc/Ngfr/Sgk1/Nr4a1/Rela/Col1a1/Creb3l1/Osm/Ret/Lamc1/Itgb1/Areg/Jak2/Ifnar2/Lama4/Vwf/Efna4/Er…
rno04723	Retrograde endocannabinoid signaling	133	-0.363274	-1.39528	0.00957737	0.0370845	0.0254381	3202	tags=39%, list=20%, signal=32%	Ndufa11/Ndufa4l2/Cacna1b/Mapk8/Ndufb10/Plcb4/Ndufa9/Ndufv1/Kcnj3/Ndufs2/Ndufs4/Gabra2/Gng3/Ndufa6/Mapk11/Ndufs1/Ndufa10/Adcy5/Gria2/Ndufs7/Prkaca/Ndufv2/Ndufb3/Ndufa5/Ndufb5/Cacna1a/Ndufs5/Ndufa13/Plcb1/Ndufb2/Gng7/Cacna1d/Ndufc2/Gria3/Ndufb6/Ndufs3/Gabra5/Slc32a1/Ndufa8/Gria4/Ndufc1/Mapk12/Ndufb8/Gng4/Ndufa2/Ndufb7/Ndufa4/Ndufb9/Gabra6/Gabrg1/Rims1/Gng13
rno05212	Pancreatic cancer	76	0.590168	1.52827	0.012745	0.0487824	0.0334623	2085	tags=30%, list=13%, signal=26%	Rac2/Stat1/Tgfb1/Cdkn1a/Gadd45g/Tgfbr1/Stat3/Pik3cd/Tgfbr2/Ccnd1/Bak1/Nfkb1/Gadd45a/Pld1/Gadd45b/E2f2/Rela/Smad3/Erbb2/Tgfb3/Arhgef6/Smad2/Tp53

## Sheet: Atf3_GSEA_GO
ONTOLOGY	ID	Description	setSize	enrichmentScore	NES	pvalue	p.adjust	qvalue	rank	leading_edge	core_enrichment
BP	GO:0019882	antigen processing and presentation	102	0.849121	2.24529	1e-10	4.53966e-09	3.61247e-09	907	tags=51%, list=6%, signal=48%	Fcgr3a/Fcgr2b/Clec4a3/Psmb8/Tap1/Fcgr1a/Fcer1g/Cd68/RT1-CE7/Psmb9/Unc93b1/Pycard/Slc11a1/RT1-S3/RT1-CE5/RT1-A1/Rab32/RT1-CE4/RT1-CE10/Was/RT1-Ba/Ctss/Tap2/Wdfy4/RT1-N3/RT1-A2/Ifi30/RT1-Da/Icam1/RT1-T24-3/Cd74/RT1-T24-4/Tapbp/Clec4a/Psme1/Ccl19/RT1-M6-1/Ctse/Tapbpl/B2m/Cd1d1/RT1-Db1/RT1-DMb/Erap1/Trem2/Fgl2/RT1-DMa/RT1-CE3/RT1-DOa/Rab27a/Relb/RT1-T24-1
BP	GO:0048002	antigen processing and presentation of peptide antigen	56	0.895562	2.22679	1e-10	4.53966e-09	3.61247e-09	907	tags=66%, list=6%, signal=63%	Fcgr2b/Clec4a3/Tap1/Fcgr1a/Fcer1g/RT1-CE7/Unc93b1/Pycard/Slc11a1/RT1-S3/RT1-CE5/RT1-A1/RT1-CE4/RT1-CE10/RT1-Ba/Ctss/Tap2/RT1-N3/RT1-A2/Ifi30/RT1-Da/RT1-T24-3/Cd74/RT1-T24-4/Tapbp/Clec4a/RT1-M6-1/Ctse/Tapbpl/B2m/RT1-Db1/RT1-DMb/Trem2/RT1-DMa/RT1-CE3/RT1-DOa/RT1-T24-1
BP	GO:0002443	leukocyte mediated immunity	381	0.798948	2.2226	1e-10	4.53966e-09	3.61247e-09	981	tags=36%, list=6%, signal=35%	Fcgr3a/Csf2rb/C2/C1qa/C4a/C1qc/C1qb/C4b/Itgam/Fcgr2b/Gapt/Tap1/Rac2/Fcgr1a/Fcer1g/Itgb2/Lat2/Il21r/Scimp/Anxa3/Hprt1/RT1-CE7/Nkg7/Vav1/Ptprc/Fes/Tyrobp/Clec7a/Csf3r/Slfn2/Cd8a/Myo1f/Cd300a/Unc93b1/Spi1/Ripk3/Ptpn6/Tlr2/Nckap1l/RT1-S3/RT1-CE5/RT1-A1/RT1-CE4/Ncf1/Bst2/RT1-CE10/Was/Ccl2/Cd84/Tnfrsf1b/Bcl3/Nlrp3/Sash3/Batf/Tap2/Slamf9/RT1-N3/RT1-A2/Prf1/Cx3cr1/Myo1g/RT1-Da/Fgr/Cfh/Tlr9/Icam1/Card9/RT…
BP	GO:0032760	positive regulation of tumor necrosis factor production	107	0.829797	2.2099	1e-10	4.53966e-09	3.61247e-09	1156	tags=48%, list=7%, signal=45%	Fcgr3a/Mif/Fcer1g/Ptprc/Tyrobp/Clec7a/Ifih1/Csf1r/Pycard/Tlr2/Cybb/Cyba/Ccl2/Cd84/Sash3/RT1-A2/Tlr9/Card9/Btk/Oas2/Ccr5/Ptafr/Tmem106a/Syk/Ccl3/Il6/Tgfb1/Ccl4/Havcr2/Ccl19/Ifngr1/Lgals9/Lilra5/Myd88/Cd14/Spn/Tlr3/Il18/Cd2/Stat3/Tlr4/Tnfrsf1a/Plcg2/Mmp8/Oas3/Arid5a/Il33/Nod1/Mapkapk2/Thbs1/Lbp
BP	GO:0002250	adaptive immune response	373	0.79297	2.20702	1e-10	4.53966e-09	3.61247e-09	1638	tags=43%, list=10%, signal=40%	Fcgr3a/Csf2rb/C2/C1qa/C4a/C1qc/C1qb/C4b/Fcgr2b/Gapt/Tap1/Fcgr1a/Fcer1g/Lat2/Il21r/Hprt1/RT1-CE7/Ptprc/Clec7a/Csf3r/Slfn2/Cd8a/Cd4/Adgre1/Unc93b1/Pycard/Ripk3/Ptpn6/Gpr183/Slc11a1/Nckap1l/RT1-S3/RT1-CE5/RT1-A1/RT1-CE4/RT1-CE10/Was/Tnfrsf1b/RT1-Ba/Ctss/Bcl3/Nlrp3/Sash3/Batf/Tap2/Samsn1/RT1-N3/RT1-A2/Klhl6/Prf1/Cx3cr1/Myo1g/RT1-Da/Cfh/Tnfsf13b/Icam1/Card9/RT1-T24-3/Cd40/Cd74/Klrk1/RT1-T24-4/Tnfrsf14…
BP	GO:0032755	positive regulation of interleukin-6 production	101	0.833852	2.20341	1e-10	4.53966e-09	3.61247e-09	1585	tags=51%, list=10%, signal=47%	Fcer1g/Scimp/Tyrobp/Clec7a/Aif1/Ifih1/Unc93b1/Pycard/Tlr7/Tlr2/Ucn/Laptm5/Cyba/Tlr9/Card9/Cd74/Btk/Ccr5/Ptafr/Tslp/Tmem106a/Syk/Il6/Tgfb1/Ticam2/Il1b/Tlr8/Il16/Il6r/Lgals9/Pou2f2/Lilra5/Myd88/Tnfsf4/Il17ra/Tlr3/Stat3/Tlr4/P2rx7/Plcg2/F2rl1/Arid5a/Il33/Nod1/Lbp/Xbp1/Lpl/Tnfsf9/Il17rc/Rela/Tnf/Ifng
BP	GO:1903557	positive regulation of tumor necrosis factor superfamily cytokine production	109	0.828187	2.20313	1e-10	4.53966e-09	3.61247e-09	1156	tags=47%, list=7%, signal=44%	Fcgr3a/Mif/Fcer1g/Ptprc/Tyrobp/Clec7a/Ifih1/Csf1r/Pycard/Tlr2/Cybb/Cyba/Ccl2/Cd84/Sash3/RT1-A2/Tlr9/Card9/Btk/Oas2/Ccr5/Ptafr/Tmem106a/Syk/Ccl3/Il6/Tgfb1/Ccl4/Havcr2/Ccl19/Ifngr1/Lgals9/Lilra5/Myd88/Cd14/Spn/Tlr3/Il18/Cd2/Stat3/Tlr4/Tnfrsf1a/Plcg2/Mmp8/Oas3/Arid5a/Il33/Nod1/Mapkapk2/Thbs1/Lbp
BP	GO:0016064	immunoglobulin mediated immune response	125	0.820653	2.19876	1e-10	4.53966e-09	3.61247e-09	1133	tags=39%, list=7%, signal=37%	Fcgr3a/Csf2rb/C2/C1qa/C4a/C1qc/C1qb/C4b/Fcgr2b/Gapt/Fcgr1a/Fcer1g/Il21r/Ptprc/Csf3r/Ptpn6/Bcl3/Batf/RT1-A2/RT1-Da/Cfh/Card9/Cd40/Cd74/Btk/Cfb/Inpp5d/Serping1/Tgfb1/C1rl/Stat6/Myd88/C1s/Tnfsf4/Parp3/Il4r/Prkcd/Trem2/RT1-DMa/Tcirg1/Tlr4/Nfkbiz/Tbx21/Il2rb/Tnfsf13/Gimap5/C6/Clcf1/Cr1l
BP	GO:0002460	adaptive immune response based on somatic recombination of immune receptors built from immunoglobulin superfamily domains	290	0.796867	2.19785	1e-10	4.53966e-09	3.61247e-09	1638	tags=46%, list=10%, signal=42%	Fcgr3a/Csf2rb/C2/C1qa/C4a/C1qc/C1qb/C4b/Fcgr2b/Gapt/Fcgr1a/Fcer1g/Il21r/Hprt1/RT1-CE7/Ptprc/Clec7a/Csf3r/Slfn2/Cd8a/Cd4/Unc93b1/Ripk3/Ptpn6/Slc11a1/Nckap1l/RT1-S3/RT1-CE5/RT1-A1/RT1-CE4/RT1-CE10/Was/Tnfrsf1b/Bcl3/Nlrp3/Sash3/Batf/Tap2/RT1-N3/RT1-A2/Klhl6/Prf1/Myo1g/RT1-Da/Cfh/Tnfsf13b/Icam1/Card9/RT1-T24-3/Cd40/Cd74/RT1-T24-4/Btk/Cfb/Inpp5d/Clec4a/Serping1/Il6/Tgfb1/Ctsc/Ctsh/Il1b/Havcr2/Pla2g4a/…
BP	GO:0002449	lymphocyte mediated immunity	277	0.796954	2.19279	1e-10	4.53966e-09	3.61247e-09	1173	tags=39%, list=7%, signal=36%	Fcgr3a/Csf2rb/C2/C1qa/C4a/C1qc/C1qb/C4b/Fcgr2b/Gapt/Tap1/Fcgr1a/Fcer1g/Il21r/Hprt1/RT1-CE7/Nkg7/Vav1/Ptprc/Csf3r/Slfn2/Cd8a/Unc93b1/Ripk3/Ptpn6/Nckap1l/RT1-S3/RT1-CE5/RT1-A1/RT1-CE4/RT1-CE10/Was/Tnfrsf1b/Bcl3/Nlrp3/Sash3/Batf/Tap2/RT1-N3/RT1-A2/Prf1/Myo1g/RT1-Da/Cfh/Icam1/Card9/RT1-T24-3/Cd40/Cd74/Klrk1/RT1-T24-4/Btk/Cfb/Inpp5d/Serping1/Il6/Tgfb1/Ctsc/Ctsh/Il1b/Havcr2/Il18rap/RT1-M6-1/Unc13d/Lgal…
BP	GO:0001909	leukocyte mediated cytotoxicity	133	0.819003	2.18908	1e-10	4.53966e-09	3.61247e-09	1173	tags=45%, list=7%, signal=42%	Fcgr3a/Itgam/Tap1/Fcgr1a/Hprt1/RT1-CE7/Nkg7/Vav1/Ptprc/Tyrobp/Spi1/Ripk3/Ptpn6/Nckap1l/RT1-S3/RT1-CE5/RT1-A1/RT1-CE4/Ncf1/RT1-CE10/Ccl2/Tap2/RT1-N3/RT1-A2/Prf1/Cx3cr1/RT1-Da/RT1-T24-3/Klrk1/RT1-T24-4/Tgfb1/Ctsc/Ctsh/Stxbp2/Havcr2/Il18rap/RT1-M6-1/Unc13d/Lgals9/Myd88/B2m/Cd1d1/Coro1a/RT1-Db1/Lag3/Klrc2/Il18/Cd2/RT1-CE3/P2rx7/Rab27a/Emp2/F2rl1/RT1-T24-1/Cxcl1/Gimap5/Pik3r6/Gzmm/Gzmb/Ncr3
BP	GO:0002699	positive regulation of immune effector process	263	0.794351	2.18647	1e-10	4.53966e-09	3.61247e-09	1610	tags=44%, list=10%, signal=40%	Ddx60/Itgam/Dhx58/Mif/Rac2/Fcgr1a/Fcer1g/Itgb2/Scimp/RT1-CE7/Vav1/Ptprc/Fes/Tyrobp/Cd37/Clec7a/Cd300a/Pycard/Spi1/Ptpn6/Tlr7/Tlr2/RT1-S3/Cd86/Laptm5/RT1-CE5/RT1-A1/RT1-CE4/RT1-CE10/Ccl2/Cd84/Casp1/Nlrp3/Sash3/Tap2/RT1-N3/RT1-A2/RT1-Da/Fgr/Tlr9/Card9/RT1-T24-3/Irf5/Cd40/Cd74/Klrk1/RT1-T24-4/Tnfrsf14/Btk/Lyn/Ptafr/Casp4/Syk/Il6/Tgfb1/Ticam2/Il1b/Stxbp2/Il18rap/Ccl19/RT1-M6-1/Unc13d/Lgals9/Stat6/Myd…
BP	GO:0002274	myeloid leukocyte activation	252	0.791162	2.17482	1e-10	4.53966e-09	3.61247e-09	1681	tags=44%, list=11%, signal=40%	Hamp/Fcgr3a/C1qa/Itgam/Rac2/Fcer1g/Itgb2/Lat2/Anxa3/Fes/Tyrobp/Cd37/Aif1/Irgm/Cd33/Csf1r/Myo1f/Cd300a/Pycard/Spi1/Ptpn6/Tlr2/Slc11a1/Cd86/Grn/Cd84/Casp1/Lcp2/Rhoh/Cd300lf/Batf/Batf3/Cebpa/Ccl5/Cx3cr1/Ifi35/Fgr/Dock2/Tlr9/Ubd/C5ar1/Klrk1/Btk/Lyn/Ptafr/Tslp/Tmem106a/Syk/Ccl3/Tgfb1/Ctsc/Stxbp2/Havcr2/Pla2g4a/Il18rap/Il16/Unc13d/Ifngr1/Cd48/Lgals9/Cnr2/Tlr6/Cst7/Serpine1/Timd2/Myd88/Pram1/Cd1d1/Nmi/I…
BP	GO:0019724	B cell mediated immunity	129	0.809101	2.16875	1e-10	4.53966e-09	3.61247e-09	1133	tags=38%, list=7%, signal=36%	Fcgr3a/Csf2rb/C2/C1qa/C4a/C1qc/C1qb/C4b/Fcgr2b/Gapt/Fcgr1a/Fcer1g/Il21r/Ptprc/Csf3r/Ptpn6/Bcl3/Batf/RT1-A2/RT1-Da/Cfh/Card9/Cd40/Cd74/Btk/Cfb/Inpp5d/Serping1/Tgfb1/C1rl/Stat6/Myd88/C1s/Tnfsf4/Parp3/Il4r/Prkcd/Trem2/RT1-DMa/Tcirg1/Tlr4/Nfkbiz/Tbx21/Il2rb/Tnfsf13/Gimap5/C6/Clcf1/Cr1l
BP	GO:0034341	response to type II interferon	156	0.80517	2.16283	1e-10	4.53966e-09	3.61247e-09	1702	tags=49%, list=11%, signal=45%	Gbp5/Gbp2/Gbp4/Irf8/Parp14/Parp9/Aif1/Irgm/Tlr2/Slc11a1/Gbp1/Stat1/Cd86/Mefv/Nlrc5/Ccl7/Gch1/Bst2/Was/Ccl2/RT1-Ba/Casp1/Trim21/Irf1/Ccl12/Ifitm3/Ccl5/Cfh/Icam1/Cxcl16/Ubd/Cd40/Cd74/Socs3/Ccl3/Ccl4/Stxbp2/Sp100/Ccl19/Ifngr1/Ifitm1/Lgals9/Ccl17/RT1-Db1/Socs1/Tlr3/Il18/Cldn1/Tlr4/Edn1/Ifngr2/Ccl6/Myc/Vamp8/Ciita/Vim/Rab43/Rab20/Ccl22/Ccl11/Ifitm2/Mrc1/Gbp3/Otop1/Ccl9/Hpx/Myo1c/Capg/Tnf/Ifng/Stx11/Rp…
BP	GO:0002703	regulation of leukocyte mediated immunity	245	0.78621	2.15841	1e-10	4.53966e-09	3.61247e-09	981	tags=36%, list=6%, signal=35%	Itgam/Fcgr2b/Tap1/Rac2/Fcgr1a/Fcer1g/Itgb2/Scimp/RT1-CE7/Vav1/Ptprc/Fes/Tyrobp/Clec7a/Cd300a/Spi1/Ripk3/Ptpn6/Tlr2/Nckap1l/RT1-S3/RT1-CE5/RT1-A1/RT1-CE4/Bst2/RT1-CE10/Was/Ccl2/Cd84/Tnfrsf1b/Nlrp3/Sash3/Tap2/RT1-N3/RT1-A2/Cx3cr1/RT1-Da/Fgr/Tlr9/RT1-T24-3/Cd40/Klrk1/RT1-T24-4/Btk/Lyn/Ptafr/Syk/Il6/Tgfb1/Ticam2/Il1b/Stxbp2/Havcr2/Il18rap/RT1-M6-1/Unc13d/Lgals9/Stat6/Pram1/B2m/Tnfsf4/Cd1d1/RT1-Db1/Cd…
BP	GO:0071706	tumor necrosis factor superfamily cytokine production	179	0.796392	2.15557	1e-10	4.53966e-09	3.61247e-09	1156	tags=40%, list=7%, signal=37%	Fcgr3a/Clec4a3/Mif/Fcer1g/Ptprc/Tyrobp/Clec7a/Tspo/Cd33/Ifih1/Csf1r/Pycard/Ptpn6/Tlr2/Cybb/Cyba/Ccl2/Cd84/Bcl3/Sash3/C5ar2/RT1-A2/Cx3cr1/Tlr9/Card9/Gpr18/Btk/Oas2/Ccr5/Ptafr/Gpnmb/Tmem106a/Syk/Clec4a/Ccl3/Il6/Tgfb1/Ccl4/Elf4/Havcr2/Zfp36/Ccl19/Ifngr1/Lgals9/Tlr6/Lilra5/Myd88/Acp5/Cd14/Spn/Tlr3/Il18/Lilrb4/Trem2/Cd2/Stat3/Tlr4/Ptger4/Tnfrsf1a/Plcg2/Zc3h12a/Mmp8/Oas3/Arid5a/Il33/Cd274/Ptpn22/Nod1/M…
BP	GO:1903555	regulation of tumor necrosis factor superfamily cytokine production	179	0.796392	2.15557	1e-10	4.53966e-09	3.61247e-09	1156	tags=40%, list=7%, signal=37%	Fcgr3a/Clec4a3/Mif/Fcer1g/Ptprc/Tyrobp/Clec7a/Tspo/Cd33/Ifih1/Csf1r/Pycard/Ptpn6/Tlr2/Cybb/Cyba/Ccl2/Cd84/Bcl3/Sash3/C5ar2/RT1-A2/Cx3cr1/Tlr9/Card9/Gpr18/Btk/Oas2/Ccr5/Ptafr/Gpnmb/Tmem106a/Syk/Clec4a/Ccl3/Il6/Tgfb1/Ccl4/Elf4/Havcr2/Zfp36/Ccl19/Ifngr1/Lgals9/Tlr6/Lilra5/Myd88/Acp5/Cd14/Spn/Tlr3/Il18/Lilrb4/Trem2/Cd2/Stat3/Tlr4/Ptger4/Tnfrsf1a/Plcg2/Zc3h12a/Mmp8/Oas3/Arid5a/Il33/Cd274/Ptpn22/Nod1/M…
BP	GO:0032640	tumor necrosis factor production	176	0.796756	2.15454	1e-10	4.53966e-09	3.61247e-09	1156	tags=40%, list=7%, signal=37%	Fcgr3a/Clec4a3/Mif/Fcer1g/Ptprc/Tyrobp/Clec7a/Tspo/Cd33/Ifih1/Csf1r/Pycard/Ptpn6/Tlr2/Cybb/Cyba/Ccl2/Cd84/Bcl3/Sash3/C5ar2/RT1-A2/Cx3cr1/Tlr9/Card9/Gpr18/Btk/Oas2/Ccr5/Ptafr/Gpnmb/Tmem106a/Syk/Clec4a/Ccl3/Il6/Tgfb1/Ccl4/Elf4/Havcr2/Zfp36/Ccl19/Ifngr1/Lgals9/Tlr6/Lilra5/Myd88/Acp5/Cd14/Spn/Tlr3/Il18/Lilrb4/Trem2/Cd2/Stat3/Tlr4/Ptger4/Tnfrsf1a/Plcg2/Zc3h12a/Mmp8/Oas3/Arid5a/Il33/Ptpn22/Nod1/Mapkapk…
BP	GO:0032680	regulation of tumor necrosis factor production	176	0.796756	2.15454	1e-10	4.53966e-09	3.61247e-09	1156	tags=40%, list=7%, signal=37%	Fcgr3a/Clec4a3/Mif/Fcer1g/Ptprc/Tyrobp/Clec7a/Tspo/Cd33/Ifih1/Csf1r/Pycard/Ptpn6/Tlr2/Cybb/Cyba/Ccl2/Cd84/Bcl3/Sash3/C5ar2/RT1-A2/Cx3cr1/Tlr9/Card9/Gpr18/Btk/Oas2/Ccr5/Ptafr/Gpnmb/Tmem106a/Syk/Clec4a/Ccl3/Il6/Tgfb1/Ccl4/Elf4/Havcr2/Zfp36/Ccl19/Ifngr1/Lgals9/Tlr6/Lilra5/Myd88/Acp5/Cd14/Spn/Tlr3/Il18/Lilrb4/Trem2/Cd2/Stat3/Tlr4/Ptger4/Tnfrsf1a/Plcg2/Zc3h12a/Mmp8/Oas3/Arid5a/Il33/Ptpn22/Nod1/Mapkapk…
BP	GO:0043299	leukocyte degranulation	85	0.82668	2.14951	1e-10	4.53966e-09	3.61247e-09	902	tags=38%, list=6%, signal=36%	Fcgr3a/Itgam/Rac2/Fcer1g/Itgb2/Lat2/Anxa3/Nkg7/Fes/Myo1f/Cd300a/Spi1/Nckap1l/RT1-CE5/Cd84/Fgr/Btk/Lyn/Ptafr/Syk/Ccl3/Stxbp2/Unc13d/Lgals9/Pram1/Coro1a/Klrc2/Il4r/Hmox1/Vamp8/Rab27a/F2rl1
BP	GO:0032635	interleukin-6 production	158	0.799985	2.14856	1e-10	4.53966e-09	3.61247e-09	1812	tags=47%, list=11%, signal=43%	Fcer1g/Scimp/Tyrobp/Clec7a/Aif1/Ifih1/Unc93b1/Pycard/Ptpn6/Tlr7/Tlr2/Nckap1l/Ucn/Laptm5/Cyba/Cd84/C5ar2/Tlr9/Card9/Cd74/Btk/Ccr5/Ptafr/Tslp/Inpp5d/Tmem106a/Syk/Il6/Tgfb1/Ticam2/Il1b/Tlr8/Elf4/Havcr2/Il16/Il6r/Cebpb/Lgals9/Cd200r1/Pou2f2/Lilra5/Myd88/Tnfsf4/Prg4/Il17ra/Tlr3/Lilrb4/Trem2/Stat3/Tlr4/Tnfrsf1a/P2rx7/Plcg2/Zc3h12a/F2rl1/Arid5a/Il33/Ptpn22/Nod1/Mapkapk2/Lbp/Klf2/Xbp1/Lpl/Tnfsf9/Il17rc/R…
BP	GO:0032675	regulation of interleukin-6 production	158	0.799985	2.14856	1e-10	4.53966e-09	3.61247e-09	1812	tags=47%, list=11%, signal=43%	Fcer1g/Scimp/Tyrobp/Clec7a/Aif1/Ifih1/Unc93b1/Pycard/Ptpn6/Tlr7/Tlr2/Nckap1l/Ucn/Laptm5/Cyba/Cd84/C5ar2/Tlr9/Card9/Cd74/Btk/Ccr5/Ptafr/Tslp/Inpp5d/Tmem106a/Syk/Il6/Tgfb1/Ticam2/Il1b/Tlr8/Elf4/Havcr2/Il16/Il6r/Cebpb/Lgals9/Cd200r1/Pou2f2/Lilra5/Myd88/Tnfsf4/Prg4/Il17ra/Tlr3/Lilrb4/Trem2/Stat3/Tlr4/Tnfrsf1a/P2rx7/Plcg2/Zc3h12a/F2rl1/Arid5a/Il33/Ptpn22/Nod1/Mapkapk2/Lbp/Klf2/Xbp1/Lpl/Tnfsf9/Il17rc/R…
BP	GO:0001906	cell killing	178	0.794376	2.14801	1e-10	4.53966e-09	3.61247e-09	1173	tags=43%, list=7%, signal=40%	Fcgr3a/Gbp5/Gbp2/Romo1/Itgam/Tap1/Gbp4/Fcgr1a/Hprt1/RT1-CE7/Nkg7/Vav1/Ptprc/Tyrobp/Clec7a/Spi1/Ripk3/Ptpn6/Nckap1l/Gbp1/RT1-S3/RT1-CE5/RT1-A1/RT1-CE4/Ncf1/RT1-CE10/Ccl2/Tap2/RT1-N3/RT1-A2/Prf1/Cx3cr1/RT1-Da/Cfh/RT1-T24-3/Klrk1/RT1-T24-4/Ccr5/Lyz2/Syk/Tgfb1/Ctsc/Ctsh/Stxbp2/Havcr2/Il18rap/RT1-M6-1/Unc13d/Lgals9/Stat6/Myd88/B2m/Cd1d1/Coro1a/RT1-Db1/Lag3/Klrc2/Il18/Jak3/Cd2/RT1-CE3/P2rx7/Rab27a/Emp2…
BP	GO:0002275	myeloid cell activation involved in immune response	104	0.808408	2.14555	1e-10	4.53966e-09	3.61247e-09	937	tags=38%, list=6%, signal=36%	Itgam/Rac2/Fcer1g/Itgb2/Lat2/Anxa3/Fes/Tyrobp/Myo1f/Cd300a/Pycard/Spi1/Ptpn6/Grn/Cd84/Cx3cr1/Ifi35/Fgr/Dock2/Btk/Lyn/Ptafr/Syk/Ccl3/Stxbp2/Havcr2/Unc13d/Lgals9/Myd88/Pram1/Nmi/Il4r/Trem2/Sbno2/Hmox1/Vamp8/Plcg2/F2rl1/Il33
BP	GO:0002366	leukocyte activation involved in immune response	281	0.778458	2.14537	1e-10	4.53966e-09	3.61247e-09	948	tags=32%, list=6%, signal=30%	Fcgr3a/Itgal/Itgam/Gapt/Irf8/Rac2/Fcer1g/Itgb2/Lat2/Anxa3/Nkg7/Ptprc/Fes/Tyrobp/Clec7a/Slfn2/Cd180/Myo1f/Cd300a/Pycard/Spi1/Ptpn6/Gpr183/Slc11a1/Nckap1l/Cd86/RT1-CE5/Grn/Cd84/Bcl3/Nlrp3/Batf/Cx3cr1/Ifi35/RT1-Da/Fgr/Dock2/Icam1/Cd40/Cd74/Btk/Lyn/Lcp1/Ptafr/Syk/Ccl3/Il6/Tgfb1/Apbb1ip/Stxbp2/Havcr2/Il6r/Ccl19/Unc13d/Lgals9/Stat6/Myd88/Pram1/Tnfsf4/Coro1a/RT1-Db1/Parp3/Nmi/Klrc2/Il4r/Spn/Il18/RT1-DMb…
BP	GO:0002697	regulation of immune effector process	384	0.77129	2.14472	1e-10	4.53966e-09	3.61247e-09	1610	tags=39%, list=10%, signal=36%	Ddx60/Itgam/Dhx58/Fcgr2b/Mif/Tap1/Rac2/Fcgr1a/Fcer1g/Itgb2/Scimp/RT1-CE7/Vav1/Ptprc/Fes/Tyrobp/Cd37/Clec7a/Cd300a/Pycard/Spi1/Ripk3/Ptpn6/Tlr7/Tlr2/Nckap1l/RT1-S3/Cd86/Cd22/Laptm5/Slamf8/RT1-CE5/RT1-A1/Grn/RT1-CE4/Ncf1/Bst2/RT1-CE10/Was/Ccl2/Cd84/Tnfrsf1b/Casp1/Nlrp3/Sash3/Tap2/RT1-N3/RT1-A2/Cx3cr1/RT1-Da/Fgr/Cfh/Tlr9/Card9/RT1-T24-3/Irf5/Cd40/Cd74/Klrk1/RT1-T24-4/Tnfrsf14/Btk/Lyn/Ptafr/Casp4/Syk…
BP	GO:0002263	cell activation involved in immune response	284	0.777647	2.14352	1e-10	4.53966e-09	3.61247e-09	948	tags=31%, list=6%, signal=30%	Fcgr3a/Itgal/Itgam/Gapt/Irf8/Rac2/Fcer1g/Itgb2/Lat2/Anxa3/Nkg7/Ptprc/Fes/Tyrobp/Clec7a/Slfn2/Cd180/Myo1f/Cd300a/Pycard/Spi1/Ptpn6/Gpr183/Slc11a1/Nckap1l/Cd86/RT1-CE5/Grn/Cd84/Bcl3/Nlrp3/Batf/Cx3cr1/Ifi35/RT1-Da/Fgr/Dock2/Icam1/Cd40/Cd74/Btk/Lyn/Lcp1/Ptafr/Syk/Ccl3/Il6/Tgfb1/Apbb1ip/Stxbp2/Havcr2/Il6r/Ccl19/Unc13d/Lgals9/Stat6/Myd88/Pram1/Tnfsf4/Coro1a/RT1-Db1/Parp3/Nmi/Klrc2/Il4r/Spn/Il18/RT1-DMb…
BP	GO:0050729	positive regulation of inflammatory response	136	0.800835	2.14033	1e-10	4.53966e-09	3.61247e-09	1585	tags=49%, list=10%, signal=44%	Mif/Fcgr1a/Fcer1g/Zbp1/Nkg7/Csf1r/Pycard/Tlr2/Mefv/Grn/Casp1/Ctss/Nlrp3/Cebpa/RT1-A2/Ccl5/Ifi35/Cd74/Btk/Nlrp1a/Ccr5/Gpsm3/Tslp/Pik3cg/Casp4/Ccl3/Il6/Tgfb1/Ctsc/Il1b/Pla2g4a/Il16/Cebpb/Alox5ap/Tlr6/Serpine1/Lilra5/Tnfsf4/Nmi/Gsdmd/Il17ra/Il18/Trem2/Ptgs2/Tlr4/Ptger4/Tnfrsf1a/Nfkbiz/Vamp8/Plcg2/Mmp8/Tradd/Il33/Il1rl1/Gpr4/Lbp/Tnfrsf11a/Aoc3/Lpl/Nfkbia/Il17rb/Ripk1/Tnf/Osm/Bpifa1/Ifng
BP	GO:0002821	positive regulation of adaptive immune response	122	0.799863	2.13864	1e-10	4.53966e-09	3.61247e-09	987	tags=41%, list=6%, signal=39%	Fcgr1a/Fcer1g/RT1-CE7/Ptprc/Clec7a/Cd4/Pycard/Slc11a1/RT1-S3/RT1-CE5/RT1-A1/RT1-CE4/RT1-CE10/Nlrp3/Sash3/Tap2/RT1-N3/RT1-A2/RT1-Da/Tnfsf13b/Card9/RT1-T24-3/Cd40/RT1-T24-4/Btk/Clec4a/Il6/Tgfb1/Il1b/Pla2g4a/RT1-M6-1/Stat6/B2m/Tnfsf4/Cd1d1/RT1-Db1/Il18/Trem2/RT1-DMa/RT1-CE3/P2rx7/Nfkbiz/Tbx21/Il18r1/Ada/RT1-T24-1/Arid5a/Tnfsf13/Gimap5/Cd274
BP	GO:0001910	regulation of leukocyte mediated cytotoxicity	96	0.813135	2.13652	1e-10	4.53966e-09	3.61247e-09	981	tags=42%, list=6%, signal=39%	Itgam/Tap1/RT1-CE7/Vav1/Ptprc/Tyrobp/Spi1/Ripk3/Nckap1l/RT1-S3/RT1-CE5/RT1-A1/RT1-CE4/RT1-CE10/Ccl2/Tap2/RT1-N3/RT1-A2/Cx3cr1/RT1-Da/RT1-T24-3/Klrk1/RT1-T24-4/Tgfb1/Havcr2/Il18rap/RT1-M6-1/Lgals9/B2m/Cd1d1/RT1-Db1/Lag3/Klrc2/RT1-CE3/P2rx7/F2rl1/RT1-T24-1/Cxcl1/Gimap5/Pik3r6
BP	GO:0042116	macrophage activation	104	0.802954	2.13107	1e-10	4.53966e-09	3.61247e-09	1681	tags=50%, list=11%, signal=45%	Hamp/Fcgr3a/C1qa/Itgam/Tyrobp/Aif1/Irgm/Csf1r/Tlr2/Slc11a1/Grn/Cd84/Casp1/Cebpa/Cx3cr1/Ifi35/Tlr9/C5ar1/Tmem106a/Syk/Ctsc/Havcr2/Pla2g4a/Ifngr1/Lgals9/Tlr6/Cst7/Cd1d1/Nmi/Il4r/Tlr3/Trem2/Tlr4/Sbno2/Ifngr2/Plcg2/Mmp8/Jun/Il33/Il1rl1/Atm/Thbs1/Lbp/Sphk1/Vsig4/Nr1h3/Pla2g5/Tnf/Ifng/Trex1/Wnt5a/Jak2
BP	GO:0051607	defense response to virus	250	0.77585	2.13097	1e-10	4.53966e-09	3.61247e-09	1019	tags=29%, list=6%, signal=28%	Oasl/Ddx60/Gbp5/Gbp2/Ifit2/Mx2/Dhx58/Zbp1/Ptprc/Cd37/Parp9/Irgm/Ifih1/Cd8a/Dtx3l/Pycard/Ripk3/Tlr7/Tlr2/Stat1/Cd86/Mefv/Nlrc5/Bst2/Apobec1/Trim21/Nlrp3/Tagap/Irf1/Ifitm3/Prf1/Tlr9/Mlkl/Card9/Irf5/Cd40/Oas1i/Oas2/Nlrp1a/Zc3hav1/Traf3ip3/Pml/Il6/Eif2ak2/Trim5/Ticam2/Il1b/Tlr8/Stat2/Trim25/Unc13d/Ifngr1/Ifitm1/Myd88/Isg20/Spn/Mov10/Ifnlr1/Tlr3/Trem2/Fgl2/Itgax/Samhd1/Ifi27/Ifngr2/Vamp8/Zc3h12a/Oas3/…
BP	GO:0002824	positive regulation of adaptive immune response based on somatic recombination of immune receptors built from immunoglobulin superfamily domains	117	0.797967	2.12996	1e-10	4.53966e-09	3.61247e-09	987	tags=42%, list=6%, signal=40%	Fcgr1a/Fcer1g/RT1-CE7/Ptprc/Clec7a/Cd4/Slc11a1/RT1-S3/RT1-CE5/RT1-A1/RT1-CE4/RT1-CE10/Nlrp3/Sash3/Tap2/RT1-N3/RT1-A2/RT1-Da/Tnfsf13b/Card9/RT1-T24-3/Cd40/RT1-T24-4/Btk/Clec4a/Il6/Tgfb1/Il1b/Pla2g4a/RT1-M6-1/Stat6/B2m/Tnfsf4/Cd1d1/RT1-Db1/Il18/Trem2/RT1-DMa/RT1-CE3/P2rx7/Nfkbiz/Tbx21/Il18r1/Ada/RT1-T24-1/Arid5a/Tnfsf13/Gimap5/Cd274
BP	GO:0140546	defense response to symbiont	251	0.774524	2.12873	1e-10	4.53966e-09	3.61247e-09	1019	tags=29%, list=6%, signal=28%	Oasl/Ddx60/Gbp5/Gbp2/Ifit2/Mx2/Dhx58/Zbp1/Ptprc/Cd37/Parp9/Irgm/Ifih1/Cd8a/Dtx3l/Pycard/Ripk3/Tlr7/Tlr2/Stat1/Cd86/Mefv/Nlrc5/Bst2/Apobec1/Trim21/Nlrp3/Tagap/Irf1/Ifitm3/Prf1/Tlr9/Mlkl/Card9/Irf5/Cd40/Oas1i/Oas2/Nlrp1a/Zc3hav1/Traf3ip3/Pml/Il6/Eif2ak2/Trim5/Ticam2/Il1b/Tlr8/Stat2/Trim25/Unc13d/Ifngr1/Ifitm1/Myd88/Isg20/Spn/Mov10/Ifnlr1/Tlr3/Trem2/Fgl2/Itgax/Samhd1/Ifi27/Ifngr2/Vamp8/Zc3h12a/Oas3/…
BP	GO:0002702	positive regulation of production of molecular mediator of immune response	131	0.796599	2.12803	1e-10	4.53966e-09	3.61247e-09	1676	tags=46%, list=10%, signal=41%	Mif/Fcer1g/Scimp/Ptprc/Cd37/Clec7a/Pycard/Tlr7/Tlr2/Cd86/Laptm5/RT1-CE5/Casp1/Nlrp3/Sash3/RT1-A2/Tlr9/Card9/Irf5/Cd40/Cd74/Tnfrsf14/Btk/Casp4/Syk/Il6/Tgfb1/Ticam2/Il1b/Stat6/Myd88/B2m/Tnfsf4/Il4r/Il13ra1/Tlr3/Il18/Tlr4/P2rx7/Tbx21/Plcg2/Il18r1/F2rl1/Arid5a/Il33/Tnfsf13/Gimap5/Ptpn22/Nod1/Mapkapk2/Clcf1/Lacc1/Xbp1/Nr4a3/Hpx/Panx1/RT1-M3-1/Ifng/Ceacam1/Wnt5a
BP	GO:0070663	regulation of leukocyte proliferation	265	0.772893	2.12637	1e-10	4.53966e-09	3.61247e-09	1681	tags=40%, list=11%, signal=37%	Fcgr3a/Csf2rb/Itgal/Fcgr2b/Mif/Rac2/Card11/Ptprc/Tyrobp/Cd37/Aif1/Irgm/Cd4/Csf1r/Cd300a/Pycard/Ripk3/Ptpn6/Gpr183/Nckap1l/Cd86/Cd22/Laptm5/Tnfrsf1b/RT1-Ba/Cd6/Sash3/Irf1/Ccl12/RT1-A2/Rasal3/Ccl5/Tnfsf13b/Tlr9/Cd40/Cd74/Tnfrsf14/Btk/Cd3e/Lyn/Gpnmb/Inpp5d/Syk/Il6/Tgfb1/Il1b/Havcr2/Csf2ra/Cnn2/Ccl19/Cebpb/Sox11/Lgals9/Tnfrsf13b/Cdkn1a/Stat6/Myd88/Tnfsf4/Cd1d1/Coro1a/RT1-Db1/Cd80/Mnda/Spn/Il13ra1/Il1…
BP	GO:0071216	cellular response to biotic stimulus	283	0.771514	2.12632	1e-10	4.53966e-09	3.61247e-09	1687	tags=39%, list=11%, signal=35%	Cxcl13/Hamp/Fcgr3a/Gbp5/Gbp2/Ly86/Fcgr2b/Mif/Gbp4/Irf8/Cd68/Scimp/Clec7a/Irgm/Tspo/Cd180/Tifab/Pycard/Spi1/Tlr2/Gbp1/Stat1/Cd86/Ccl2/Cd84/Tnfrsf1b/Casp1/Entpd1/Cd6/Nlrp3/Ccl5/Ankrd1/Cx3cr1/Cfh/Tlr9/Icam1/Cxcl16/Cd40/Klrk1/Btk/Lyn/Ccr5/Syk/Il6/Trim5/Ticam2/Il1b/Havcr2/Zfp36/Cebpb/Tlr6/Serpine1/Casp7/Myd88/B2m/Tnfsf4/Cd14/Plau/Cd80/Socs1/Il18/Trem2/Hmgb2/Tlr4/Sbno2/Nfkbiz/Ltc4s/Bid/Plcg2/Zc3h12a/Cm…
BP	GO:0071219	cellular response to molecule of bacterial origin	257	0.771778	2.12494	1e-10	4.53966e-09	3.61247e-09	1687	tags=40%, list=11%, signal=36%	Cxcl13/Hamp/Fcgr3a/Gbp5/Gbp2/Ly86/Fcgr2b/Mif/Gbp4/Irf8/Cd68/Scimp/Irgm/Tspo/Cd180/Tifab/Pycard/Spi1/Tlr2/Gbp1/Stat1/Cd86/Ccl2/Cd84/Tnfrsf1b/Casp1/Entpd1/Cd6/Nlrp3/Ccl5/Ankrd1/Cx3cr1/Cfh/Tlr9/Icam1/Cxcl16/Cd40/Klrk1/Lyn/Ccr5/Il6/Trim5/Ticam2/Il1b/Havcr2/Zfp36/Cebpb/Tlr6/Serpine1/Casp7/Myd88/B2m/Tnfsf4/Cd14/Plau/Cd80/Socs1/Il18/Trem2/Hmgb2/Tlr4/Sbno2/Nfkbiz/Ltc4s/Plcg2/Zc3h12a/Cmpk2/Mmp8/Mmp9/Prdm1…
BP	GO:0002886	regulation of myeloid leukocyte mediated immunity	66	0.838541	2.12443	1e-10	4.53966e-09	3.61247e-09	955	tags=41%, list=6%, signal=39%	Itgam/Rac2/Fcgr1a/Fcer1g/Itgb2/Fes/Tyrobp/Cd300a/Spi1/Cd84/RT1-A2/Cx3cr1/Fgr/Btk/Lyn/Ptafr/Syk/Ticam2/Stxbp2/Unc13d/Lgals9/Pram1/Il4r/Hmox1/Vamp8/F2rl1/Cxcl1
BP	GO:0032637	interleukin-8 production	78	0.82358	2.12224	1e-10	4.53966e-09	3.61247e-09	1676	tags=51%, list=10%, signal=46%	Ptprc/Clec7a/Cd33/Pycard/Tlr7/Tlr2/Bcl3/C5ar2/Tlr9/Cd74/Syk/Il6/Il1b/Tlr8/Fcna/Lgals9/Tlr6/Serpine1/Myd88/Cd14/Tlr3/Il18/Cd2/Stat3/Tlr4/Ptger4/Anxa1/F2rl1/Ssc5d/Ptpn22/Nod1/Anxa4/Lbp/Tmsb4x/Hspa1b/Ripk1/Rela/Tnf/Bcl10/Wnt5a
BP	GO:0032611	interleukin-1 beta production	89	0.810426	2.12164	1e-10	4.53966e-09	3.61247e-09	1928	tags=60%, list=12%, signal=53%	Gbp5/Tyrobp/Clec7a/Cd33/Pycard/Tlr2/Mefv/Casp1/Nlrp3/Cx3cr1/Nlrc4/Nlrp1a/Ccr5/Casp4/Tmem106a/Pml/Ccl3/Il6/Casp8/Tlr8/Elf4/Ccl19/Lgals9/Tlr6/Lilra5/Myd88/Acp5/Gsdmd/Il18/Lilrb4/Trem2/Stat3/Tlr4/Serpinb1a/P2rx7/Zc3h12a/F2rl1/Egr1/Nod1/Serpinb1b/Lpl/Sphk1/Rela/Panx1/Smad3/Tnf/Ifng/Wnt5a/Jak2/Aqp4/Ripk2/Ccr7/Sirpa
BP	GO:0032651	regulation of interleukin-1 beta production	89	0.810426	2.12164	1e-10	4.53966e-09	3.61247e-09	1928	tags=60%, list=12%, signal=53%	Gbp5/Tyrobp/Clec7a/Cd33/Pycard/Tlr2/Mefv/Casp1/Nlrp3/Cx3cr1/Nlrc4/Nlrp1a/Ccr5/Casp4/Tmem106a/Pml/Ccl3/Il6/Casp8/Tlr8/Elf4/Ccl19/Lgals9/Tlr6/Lilra5/Myd88/Acp5/Gsdmd/Il18/Lilrb4/Trem2/Stat3/Tlr4/Serpinb1a/P2rx7/Zc3h12a/F2rl1/Egr1/Nod1/Serpinb1b/Lpl/Sphk1/Rela/Panx1/Smad3/Tnf/Ifng/Wnt5a/Jak2/Aqp4/Ripk2/Ccr7/Sirpa
BP	GO:0071222	cellular response to lipopolysaccharide	248	0.771868	2.1209	1e-10	4.53966e-09	3.61247e-09	1687	tags=40%, list=11%, signal=36%	Cxcl13/Hamp/Fcgr3a/Gbp5/Gbp2/Ly86/Fcgr2b/Mif/Gbp4/Irf8/Cd68/Scimp/Irgm/Tspo/Cd180/Tifab/Pycard/Spi1/Gbp1/Stat1/Cd86/Ccl2/Cd84/Tnfrsf1b/Casp1/Entpd1/Cd6/Nlrp3/Ccl5/Ankrd1/Cx3cr1/Cfh/Tlr9/Icam1/Cxcl16/Cd40/Klrk1/Lyn/Ccr5/Il6/Trim5/Ticam2/Il1b/Havcr2/Zfp36/Cebpb/Serpine1/Casp7/Myd88/B2m/Tnfsf4/Cd14/Plau/Cd80/Socs1/Il18/Hmgb2/Tlr4/Sbno2/Nfkbiz/Ltc4s/Plcg2/Zc3h12a/Cmpk2/Mmp8/Mmp9/Prdm1/Vim/Arid5a/Jun/…
BP	GO:0062208	positive regulation of pattern recognition receptor signaling pathway	63	0.840595	2.12044	1e-10	4.53966e-09	3.61247e-09	1492	tags=41%, list=9%, signal=38%	Oasl/Ddx60/Gbp5/Gbp2/Dhx58/Cyba/Slc15a3/Pik3ap1/Ifi35/Tlr9/Btk/Zc3hav1/Casp4/Ticam2/Tlr6/Myd88/Slc46a2/Cd14/Tlr4/Plcg2/F2rl1/Ptpn22/Lbp/Hspa1b/Lrch4/Nr1h3
BP	GO:0019884	antigen processing and presentation of exogenous antigen	35	0.903247	2.11928	1e-10	4.53966e-09	3.61247e-09	781	tags=66%, list=5%, signal=63%	Fcgr2b/Clec4a3/Fcgr1a/Fcer1g/Unc93b1/RT1-CE5/RT1-Ba/Ctss/Tap2/RT1-A2/Ifi30/RT1-Da/Cd74/Tapbp/Clec4a/Psme1/Ctse/B2m/Cd1d1/RT1-Db1/RT1-DMb/RT1-DMa/RT1-DOa
BP	GO:0048525	negative regulation of viral process	79	0.818907	2.11719	1e-10	4.53966e-09	3.61247e-09	1092	tags=37%, list=7%, signal=34%	Oasl/Mx2/Ifih1/Stat1/Ch25h/Slpi/Bst2/Trim21/Ifitm3/Ccl5/Cd74/Oas1i/Oas2/Zc3hav1/Eif2ak2/Trim5/Trim25/Sp100/Zfp36/Ifitm1/Isg20/Hmox1/Samhd1/Ciita/Oas3/Rnasel/Znfx1/Ly6e/Ifitm2
BP	GO:0071346	cellular response to type II interferon	128	0.79032	2.11701	1e-10	4.53966e-09	3.61247e-09	1806	tags=49%, list=11%, signal=44%	Gbp5/Gbp2/Gbp4/Irf8/Parp14/Parp9/Aif1/Irgm/Tlr2/Gbp1/Stat1/Nlrc5/Ccl7/Was/Ccl2/Casp1/Irf1/Ccl12/Ccl5/Cfh/Icam1/Socs3/Ccl3/Ccl4/Stxbp2/Ccl19/Ifngr1/Lgals9/Ccl17/Socs1/Tlr3/Il18/Cldn1/Tlr4/Edn1/Ifngr2/Ccl6/Myc/Vamp8/Ciita/Vim/Rab43/Rab20/Ccl22/Ccl11/Mrc1/Gbp3/Otop1/Ccl9/Hpx/Myo1c/Capg/Tnf/Ifng/Stx11/Rpl13a/Ccl20/Wnt5a/Jak2/Ass1/Aqp4/Zyx/Rab7b
BP	GO:0032944	regulation of mononuclear cell proliferation	243	0.770715	2.11653	1e-10	4.53966e-09	3.61247e-09	1681	tags=41%, list=11%, signal=37%	Fcgr3a/Itgal/Fcgr2b/Mif/Rac2/Card11/Ptprc/Tyrobp/Cd37/Aif1/Irgm/Cd4/Csf1r/Cd300a/Pycard/Ripk3/Ptpn6/Gpr183/Nckap1l/Cd86/Cd22/Laptm5/Tnfrsf1b/RT1-Ba/Cd6/Sash3/Irf1/RT1-A2/Rasal3/Ccl5/Tnfsf13b/Tlr9/Cd40/Cd74/Tnfrsf14/Btk/Cd3e/Lyn/Gpnmb/Inpp5d/Syk/Il6/Tgfb1/Il1b/Havcr2/Ccl19/Cebpb/Sox11/Lgals9/Tnfrsf13b/Cdkn1a/Myd88/Tnfsf4/Cd1d1/Coro1a/RT1-Db1/Cd80/Mnda/Spn/Il13ra1/Il18/RT1-DMb/Lilrb4/Jak3/Csf1/Scgb…
BP	GO:0002444	myeloid leukocyte mediated immunity	116	0.793308	2.11652	1e-10	4.53966e-09	3.61247e-09	958	tags=31%, list=6%, signal=29%	Fcgr3a/Itgam/Rac2/Fcgr1a/Fcer1g/Itgb2/Lat2/Anxa3/Fes/Tyrobp/Myo1f/Cd300a/Spi1/Ncf1/Cd84/RT1-A2/Cx3cr1/Fgr/Card9/Btk/Lyn/Ptafr/Syk/Ccl3/Ticam2/Stxbp2/Unc13d/Lgals9/Myd88/Pram1/Il4r/Hmox1/Vamp8/F2rl1/Cxcl1/Irak4
BP	GO:0032677	regulation of interleukin-8 production	77	0.823587	2.11506	1e-10	4.53966e-09	3.61247e-09	1676	tags=52%, list=10%, signal=47%	Ptprc/Clec7a/Cd33/Pycard/Tlr7/Tlr2/Bcl3/C5ar2/Tlr9/Cd74/Syk/Il6/Il1b/Tlr8/Fcna/Lgals9/Tlr6/Serpine1/Myd88/Cd14/Tlr3/Il18/Cd2/Stat3/Tlr4/Ptger4/Anxa1/F2rl1/Ssc5d/Ptpn22/Nod1/Anxa4/Lbp/Tmsb4x/Hspa1b/Ripk1/Rela/Tnf/Bcl10/Wnt5a
BP	GO:0046631	alpha-beta T cell activation	180	0.780131	2.11364	1e-10	4.53966e-09	3.61247e-09	1718	tags=43%, list=11%, signal=39%	Clec4a3/Card11/Nkg7/Ptprc/Irgm/Cd300a/Gpr183/Nckap1l/Bcl3/Nlrp3/Sash3/Batf/Irf1/Wdfy4/RT1-A2/Rasal3/RT1-Da/Dock2/Gpr18/Tnfrsf14/Ikzf1/Cd3e/Syk/Clec4a/Il6/Elf4/Il2rg/Il6r/Ccl19/Cebpb/Lgals9/Stat6/Tnfsf4/Cd1d1/RT1-Db1/Cd80/Il4r/Spn/Socs1/Il18/Lilrb4/Jak3/Tcirg1/Stat3/Ptger4/Nfkbiz/Anxa1/Myc/Dapl1/Tbx21/Zc3h12a/Il18r1/Prdm1/Relb/Ada/Tgfbr2/Cd44/Gimap5/Cd274/Ptpn22/Shh/Hfe/Hlx/Il27/Runx3/Fosl2/Fut7/T…
BP	GO:0050670	regulation of lymphocyte proliferation	239	0.770959	2.1135	1e-10	4.53966e-09	3.61247e-09	1681	tags=41%, list=11%, signal=38%	Fcgr3a/Itgal/Fcgr2b/Mif/Rac2/Card11/Ptprc/Tyrobp/Cd37/Aif1/Irgm/Cd4/Csf1r/Cd300a/Pycard/Ripk3/Ptpn6/Gpr183/Nckap1l/Cd86/Cd22/Laptm5/Tnfrsf1b/RT1-Ba/Cd6/Sash3/Irf1/RT1-A2/Rasal3/Ccl5/Tnfsf13b/Tlr9/Cd40/Cd74/Tnfrsf14/Btk/Cd3e/Lyn/Gpnmb/Inpp5d/Syk/Il6/Tgfb1/Il1b/Havcr2/Ccl19/Cebpb/Sox11/Lgals9/Tnfrsf13b/Cdkn1a/Myd88/Tnfsf4/Cd1d1/Coro1a/RT1-Db1/Cd80/Mnda/Spn/Il13ra1/Il18/RT1-DMb/Lilrb4/Jak3/Scgb1a1/T…
BP	GO:0032612	interleukin-1 production	108	0.794111	2.11346	1e-10	4.53966e-09	3.61247e-09	1928	tags=56%, list=12%, signal=50%	Gbp5/Tyrobp/Clec7a/Cd33/Pycard/Tlr2/Mefv/Casp1/Nlrp3/Cx3cr1/Nlrc4/Nlrp1a/Ccr5/Casp4/Tmem106a/Pml/Ccl3/Il6/Casp8/Tlr8/Elf4/Havcr2/Il16/Ccl19/Lgals9/Tlr6/Lilra5/Myd88/Acp5/Gsdmd/Il18/Lilrb4/Trem2/Stat3/Tlr4/Serpinb1a/Ptger4/P2rx7/Anxa1/Zc3h12a/F2rl1/Egr1/Il1r2/Nod1/Serpinb1b/Lpl/Sphk1/Rela/Panx1/Smad3/Tnf/Ifng/Ceacam1/Ccl20/Wnt5a/Jak2/Aqp4/Ripk2/Calca/Ccr7/Sirpa
BP	GO:0032652	regulation of interleukin-1 production	108	0.794111	2.11346	1e-10	4.53966e-09	3.61247e-09	1928	tags=56%, list=12%, signal=50%	Gbp5/Tyrobp/Clec7a/Cd33/Pycard/Tlr2/Mefv/Casp1/Nlrp3/Cx3cr1/Nlrc4/Nlrp1a/Ccr5/Casp4/Tmem106a/Pml/Ccl3/Il6/Casp8/Tlr8/Elf4/Havcr2/Il16/Ccl19/Lgals9/Tlr6/Lilra5/Myd88/Acp5/Gsdmd/Il18/Lilrb4/Trem2/Stat3/Tlr4/Serpinb1a/Ptger4/P2rx7/Anxa1/Zc3h12a/F2rl1/Egr1/Il1r2/Nod1/Serpinb1b/Lpl/Sphk1/Rela/Panx1/Smad3/Tnf/Ifng/Ceacam1/Ccl20/Wnt5a/Jak2/Aqp4/Ripk2/Calca/Ccr7/Sirpa
BP	GO:0002253	activation of immune response	443	0.758113	2.1131	1e-10	4.53966e-09	3.61247e-09	1610	tags=34%, list=10%, signal=32%	Oasl/Ddx60/Gbp5/Gbp2/C2/C1qa/C4a/C1qc/C1qb/C4b/Dhx58/Fcgr2b/Gbp4/Fcer1g/Zbp1/Card11/Lat2/Scimp/Ptprc/Tyrobp/Clec7a/Irgm/Ifih1/Cd8a/Cd300a/Unc93b1/Pycard/Ptpn6/Tlr7/Tlr2/Nckap1l/Gbp1/Themis2/Tlr10/Cd86/Cd22/Laptm5/Mefv/Cyba/Slc15a3/Lcp2/Cd300lf/Nlrp3/C5ar2/Irf1/Pik3ap1/Klhl6/Myo1g/Ifi35/Blnk/Cfh/Tlr9/Cd40/C5ar1/Klrk1/Nlrc4/C1r/Btk/Cd3e/Lyn/Nlrp1a/Zc3hav1/Cfb/Casp4/Syk/Clec4a/Serping1/Eif2ak2/Nfam1…
BP	GO:0032613	interleukin-10 production	59	0.841169	2.11274	1e-10	4.53966e-09	3.61247e-09	987	tags=46%, list=6%, signal=43%	Fcgr2b/Fcer1g/Tyrobp/Clec7a/Pycard/Tlr2/Cd84/Bcl3/Sash3/Tlr9/Btk/Tslp/Syk/Il6/Lgals9/Lilra5/Tnfsf4/RT1-Db1/Lilrb4/Trem2/Jak3/Stat3/Tlr4/Ptger4/Plcg2/F2rl1/Cd274
BP	GO:0032653	regulation of interleukin-10 production	59	0.841169	2.11274	1e-10	4.53966e-09	3.61247e-09	987	tags=46%, list=6%, signal=43%	Fcgr2b/Fcer1g/Tyrobp/Clec7a/Pycard/Tlr2/Cd84/Bcl3/Sash3/Tlr9/Btk/Tslp/Syk/Il6/Lgals9/Lilra5/Tnfsf4/RT1-Db1/Lilrb4/Trem2/Jak3/Stat3/Tlr4/Ptger4/Plcg2/F2rl1/Cd274
BP	GO:0042742	defense response to bacterium	280	0.76715	2.1127	1e-10	4.53966e-09	3.61247e-09	1620	tags=32%, list=10%, signal=29%	Plac8/Cxcl13/Hamp/Gbp5/Gbp2/Romo1/Gbp4/Irf8/Fcgr1a/Fcer1g/Rnf213/Anxa3/Irgm/Cd4/Myo1f/Pycard/Tlr2/Slc11a1/Gbp1/Slamf8/Cyba/Slpi/Grn/Ncf1/Hck/Casp1/Bcl3/Nlrp3/Slamf9/Fgr/Tlr9/Card9/C5ar1/Klrk1/Nlrc4/Tnfrsf14/Oas2/Nlrp1a/Ccr5/Tslp/Lyz2/Casp4/Syk/Il1b/Havcr2/Naip6/Cebpb/Lgals9/Serpine1/Casp7/Myd88/Acp5/Gsdmd/Prkcd/Spn/Il18/Trem2/Hmgb2l1/Hmgb2/Shc1/Tlr4/Tnfrsf1a/P2rx7/Nfkbiz/Rnase2/Lypd8/Oas3/F2rl1/A…
BP	GO:0031343	positive regulation of cell killing	77	0.822249	2.11163	1e-10	4.53966e-09	3.61247e-09	975	tags=47%, list=6%, signal=44%	Itgam/RT1-CE7/Vav1/Ptprc/Tyrobp/Clec7a/Spi1/RT1-S3/RT1-CE5/RT1-A1/RT1-CE4/RT1-CE10/Ccl2/Tap2/RT1-N3/RT1-A2/Prf1/RT1-Da/RT1-T24-3/Klrk1/RT1-T24-4/Ccr5/Syk/Il18rap/RT1-M6-1/B2m/Cd1d1/RT1-Db1/Lag3/Klrc2/RT1-CE3/P2rx7/F2rl1/RT1-T24-1/Cxcl1/Gimap5
BP	GO:0002705	positive regulation of leukocyte mediated immunity	143	0.788755	2.1116	1e-10	4.53966e-09	3.61247e-09	975	tags=38%, list=6%, signal=36%	Itgam/Fcgr1a/Fcer1g/Itgb2/Scimp/RT1-CE7/Vav1/Ptprc/Tyrobp/Clec7a/Spi1/RT1-S3/RT1-CE5/RT1-A1/RT1-CE4/RT1-CE10/Ccl2/Nlrp3/Sash3/Tap2/RT1-N3/RT1-A2/RT1-Da/RT1-T24-3/Cd40/Klrk1/RT1-T24-4/Btk/Ptafr/Il6/Tgfb1/Ticam2/Il1b/Il18rap/RT1-M6-1/Stat6/B2m/Tnfsf4/Cd1d1/RT1-Db1/Lag3/Klrc2/Il18/Trem2/RT1-CE3/P2rx7/Tbx21/Plcg2/Il18r1/F2rl1/RT1-T24-1/Arid5a/Tnfsf13/Cxcl1/Gimap5
BP	GO:0002720	positive regulation of cytokine production involved in immune response	83	0.809414	2.10709	1e-10	4.53966e-09	3.61247e-09	1141	tags=46%, list=7%, signal=43%	Mif/Fcer1g/Scimp/Clec7a/Pycard/Tlr7/Tlr2/Laptm5/RT1-CE5/Casp1/Nlrp3/Sash3/RT1-A2/Card9/Irf5/Cd74/Tnfrsf14/Casp4/Syk/Il6/Ticam2/Il1b/Myd88/B2m/Tnfsf4/Tlr3/Il18/Tlr4/P2rx7/Tbx21/Plcg2/Il18r1/F2rl1/Arid5a/Gimap5/Nod1/Mapkapk2/Lacc1
BP	GO:0070661	leukocyte proliferation	351	0.756951	2.10373	1e-10	4.53966e-09	3.61247e-09	1650	tags=37%, list=10%, signal=34%	Fcgr3a/Csf2rb/Itgal/Itgam/Fcgr2b/Gapt/Mif/Rac2/Itgb2/Card11/Hprt1/Ptprc/Tyrobp/Cd37/Aif1/Irgm/Slfn2/Cd180/Cd4/Csf1r/Cd300a/Pycard/Ripk3/Ptpn6/Gpr183/Slc11a1/Nckap1l/Cd86/Cd22/Laptm5/Dock8/Tnfrsf1b/RT1-Ba/Cd6/Sash3/Irf1/Ccl12/RT1-A2/Rasal3/Ccl5/Dock2/Tnfsf13b/Tlr9/Cd40/Cd74/Tnfrsf14/Btk/Cd3e/Lyn/Gpnmb/Inpp5d/Cd151/Syk/Il6/Tgfb1/Il1b/Elf4/Havcr2/Csf2ra/Cnn2/Ccl19/Cebpb/Sox11/Lgals9/Tnfrsf13b/Cdkn1a…
BP	GO:0002819	regulation of adaptive immune response	193	0.774162	2.10206	1e-10	4.53966e-09	3.61247e-09	1638	tags=45%, list=10%, signal=40%	Fcgr2b/Fcgr1a/Fcer1g/RT1-CE7/Ptprc/Clec7a/Cd4/Pycard/Ripk3/Ptpn6/Slc11a1/Nckap1l/RT1-S3/RT1-CE5/RT1-A1/RT1-CE4/RT1-CE10/Was/Tnfrsf1b/Nlrp3/Sash3/Tap2/Samsn1/RT1-N3/RT1-A2/RT1-Da/Tnfsf13b/Card9/RT1-T24-3/Cd40/RT1-T24-4/Tnfrsf14/Btk/Clec4a/Il6/Tgfb1/Il1b/Havcr2/Pla2g4a/Ccl19/RT1-M6-1/Stat6/B2m/Tnfsf4/Cd1d1/RT1-Db1/Cd80/Parp3/Il4r/Spn/Il18/Lilrb4/Trem2/Jak3/RT1-DMa/RT1-CE3/P2rx7/Nfkbiz/Anxa1/Tbx21/Z…
BP	GO:0006909	phagocytosis	206	0.771598	2.10013	1e-10	4.53966e-09	3.61247e-09	1928	tags=41%, list=12%, signal=37%	C2/C4a/C4b/Itgam/Fcgr2b/Pld4/Irf8/Fcgr1a/Fcer1g/Itgb2/Anxa3/P2ry6/Vav1/Ptprc/Tyrobp/Clec7a/Aif1/Bin2/Ncf4/Cd300a/Pycard/Tlr2/Slc11a1/Nckap1l/Cyba/Ccl2/Hck/Cd300lf/Myo1g/Fgr/Dock2/Btk/Ncf2/Syk/Siglec1/Tgfb1/Il15ra/Ticam2/Il1b/Cnn2/Il2rg/Unc13d/Timd2/Myd88/Tgm2/Coro1a/Pros1/Trem2/Tlr4/Srpx/P2rx7/Arhgap25/Itgb3/Anxa1/Il2rb/Plcg2/Rab27a/Myo7a/F2rl1/Rab20/Msr1/Sh3bp1/Thbs1/Lbp/Anxa11/Cebpe/Axl/Sphk1/M…
BP	GO:0032732	positive regulation of interleukin-1 production	65	0.828345	2.09809	1e-10	4.53966e-09	3.61247e-09	1794	tags=66%, list=11%, signal=59%	Gbp5/Tyrobp/Clec7a/Pycard/Tlr2/Mefv/Casp1/Nlrp3/Nlrc4/Nlrp1a/Ccr5/Casp4/Tmem106a/Ccl3/Il6/Casp8/Tlr8/Havcr2/Il16/Ccl19/Lgals9/Tlr6/Lilra5/Myd88/Gsdmd/Il18/Stat3/Tlr4/P2rx7/F2rl1/Egr1/Nod1/Lpl/Rela/Panx1/Smad3/Tnf/Ifng/Ccl20/Wnt5a/Jak2/Ripk2/Calca
BP	GO:0002218	activation of innate immune response	231	0.765982	2.0964	1e-10	4.53966e-09	3.61247e-09	1596	tags=36%, list=10%, signal=33%	Oasl/Ddx60/Gbp5/Gbp2/Dhx58/Gbp4/Zbp1/Scimp/Tyrobp/Clec7a/Irgm/Ifih1/Cd300a/Unc93b1/Pycard/Tlr7/Tlr2/Gbp1/Tlr10/Cd86/Mefv/Cyba/Slc15a3/Cd300lf/Nlrp3/Irf1/Pik3ap1/Ifi35/Tlr9/Cd40/Klrk1/Nlrc4/Btk/Lyn/Nlrp1a/Zc3hav1/Casp4/Syk/Clec4a/Eif2ak2/Trim5/Ticam2/Tlr8/Trim25/Havcr2/Fcna/Lgals9/Tlr6/Myd88/Slc46a2/Fosl1/Cd14/Nmi/Klrc2/Mnda/Tlr3/Trem2/Tifa/Tlr4/Nfkbiz/Plcg2/Casp6/LOC681325/Oas3/F2rl1/Znfx1/Ptpn22…
BP	GO:0002822	regulation of adaptive immune response based on somatic recombination of immune receptors built from immunoglobulin superfamily domains	181	0.772905	2.09453	1e-10	4.53966e-09	3.61247e-09	1638	tags=45%, list=10%, signal=41%	Fcgr2b/Fcgr1a/Fcer1g/RT1-CE7/Ptprc/Clec7a/Cd4/Ripk3/Ptpn6/Slc11a1/Nckap1l/RT1-S3/RT1-CE5/RT1-A1/RT1-CE4/RT1-CE10/Was/Tnfrsf1b/Nlrp3/Sash3/Tap2/RT1-N3/RT1-A2/RT1-Da/Tnfsf13b/Card9/RT1-T24-3/Cd40/RT1-T24-4/Btk/Clec4a/Il6/Tgfb1/Il1b/Havcr2/Pla2g4a/Ccl19/RT1-M6-1/Stat6/B2m/Tnfsf4/Cd1d1/RT1-Db1/Cd80/Parp3/Il4r/Spn/Il18/Lilrb4/Trem2/Jak3/RT1-DMa/RT1-CE3/P2rx7/Nfkbiz/Anxa1/Tbx21/Zc3h12a/Il18r1/Ada/RT1-T…
BP	GO:0032722	positive regulation of chemokine production	70	0.821962	2.09408	1e-10	4.53966e-09	3.61247e-09	1786	tags=60%, list=11%, signal=54%	Mif/Clec7a/Aif1/Csf1r/Pycard/Tlr7/Tlr2/Cd84/Tlr9/Card9/Cd74/Tslp/Syk/Il6/Tgfb1/Eif2ak2/Ticam2/Il1b/Havcr2/Il16/Il6r/Lgals9/Myd88/Tnfsf4/Il4r/Il17ra/Tlr3/Il18/Tlr4/Oas3/F2rl1/Il33/Egr1/Il1rl1/Lbp/P2ry2/Lpl/Tnf/Ifng/Wnt5a/Adam17/Ripk2
BP	GO:0002286	T cell activation involved in immune response	109	0.786571	2.09242	1e-10	4.53966e-09	3.61247e-09	1786	tags=45%, list=11%, signal=40%	Itgal/Fcer1g/Slfn2/Gpr183/Slc11a1/Nckap1l/Cd86/Bcl3/Nlrp3/Batf/RT1-Da/Icam1/Cd74/Lcp1/Il6/Apbb1ip/Havcr2/Il6r/Ccl19/Lgals9/Stat6/Tnfsf4/RT1-Db1/Il4r/Spn/Il18/RT1-DMb/Fgl2/Jak3/Stat3/Ptger4/Nfkbiz/Anxa1/Tbx21/Zc3h12a/Rab27a/Il18r1/Relb/F2rl1/Lgals3/Hlx/Il27/RT1-M3-1/Pf4/Ifng/Ceacam1/Stx11/Slamf6/Ripk2
BP	GO:0001819	positive regulation of cytokine production	464	0.749445	2.09197	1e-10	4.53966e-09	3.61247e-09	1585	tags=34%, list=10%, signal=32%	Fcgr3a/Gbp5/Cxcl17/Dhx58/Mif/Irf8/Fcer1g/Card11/Scimp/Ptprc/Tyrobp/Clec7a/Aif1/Ifih1/Csf1r/Unc93b1/Pycard/Tlr7/Tlr2/Slc11a1/Stat1/Cybb/Ucn/Laptm5/Mefv/Cyba/RT1-CE5/Ccl2/Cd84/Casp1/Bcl3/Cd6/Nlrp3/Sash3/Batf/Irf1/RT1-A2/Fgr/Tlr9/Card9/Irf5/Cd40/Cd74/C5ar1/Klrk1/Nlrc4/Tnfrsf14/Btk/Cd3e/Oas2/Nlrp1a/Ccr5/Zc3hav1/Ptafr/Gpsm3/Traf3ip3/Tslp/Casp4/Tmem106a/Syk/Clec4a/Ccl3/Il6/Tgfb1/Eif2ak2/Nfam1/Casp8/Tic…
BP	GO:0002753	cytosolic pattern recognition receptor signaling pathway	122	0.782398	2.09194	1e-10	4.53966e-09	3.61247e-09	1380	tags=35%, list=9%, signal=32%	Oasl/Ddx60/Gbp5/Gbp2/Dhx58/Scimp/Irgm/Ifih1/Unc93b1/Pycard/Tlr7/Cd86/Mefv/Slc15a3/Nlrp3/Pik3ap1/Tlr9/Btk/Nlrp1a/Zc3hav1/Casp4/Eif2ak2/Tlr8/Trim25/Havcr2/Lgals9/Tlr6/Myd88/Slc46a2/Tlr3/Trem2/Tifa/Tlr4/Plcg2/Oas3/F2rl1/Ptpn22/Nod1/Lacc1/Rnf125/Alpk1/Nfkbia/Hspa1b
BP	GO:0045088	regulation of innate immune response	369	0.751764	2.09189	1e-10	4.53966e-09	3.61247e-09	1834	tags=36%, list=11%, signal=33%	Oasl/Ddx60/Gbp5/Gbp2/Dhx58/Tap1/Gbp4/Parp14/Zbp1/Scimp/Vav1/Tyrobp/Clec7a/Parp9/Irgm/Ifih1/Myo1f/Cd300a/Unc93b1/Pycard/Spi1/Tlr7/Tlr2/Gbp1/Tlr10/Cd86/Mefv/Slamf8/Cyba/Nlrc5/RT1-CE5/RT1-A1/Grn/Ncf1/Slc15a3/Trim21/Cd300lf/Nlrp3/Irf1/Pik3ap1/Tap2/RT1-A2/Ifi35/Fgr/Cfh/Tlr9/Card9/Cd40/Klrk1/Nlrc4/Btk/Lyn/Nlrp1a/Zc3hav1/Casp4/Syk/Clec4a/Serping1/Tgfb1/Eif2ak2/Casp8/Trim5/Ticam2/Tlr8/Stat2/Trim25/Havcr2…
BP	GO:0002764	immune response-regulating signaling pathway	398	0.751638	2.09055	1e-10	4.53966e-09	3.61247e-09	1610	tags=33%, list=10%, signal=31%	Oasl/Ddx60/Fcgr3a/Gbp5/Gbp2/Dhx58/Fcgr2b/Fcgr1a/Fcer1g/Card11/Lat2/Scimp/Vav1/Ptprc/Tyrobp/Clec7a/Irgm/Cd33/Ifih1/Cd8a/Cd300a/Unc93b1/Pycard/Ptpn6/Tlr7/Tlr2/Nckap1l/Gbp1/Themis2/Tlr10/Cd86/Cd22/Laptm5/Mefv/Cyba/Slc15a3/Lcp2/Cd300lf/Nlrp3/C5ar2/Irf1/Pik3ap1/Klhl6/Myo1g/Ifi35/Blnk/Tlr9/Cd40/C5ar1/Klrk1/Btk/Cd3e/Lyn/Nlrp1a/Zc3hav1/Casp4/Syk/Clec4a/Eif2ak2/Nfam1/Ctsh/Ticam2/Icoslg/Tlr8/Trim25/Havcr2/…
BP	GO:0031349	positive regulation of defense response	424	0.750959	2.09001	1e-10	4.53966e-09	3.61247e-09	1596	tags=35%, list=10%, signal=32%	Oasl/Ddx60/Gbp5/Gbp2/Dhx58/Mif/Gbp4/Fcgr1a/Fcer1g/Zbp1/Scimp/Nkg7/Vav1/Tyrobp/Clec7a/Parp9/Irgm/Ifih1/Csf1r/Cd300a/Unc93b1/Pycard/Spi1/Tlr7/Tlr2/Gbp1/Tlr10/Cd86/Ucn/Mefv/Cyba/Nlrc5/RT1-CE5/Grn/Casp1/Slc15a3/Cd300lf/Ctss/Nlrp3/Irf1/Pik3ap1/Cebpa/RT1-A2/Ccl5/Ifi35/Tlr9/Card9/Cd40/Cd74/Klrk1/Nlrc4/Btk/Lyn/Nlrp1a/Ccr5/Zc3hav1/Gpsm3/Tslp/Pik3cg/Casp4/Syk/Clec4a/Ccl3/Il6/Tgfb1/Ctsc/Eif2ak2/Trim5/Ticam2…
BP	GO:0002696	positive regulation of leukocyte activation	337	0.752716	2.0886	1e-10	4.53966e-09	3.61247e-09	1681	tags=38%, list=11%, signal=35%	Hamp/Fcgr3a/Itgal/Itgam/Mif/Fcer1g/Itgb2/Card11/Ptprc/Tyrobp/Clec7a/Aif1/Irgm/Cd4/Csf1r/Pycard/Spi1/Gpr183/Nckap1l/Cd86/Dock8/RT1-CE5/Ccl2/RT1-Ba/Rhoh/Cd6/Nlrp3/Sash3/Cebpa/RT1-A2/Rasal3/Ccl5/RT1-Da/Fgr/Tnfsf13b/Tlr9/Cd40/Cd74/Klrk1/Tnfrsf14/Btk/Ikzf1/Cd3e/Ptafr/Tslp/Inpp5d/Syk/Il6/Tgfb1/Ctsc/Il15ra/Ticam2/Il1b/Stxbp2/Havcr2/Pla2g4a/Il16/Il2rg/Ccl19/Lgals9/Tlr6/Cdkn1a/Timd2/Stat6/Myd88/B2m/Tnfsf4…
BP	GO:0032943	mononuclear cell proliferation	318	0.754386	2.08815	1e-10	4.53966e-09	3.61247e-09	1734	tags=39%, list=11%, signal=35%	Fcgr3a/Itgal/Itgam/Fcgr2b/Gapt/Mif/Rac2/Itgb2/Card11/Hprt1/Ptprc/Tyrobp/Cd37/Aif1/Irgm/Slfn2/Cd180/Cd4/Csf1r/Cd300a/Pycard/Ripk3/Ptpn6/Gpr183/Slc11a1/Nckap1l/Cd86/Cd22/Laptm5/Dock8/Tnfrsf1b/RT1-Ba/Cd6/Sash3/Irf1/RT1-A2/Rasal3/Ccl5/Dock2/Tnfsf13b/Tlr9/Cd40/Cd74/Tnfrsf14/Btk/Cd3e/Lyn/Gpnmb/Inpp5d/Cd151/Syk/Il6/Tgfb1/Il1b/Elf4/Havcr2/Ccl19/Cebpb/Sox11/Lgals9/Tnfrsf13b/Cdkn1a/Myd88/Tnfsf4/Cd1d1/Coro1…
BP	GO:0046651	lymphocyte proliferation	312	0.755064	2.08787	1e-10	4.53966e-09	3.61247e-09	1734	tags=39%, list=11%, signal=36%	Fcgr3a/Itgal/Itgam/Fcgr2b/Gapt/Mif/Rac2/Itgb2/Card11/Hprt1/Ptprc/Tyrobp/Cd37/Aif1/Irgm/Slfn2/Cd180/Cd4/Csf1r/Cd300a/Pycard/Ripk3/Ptpn6/Gpr183/Slc11a1/Nckap1l/Cd86/Cd22/Laptm5/Dock8/Tnfrsf1b/RT1-Ba/Cd6/Sash3/Irf1/RT1-A2/Rasal3/Ccl5/Dock2/Tnfsf13b/Tlr9/Cd40/Cd74/Tnfrsf14/Btk/Cd3e/Lyn/Gpnmb/Inpp5d/Cd151/Syk/Il6/Tgfb1/Il1b/Elf4/Havcr2/Ccl19/Cebpb/Sox11/Lgals9/Tnfrsf13b/Cdkn1a/Myd88/Tnfsf4/Cd1d1/Coro1…
BP	GO:0046634	regulation of alpha-beta T cell activation	111	0.783349	2.08486	1e-10	4.53966e-09	3.61247e-09	1681	tags=46%, list=11%, signal=41%	Card11/Ptprc/Irgm/Cd300a/Nckap1l/Nlrp3/Sash3/Irf1/RT1-A2/Rasal3/RT1-Da/Tnfrsf14/Ikzf1/Cd3e/Syk/Il6/Il2rg/Ccl19/Lgals9/Tnfsf4/Cd1d1/RT1-Db1/Cd80/Il4r/Socs1/Il18/Lilrb4/Jak3/Nfkbiz/Anxa1/Dapl1/Tbx21/Zc3h12a/Prdm1/Ada/Tgfbr2/Cd44/Gimap5/Cd274/Ptpn22/Shh/Hfe/Hlx/Il27/Runx3/Pf4/Ifng/Ceacam1/Cbfb/Prkcq/Jak2
BP	GO:0001912	positive regulation of leukocyte mediated cytotoxicity	69	0.81904	2.08469	1e-10	4.53966e-09	3.61247e-09	975	tags=46%, list=6%, signal=44%	Itgam/RT1-CE7/Vav1/Ptprc/Tyrobp/Spi1/RT1-S3/RT1-CE5/RT1-A1/RT1-CE4/RT1-CE10/Ccl2/Tap2/RT1-N3/RT1-A2/RT1-Da/RT1-T24-3/Klrk1/RT1-T24-4/Il18rap/RT1-M6-1/B2m/Cd1d1/RT1-Db1/Lag3/Klrc2/RT1-CE3/P2rx7/F2rl1/RT1-T24-1/Cxcl1/Gimap5
BP	GO:0045089	positive regulation of innate immune response	292	0.754405	2.08172	1e-10	4.53966e-09	3.61247e-09	1596	tags=34%, list=10%, signal=31%	Oasl/Ddx60/Gbp5/Gbp2/Dhx58/Gbp4/Zbp1/Scimp/Vav1/Tyrobp/Clec7a/Parp9/Irgm/Ifih1/Cd300a/Unc93b1/Pycard/Spi1/Tlr7/Tlr2/Gbp1/Tlr10/Cd86/Mefv/Cyba/Nlrc5/RT1-CE5/Slc15a3/Cd300lf/Nlrp3/Irf1/Pik3ap1/RT1-A2/Ifi35/Tlr9/Card9/Cd40/Klrk1/Nlrc4/Btk/Lyn/Nlrp1a/Zc3hav1/Casp4/Syk/Clec4a/Eif2ak2/Trim5/Ticam2/Tlr8/Trim25/Havcr2/Il18rap/Fcna/Lgals9/Tlr6/Myd88/Slc46a2/Fosl1/Cd14/Lag3/Nmi/Klrc2/Mnda/Tlr3/Trem2/Hmgb2/…
BP	GO:0002758	innate immune response-activating signaling pathway	209	0.764967	2.08144	1e-10	4.53966e-09	3.61247e-09	1596	tags=36%, list=10%, signal=33%	Oasl/Ddx60/Gbp5/Gbp2/Dhx58/Scimp/Tyrobp/Clec7a/Irgm/Ifih1/Cd300a/Unc93b1/Pycard/Tlr7/Tlr2/Tlr10/Cd86/Mefv/Cyba/Slc15a3/Cd300lf/Nlrp3/Irf1/Pik3ap1/Ifi35/Tlr9/Cd40/Klrk1/Btk/Lyn/Nlrp1a/Zc3hav1/Casp4/Syk/Clec4a/Eif2ak2/Ticam2/Tlr8/Trim25/Havcr2/Fcna/Lgals9/Tlr6/Myd88/Slc46a2/Fosl1/Cd14/Nmi/Klrc2/Tlr3/Trem2/Tifa/Tlr4/Nfkbiz/Plcg2/LOC681325/Oas3/F2rl1/Ptpn22/Nod1/Mapkapk2/Lacc1/Rnf125/Lbp/Alpk1/Tlr11/…
BP	GO:0002456	T cell mediated immunity	123	0.7773	2.08001	1e-10	4.53966e-09	3.61247e-09	1618	tags=47%, list=10%, signal=43%	Hprt1/RT1-CE7/Ptprc/Slfn2/Cd8a/Unc93b1/Ripk3/Nckap1l/RT1-S3/RT1-CE5/RT1-A1/RT1-CE4/RT1-CE10/Was/Tnfrsf1b/Nlrp3/Sash3/Tap2/RT1-N3/RT1-A2/Prf1/Myo1g/RT1-Da/Icam1/RT1-T24-3/RT1-T24-4/Il6/Ctsc/Ctsh/Il1b/RT1-M6-1/B2m/Tnfsf4/Cd1d1/RT1-Db1/Cd80/Spn/Il18/Lilrb4/RT1-CE3/P2rx7/Nfkbiz/Tbx21/Rab27a/Il18r1/Emp2/RT1-T24-1/Arid5a/Gzmm/Cr1l/Gzmb/Hfe/Klrc1/Fut7/RT1-M3-1/Trex1/Ceacam1/Stx11
BP	GO:0050867	positive regulation of cell activation	357	0.747663	2.07823	1e-10	4.53966e-09	3.61247e-09	1681	tags=38%, list=11%, signal=35%	Hamp/Fcgr3a/Itgal/Itgam/Mif/Fcer1g/Itgb2/Plek/Card11/Ptprc/Tyrobp/Clec7a/Aif1/Irgm/Cd4/Csf1r/Pycard/Spi1/Gpr183/Nckap1l/Cd86/Dock8/RT1-CE5/Ccl2/RT1-Ba/Rhoh/Cd6/Nlrp3/Sash3/Cebpa/RT1-A2/Rasal3/Ccl5/RT1-Da/Fgr/Tnfsf13b/Tlr9/Cd40/Cd74/Klrk1/Tnfrsf14/Btk/Ikzf1/Cd3e/Ptafr/Tslp/Inpp5d/Syk/Il6/Tgfb1/Ctsc/Il15ra/Ticam2/Il1b/Stxbp2/Havcr2/Pla2g4a/Il16/Il2rg/Ccl19/Lgals9/Tlr6/Cdkn1a/Lilra5/Timd2/Stat6/Myd8…
BP	GO:1990266	neutrophil migration	118	0.778342	2.07757	1e-10	4.53966e-09	3.61247e-09	1648	tags=45%, list=10%, signal=41%	Cxcl13/Itgam/Rac2/Fcer1g/Itgb2/Vav1/Csf3r/Myo1f/Tlr2/Nckap1l/Slamf8/Ccl7/Ccl2/C5ar2/Ccl12/Ccl5/Cd74/C5ar1/Syk/Ccl3/Ccl4/Il1b/Ccl19/Myd88/Ccl17/C3ar1/Ptger4/Edn1/Ccl6/Emp2/Cxcl1/Irak4/Sell/Cklf/Fut4/Ccl22/Lgals3/Ccl11/Thbs4/Lbp/Pawr/Spp1/Ccl9/Cxcr2/Edn3/Ppbp/Bst1/Fut7/Tnfaip6/Pf4/Ifng/Trem1/Ccl20
BP	GO:0009615	response to virus	325	0.750607	2.07714	1e-10	4.53966e-09	3.61247e-09	1034	tags=27%, list=6%, signal=26%	Oasl/Ddx60/Gbp5/Gbp2/Ifit2/Mx2/Dhx58/Zbp1/Ptprc/Cd37/Parp9/Irgm/Ifih1/Psmb9/Cd8a/Dtx3l/Pycard/Ripk3/Tlr7/Tlr2/Stat1/Cd86/Mefv/Nlrc5/Bst2/Apobec1/Trim21/Bcl3/Nlrp3/Tagap/Irf1/Ifitm3/Wdfy4/Batf3/Prf1/Tlr9/Mlkl/Card9/Irf5/Cd40/Oas1i/Oas2/Nlrp1a/Zc3hav1/Traf3ip3/Pml/Il6/Tgfb1/Eif2ak2/Trim5/Ticam2/Il1b/Tlr8/Stat2/Trim25/Ccl19/Npc2/Unc13d/Ifngr1/Ifitm1/Lgals9/Pou2f2/Myd88/Tnfsf4/Isg20/Nmi/Spn/Il17ra/Mo…
BP	GO:0050727	regulation of inflammatory response	349	0.746188	2.07406	1e-10	4.53966e-09	3.61247e-09	1693	tags=36%, list=11%, signal=33%	Hamp/Cxcl17/Fcgr2b/Mif/Fcgr1a/Gpr31/Fcer1g/Zbp1/Nkg7/Irgm/Csf1r/Pycard/Ptpn6/Tlr2/Mefv/Slamf8/Tnfaip8l2/Grn/Ncf1/Tnfrsf1b/Casp1/Il10ra/Ctss/Nlrp3/Pbk/Pik3ap1/Cebpa/RT1-A2/Ccl5/Cx3cr1/Ifi35/Tlr9/Cd74/Socs3/Btk/Lyn/Nlrp1a/Ccr5/Gpsm3/Tslp/Aoah/Pik3cg/Casp4/Ccl3/Il6/Tgfb1/Ctsc/Il1b/Elf4/Zfp36/Pla2g4a/Il16/Cebpb/Lgals9/Cd200r1/Alox5ap/Tlr6/Cst7/Serpine1/Pmp22/Lilra5/Myd88/Tnfsf4/Acp5/RT1-Db1/Nmi/Akna/…
BP	GO:0002833	positive regulation of response to biotic stimulus	319	0.749782	2.07376	1e-10	4.53966e-09	3.61247e-09	1596	tags=33%, list=10%, signal=31%	Oasl/Ddx60/Gbp5/Gbp2/Ly86/Dhx58/Mif/Gbp4/Zbp1/Scimp/Vav1/Tyrobp/Clec7a/Parp9/Irgm/Ifih1/Cd180/Cd300a/Unc93b1/Pycard/Spi1/Tlr7/Tlr2/Gbp1/Tlr10/Cd86/Mefv/Cyba/Nlrc5/RT1-CE5/Grn/Slc15a3/Cd300lf/Nlrp3/Irf1/Pik3ap1/RT1-A2/Ifi35/Tlr9/Card9/Cd40/Klrk1/Nlrc4/Btk/Lyn/Nlrp1a/Zc3hav1/Casp4/Syk/Clec4a/Eif2ak2/Trim5/Ticam2/Tlr8/Trim25/Havcr2/Il18rap/Fcna/Lgals9/Tlr6/Myd88/Slc46a2/Fosl1/Cd14/RT1-Db1/Lag3/Nmi/K…
BP	GO:0002757	immune response-activating signaling pathway	379	0.745262	2.07331	1e-10	4.53966e-09	3.61247e-09	1610	tags=33%, list=10%, signal=30%	Oasl/Ddx60/Gbp5/Gbp2/Dhx58/Fcgr2b/Fcer1g/Card11/Lat2/Scimp/Ptprc/Tyrobp/Clec7a/Irgm/Ifih1/Cd8a/Cd300a/Unc93b1/Pycard/Ptpn6/Tlr7/Tlr2/Nckap1l/Gbp1/Themis2/Tlr10/Cd86/Cd22/Laptm5/Mefv/Cyba/Slc15a3/Lcp2/Cd300lf/Nlrp3/C5ar2/Irf1/Pik3ap1/Klhl6/Myo1g/Ifi35/Blnk/Tlr9/Cd40/C5ar1/Klrk1/Btk/Cd3e/Lyn/Nlrp1a/Zc3hav1/Casp4/Syk/Clec4a/Eif2ak2/Nfam1/Ticam2/Icoslg/Tlr8/Trim25/Havcr2/Fcna/Lgals9/Tlr6/Cmtm3/Myd88/…
BP	GO:0070665	positive regulation of leukocyte proliferation	163	0.770632	2.07259	1e-10	4.53966e-09	3.61247e-09	1185	tags=35%, list=7%, signal=33%	Fcgr3a/Csf2rb/Itgal/Mif/Rac2/Card11/Ptprc/Aif1/Irgm/Cd4/Csf1r/Pycard/Gpr183/Nckap1l/Cd86/Cd6/Sash3/RT1-A2/Rasal3/Ccl5/Tnfsf13b/Tlr9/Cd40/Cd74/Btk/Cd3e/Lyn/Syk/Il6/Il1b/Havcr2/Csf2ra/Ccl19/Lgals9/Cdkn1a/Myd88/Tnfsf4/Cd1d1/Coro1a/Cd80/Spn/Il13ra1/Il18/RT1-DMb/Jak3/Csf1/Tlr4/Anxa1/Ccdc88b/Ada/Tgfbr2/Slc4a1/Cd274/Ptpn22/Efnb1/Clcf1/Shh
BP	GO:0050764	regulation of phagocytosis	110	0.77829	2.07095	1e-10	4.53966e-09	3.61247e-09	902	tags=32%, list=6%, signal=30%	C2/C4a/C4b/Fcgr2b/Fcgr1a/Fcer1g/Itgb2/Ptprc/Clec7a/Cd300a/Pycard/Tlr2/Slc11a1/Nckap1l/Cyba/Ccl2/Hck/Cd300lf/Fgr/Dock2/Btk/Syk/Siglec1/Tgfb1/Il15ra/Il1b/Cnn2/Il2rg/Tgm2/Pros1/Trem2/Il2rb/Plcg2/Rab27a/F2rl1
BP	GO:0002285	lymphocyte activation involved in immune response	190	0.762405	2.06974	1e-10	4.53966e-09	3.61247e-09	1314	tags=33%, list=8%, signal=31%	Fcgr3a/Itgal/Gapt/Irf8/Fcer1g/Nkg7/Ptprc/Slfn2/Cd180/Spi1/Gpr183/Slc11a1/Nckap1l/Cd86/RT1-CE5/Bcl3/Nlrp3/Batf/RT1-Da/Icam1/Cd40/Cd74/Lcp1/Il6/Tgfb1/Apbb1ip/Havcr2/Il6r/Ccl19/Unc13d/Lgals9/Stat6/Tnfsf4/Coro1a/RT1-Db1/Parp3/Klrc2/Il4r/Spn/Il18/RT1-DMb/Fgl2/Jak3/Stat3/Tlr4/Ptger4/Nfkbiz/Anxa1/Tbx21/Plcg2/Zc3h12a/Rab27a/Il18r1/Relb/Ada/F2rl1/Tnfsf13/Lgals3/Clcf1/Xbp1/Hlx/Mfng/Il27
BP	GO:0002700	regulation of production of molecular mediator of immune response	186	0.762364	2.06942	1e-10	4.53966e-09	3.61247e-09	1610	tags=40%, list=10%, signal=36%	Fcgr2b/Mif/Fcer1g/Scimp/Ptprc/Cd37/Clec7a/Pycard/Tlr7/Tlr2/Cd86/Cd22/Laptm5/RT1-CE5/Bst2/Tnfrsf1b/Casp1/Nlrp3/Sash3/RT1-A2/Tlr9/Card9/Irf5/Cd40/Cd74/Tnfrsf14/Btk/Casp4/Syk/Il6/Tgfb1/Ticam2/Il1b/Stat6/Myd88/B2m/Tnfsf4/Acp5/Parp3/Il4r/Il13ra1/Tlr3/Il18/Lilrb4/Jak3/Tlr4/Hmox1/P2rx7/Tbx21/Plcg2/Il18r1/F2rl1/Arid5a/Il33/Tnfsf13/Gimap5/Litaf/Ptpn22/Nod1/Mapkapk2/Clcf1/Lacc1/Xbp1/Hfe/Axl/Nr4a3/Hpx/Panx1…
BP	GO:0002532	production of molecular mediator involved in inflammatory response	91	0.789486	2.0683	1e-10	4.53966e-09	3.61247e-09	1180	tags=40%, list=7%, signal=37%	Gbp5/Pld4/Fcer1g/Ephx2/Clec7a/Cd300a/Pycard/Mefv/Slamf8/Grn/Ncf1/Cd6/Card9/Cd74/Btk/Lyn/Gpsm3/Syk/Il6/Ticam2/Alox5ap/Tlr6/Serpine1/Myd88/Il4r/Il17ra/Tlr3/Lilrb4/Trem2/Stat3/Tlr4/Vamp8/Zc3h12a/Il1r2/Lbp/Adcy7
BP	GO:0002221	pattern recognition receptor signaling pathway	199	0.760626	2.06803	1e-10	4.53966e-09	3.61247e-09	1565	tags=34%, list=10%, signal=31%	Oasl/Ddx60/Gbp5/Gbp2/Dhx58/Scimp/Clec7a/Irgm/Ifih1/Cd300a/Unc93b1/Pycard/Tlr7/Tlr2/Tlr10/Cd86/Mefv/Cyba/Slc15a3/Cd300lf/Nlrp3/Irf1/Pik3ap1/Ifi35/Tlr9/Cd40/Btk/Lyn/Nlrp1a/Zc3hav1/Casp4/Eif2ak2/Ticam2/Tlr8/Trim25/Havcr2/Fcna/Lgals9/Tlr6/Myd88/Slc46a2/Fosl1/Cd14/Nmi/Tlr3/Trem2/Tifa/Tlr4/Nfkbiz/Plcg2/LOC681325/Oas3/F2rl1/Ptpn22/Nod1/Mapkapk2/Lacc1/Rnf125/Lbp/Alpk1/Tlr11/Nfkbia/Hspa1b/Lrch4/Nr1h3/Rela…
BP	GO:0002367	cytokine production involved in immune response	123	0.772472	2.06709	1e-10	4.53966e-09	3.61247e-09	1864	tags=49%, list=12%, signal=43%	Mif/Fcer1g/Scimp/Clec7a/Pycard/Tlr7/Tlr2/Laptm5/RT1-CE5/Bst2/Tnfrsf1b/Casp1/Nlrp3/Sash3/Slamf9/RT1-A2/Tlr9/Card9/Irf5/Cd74/Tnfrsf14/Casp4/Syk/Il6/Tgfb1/Ticam2/Il1b/Myd88/B2m/Tnfsf4/Acp5/Tlr3/Il18/Lilrb4/Jak3/Tlr4/Hmox1/P2rx7/Tbx21/Plcg2/Il18r1/F2rl1/Arid5a/Gimap5/Litaf/Nod1/Mapkapk2/Lacc1/Hfe/Axl/Nr4a3/Panx1/RT1-M3-1/Tnf/Ifng/Trem1/Wnt5a/Ripk2/Traf2/Tgfb3
BP	GO:0002237	response to molecule of bacterial origin	455	0.740346	2.06548	1e-10	4.53966e-09	3.61247e-09	1687	tags=36%, list=11%, signal=33%	Cxcl13/Hamp/Fcgr3a/Gbp5/Gbp2/Csf2rb/Ly86/Fcgr2b/Mif/Gbp4/Irf8/Gpr31/Cd68/Scimp/Irgm/Tspo/Cd180/Csf1r/Tifab/Pycard/Spi1/Tlr2/Slc11a1/Gbp1/Stat1/Cd86/Mefv/Gch1/Slpi/Ccl2/Cd84/Tnfrsf1b/Casp1/Il10ra/Entpd1/Cd6/Nlrp3/Tap2/Ccl5/Ankrd1/Cx3cr1/Cfh/Tlr9/Icam1/Card9/Cxcl16/Irf5/Cd40/Socs3/C5ar1/Klrk1/Btk/Lyn/Ccr5/Cfb/Ptafr/Ncf2/Casp4/Mmp3/Il6/Eif2ak2/Nppb/Casp8/Trim5/Ticam2/Il1b/Havcr2/Zfp36/Pla2g4a/Il6r/I…
BP	GO:0032602	chemokine production	96	0.78532	2.06344	1e-10	4.53966e-09	3.61247e-09	1786	tags=50%, list=11%, signal=45%	Mif/Clec7a/Aif1/Csf1r/Pycard/Tlr7/Tlr2/Mefv/Cd84/Tlr9/Card9/Cd74/Tslp/Syk/Il6/Tgfb1/Eif2ak2/Ticam2/Il1b/Havcr2/Il16/Il6r/Lgals9/Myd88/Tnfsf4/Il4r/Il17ra/Tlr3/Il18/Lilrb4/Trem2/Tlr4/Oas3/F2rl1/Il33/Egr1/Il1rl1/Lbp/P2ry2/Lpl/Epha2/Zfpm1/Tnf/Ifng/Trem1/Wnt5a/Adam17/Ripk2
BP	GO:0002708	positive regulation of lymphocyte mediated immunity	121	0.771938	2.06168	1e-10	4.53966e-09	3.61247e-09	1596	tags=43%, list=10%, signal=39%	Fcgr1a/Fcer1g/RT1-CE7/Vav1/Ptprc/RT1-S3/RT1-CE5/RT1-A1/RT1-CE4/RT1-CE10/Nlrp3/Sash3/Tap2/RT1-N3/RT1-A2/RT1-Da/RT1-T24-3/Cd40/Klrk1/RT1-T24-4/Btk/Il6/Tgfb1/Il1b/Il18rap/RT1-M6-1/Stat6/B2m/Tnfsf4/Cd1d1/RT1-Db1/Lag3/Klrc2/Il18/Trem2/RT1-CE3/P2rx7/Tbx21/Il18r1/RT1-T24-1/Arid5a/Tnfsf13/Gimap5/Clcf1/Ncr3/Hfe/Klrc1/Hpx/RT1-M3-1/Tnf/Ifng/Klri1
BP	GO:0032642	regulation of chemokine production	94	0.784935	2.06111	1e-10	4.53966e-09	3.61247e-09	1786	tags=50%, list=11%, signal=45%	Mif/Clec7a/Aif1/Csf1r/Pycard/Tlr7/Tlr2/Mefv/Cd84/Tlr9/Card9/Cd74/Tslp/Syk/Il6/Tgfb1/Eif2ak2/Ticam2/Il1b/Havcr2/Il16/Il6r/Lgals9/Myd88/Tnfsf4/Il4r/Il17ra/Tlr3/Il18/Lilrb4/Trem2/Tlr4/Oas3/F2rl1/Il33/Egr1/Il1rl1/Lbp/P2ry2/Lpl/Epha2/Zfpm1/Tnf/Ifng/Wnt5a/Adam17/Ripk2
BP	GO:0032946	positive regulation of mononuclear cell proliferation	148	0.76617	2.05718	1e-10	4.53966e-09	3.61247e-09	1681	tags=41%, list=11%, signal=37%	Fcgr3a/Itgal/Mif/Card11/Ptprc/Aif1/Irgm/Cd4/Csf1r/Pycard/Gpr183/Nckap1l/Cd86/Cd6/Sash3/RT1-A2/Rasal3/Ccl5/Tnfsf13b/Tlr9/Cd40/Cd74/Btk/Cd3e/Syk/Il6/Il1b/Havcr2/Ccl19/Lgals9/Cdkn1a/Myd88/Tnfsf4/Cd1d1/Coro1a/Cd80/Spn/Il13ra1/Il18/RT1-DMb/Jak3/Csf1/Tlr4/Anxa1/Ccdc88b/Ada/Tgfbr2/Slc4a1/Cd274/Ptpn22/Efnb1/Clcf1/Shh/Spta1/Tnfrsf13c/Tnfsf9/Bst1/Ifng/Ceacam1/Prkcq/Jak2
BP	GO:0002718	regulation of cytokine production involved in immune response	120	0.770264	2.05643	1e-10	4.53966e-09	3.61247e-09	1585	tags=45%, list=10%, signal=41%	Mif/Fcer1g/Scimp/Clec7a/Pycard/Tlr7/Tlr2/Laptm5/RT1-CE5/Bst2/Tnfrsf1b/Casp1/Nlrp3/Sash3/RT1-A2/Tlr9/Card9/Irf5/Cd74/Tnfrsf14/Casp4/Syk/Il6/Tgfb1/Ticam2/Il1b/Myd88/B2m/Tnfsf4/Acp5/Tlr3/Il18/Lilrb4/Jak3/Tlr4/Hmox1/P2rx7/Tbx21/Plcg2/Il18r1/F2rl1/Arid5a/Gimap5/Litaf/Nod1/Mapkapk2/Lacc1/Hfe/Axl/Nr4a3/Panx1/RT1-M3-1/Tnf/Ifng
BP	GO:0002831	regulation of response to biotic stimulus	455	0.736893	2.05584	1e-10	4.53966e-09	3.61247e-09	1610	tags=32%, list=10%, signal=30%	Oasl/Ddx60/Gbp5/Gbp2/Ly86/Dhx58/Mif/Tap1/Gbp4/Parp14/Zbp1/Scimp/Vav1/Tyrobp/Cd37/Clec7a/Parp9/Irgm/Ifih1/Cd180/Dtx3l/Myo1f/Cd300a/Unc93b1/Pycard/Spi1/Tlr7/Tlr2/Gbp1/Stat1/Tlr10/Cd86/Mefv/Slamf8/Cyba/Nlrc5/RT1-CE5/RT1-A1/Grn/Ncf1/Cd84/Slc15a3/Trim21/Cd300lf/Nlrp3/Irf1/Pik3ap1/Tap2/RT1-A2/Ifi35/Fgr/Cfh/Tlr9/Card9/Cd40/Klrk1/Nlrc4/Btk/Lyn/Nlrp1a/Zc3hav1/Casp4/Syk/Pml/Clec4a/Serping1/Tgfb1/Eif2ak2/Ca…
BP	GO:0097530	granulocyte migration	146	0.766478	2.05351	1e-10	4.53966e-09	3.61247e-09	1648	tags=42%, list=10%, signal=38%	Cxcl13/Cxcl17/Itgam/Rac2/Fcer1g/Itgb2/Vav1/Csf3r/Csf1r/Myo1f/Cd300a/Tlr2/Nckap1l/Slamf8/Ccl7/Ccl2/C5ar2/Ccl12/Ccl5/Cd74/C5ar1/Syk/Ccl3/Ccl4/Il1b/Ccl19/Myd88/Ccl17/C3ar1/Il17ra/Cmklr1/Csf1/Ptger4/Edn1/Anxa1/Ccl6/Emp2/Cxcl1/Irak4/Sell/Cklf/Fut4/Ccl22/Lgals3/Ccl11/Thbs4/Thbs1/Lbp/Pawr/Spp1/Ccl9/Cxcr2/Edn3/Ppbp/Bst1/Fut7/Tnfaip6/Il17rc/Pf4/Ifng/Trem1/Ccl20
BP	GO:0032496	response to lipopolysaccharide	442	0.736783	2.05274	1e-10	4.53966e-09	3.61247e-09	1687	tags=36%, list=11%, signal=33%	Cxcl13/Hamp/Fcgr3a/Gbp5/Gbp2/Csf2rb/Ly86/Fcgr2b/Mif/Gbp4/Irf8/Cd68/Scimp/Irgm/Tspo/Cd180/Csf1r/Tifab/Pycard/Spi1/Tlr2/Slc11a1/Gbp1/Stat1/Cd86/Mefv/Gch1/Slpi/Ccl2/Cd84/Tnfrsf1b/Casp1/Il10ra/Entpd1/Cd6/Nlrp3/Ccl5/Ankrd1/Cx3cr1/Cfh/Tlr9/Icam1/Cxcl16/Cd40/Socs3/C5ar1/Klrk1/Btk/Lyn/Ccr5/Cfb/Ptafr/Ncf2/Casp4/Mmp3/Il6/Eif2ak2/Nppb/Casp8/Trim5/Ticam2/Il1b/Havcr2/Zfp36/Pla2g4a/Il6r/Il1rn/Cebpb/Lgals9/Cnr2…
BP	GO:0050671	positive regulation of lymphocyte proliferation	145	0.766411	2.0525	1e-10	4.53966e-09	3.61247e-09	1681	tags=41%, list=11%, signal=37%	Fcgr3a/Itgal/Mif/Card11/Ptprc/Aif1/Irgm/Cd4/Csf1r/Pycard/Gpr183/Nckap1l/Cd86/Cd6/Sash3/RT1-A2/Rasal3/Ccl5/Tnfsf13b/Tlr9/Cd40/Cd74/Btk/Cd3e/Syk/Il6/Il1b/Havcr2/Ccl19/Lgals9/Cdkn1a/Myd88/Tnfsf4/Cd1d1/Coro1a/Cd80/Spn/Il13ra1/Il18/RT1-DMb/Jak3/Tlr4/Anxa1/Ccdc88b/Ada/Tgfbr2/Slc4a1/Cd274/Ptpn22/Efnb1/Clcf1/Shh/Spta1/Tnfrsf13c/Tnfsf9/Bst1/Ifng/Ceacam1/Prkcq/Jak2
BP	GO:0042098	T cell proliferation	221	0.75191	2.05135	1e-10	4.53966e-09	3.61247e-09	1681	tags=39%, list=11%, signal=35%	Itgal/Itgam/Rac2/Itgb2/Card11/Ptprc/Cd37/Aif1/Irgm/Slfn2/Cd4/Pycard/Ripk3/Ptpn6/Slc11a1/Nckap1l/Cd86/Laptm5/Dock8/Tnfrsf1b/RT1-Ba/Cd6/Sash3/Irf1/RT1-A2/Rasal3/Ccl5/Dock2/Tnfsf13b/Tnfrsf14/Cd3e/Gpnmb/Cd151/Syk/Il6/Tgfb1/Il1b/Elf4/Havcr2/Ccl19/Cebpb/Lgals9/Tnfsf4/Cd1d1/Coro1a/RT1-Db1/Cd80/Spn/Il18/RT1-DMb/Lilrb4/Jak3/Msn/Scgb1a1/Sh2d2a/Wnt4/P2rx7/Anxa1/Psmb10/Myc/Bid/Ccdc88b/Tgfbr2/Cd44/Slc4a1/Cd27…
BP	GO:0031341	regulation of cell killing	114	0.769791	2.05119	1e-10	4.53966e-09	3.61247e-09	1173	tags=44%, list=7%, signal=41%	Itgam/Tap1/RT1-CE7/Vav1/Ptprc/Tyrobp/Clec7a/Spi1/Ripk3/Nckap1l/RT1-S3/RT1-CE5/RT1-A1/RT1-CE4/RT1-CE10/Ccl2/Tap2/RT1-N3/RT1-A2/Prf1/Cx3cr1/RT1-Da/Cfh/RT1-T24-3/Klrk1/RT1-T24-4/Ccr5/Syk/Tgfb1/Havcr2/Il18rap/RT1-M6-1/Lgals9/Stat6/B2m/Cd1d1/RT1-Db1/Lag3/Klrc2/Jak3/RT1-CE3/P2rx7/F2rl1/RT1-T24-1/Cxcl1/Gimap5/Pik3r6/Cdh5/Cr1l/Ncr3
BP	GO:0035710	CD4-positive, alpha-beta T cell activation	119	0.768868	2.05051	1e-10	4.53966e-09	3.61247e-09	1786	tags=43%, list=11%, signal=38%	Card11/Nkg7/Irgm/Gpr183/Nckap1l/Bcl3/Nlrp3/Sash3/Batf/RT1-Da/Tnfrsf14/Cd3e/Il6/Il2rg/Il6r/Ccl19/Cebpb/Lgals9/Stat6/Tnfsf4/RT1-Db1/Il4r/Spn/Socs1/Il18/Jak3/Tcirg1/Stat3/Ptger4/Nfkbiz/Anxa1/Tbx21/Zc3h12a/Il18r1/Relb/Tgfbr2/Cd44/Gimap5/Cd274/Hlx/Il27/Runx3/Fut7/Pf4/Pla2g2d/Ifng/Ceacam1/Cbfb/Prkcq/Slamf6/Ripk2
BP	GO:0071621	granulocyte chemotaxis	117	0.767896	2.04969	1e-10	4.53966e-09	3.61247e-09	1648	tags=44%, list=10%, signal=39%	Cxcl13/Cxcl17/Itgam/Rac2/Fcer1g/Itgb2/Vav1/Csf3r/Csf1r/Nckap1l/Ccl7/Ccl2/C5ar2/Ccl12/Ccl5/Cd74/C5ar1/Syk/Ccl3/Ccl4/Il1b/Ccl19/Ccl17/C3ar1/Il17ra/Cmklr1/Csf1/Edn1/Anxa1/Ccl6/Cxcl1/Sell/Cklf/Ccl22/Lgals3/Ccl11/Thbs4/Thbs1/Lbp/Spp1/Ccl9/Cxcr2/Edn3/Ppbp/Bst1/Tnfaip6/Il17rc/Pf4/Ifng/Trem1/Ccl20
BP	GO:0002440	production of molecular mediator of immune response	220	0.751017	2.04867	1e-10	4.53966e-09	3.61247e-09	1611	tags=36%, list=10%, signal=33%	Fcgr2b/Gapt/Mif/Fcer1g/Scimp/Ptprc/Cd37/Clec7a/Pycard/Tlr7/Tlr2/Cd86/Cd22/Laptm5/RT1-CE5/Bst2/Tnfrsf1b/Casp1/Nlrp3/Sash3/Batf/Slamf9/RT1-A2/Tlr9/Card9/Irf5/Cd40/Cd74/Tnfrsf14/Btk/Casp4/Syk/Il6/Tgfb1/Ticam2/Il1b/Stat6/Myd88/B2m/Tnfsf4/Acp5/Parp3/Il4r/Il13ra1/Tlr3/Il18/Lilrb4/Jak3/Tlr4/Hmox1/Samhd1/P2rx7/Nfkbiz/Tbx21/Plcg2/Il18r1/F2rl1/Arid5a/Il33/Tnfsf13/Gimap5/Litaf/Ptpn22/Nod1/Mapkapk2/Clcf1/Lac…
BP	GO:0042129	regulation of T cell proliferation	180	0.755073	2.04575	1e-10	4.53966e-09	3.61247e-09	1681	tags=40%, list=11%, signal=36%	Itgal/Rac2/Card11/Ptprc/Cd37/Aif1/Irgm/Cd4/Pycard/Ripk3/Ptpn6/Nckap1l/Cd86/Laptm5/Tnfrsf1b/RT1-Ba/Cd6/Sash3/Irf1/RT1-A2/Rasal3/Ccl5/Tnfsf13b/Tnfrsf14/Cd3e/Gpnmb/Syk/Il6/Tgfb1/Il1b/Havcr2/Ccl19/Cebpb/Lgals9/Tnfsf4/Cd1d1/Coro1a/RT1-Db1/Cd80/Spn/Il18/RT1-DMb/Lilrb4/Jak3/Scgb1a1/Anxa1/Bid/Ccdc88b/Tgfbr2/Cd44/Slc4a1/Cd274/Ptpn22/Lgals3/Efnb1/Shh/Lrrc32/Pawr/Il27/Spta1/Tnfrsf13c/Tnfsf9/Vsig4/RT1-M3-1/P…
BP	GO:0070664	negative regulation of leukocyte proliferation	99	0.775358	2.044	1e-10	4.53966e-09	3.61247e-09	1650	tags=42%, list=10%, signal=38%	Fcgr2b/Tyrobp/Cd37/Cd300a/Ptpn6/Cd86/Laptm5/RT1-Ba/Ccl12/Tnfrsf14/Btk/Lyn/Gpnmb/Inpp5d/Tgfb1/Havcr2/Cebpb/Sox11/Lgals9/Tnfrsf13b/RT1-Db1/Cd80/Mnda/Spn/Lilrb4/Scgb1a1/Prdm1/Il33/Cd44/Cd274/Atm/Shh/Lrrc32/Pawr/Lst1/Vsig4/RT1-M3-1/Pla2g5/Pla2g2d/Ceacam1/Pla2g2a/Gnrh1
BP	GO:0051251	positive regulation of lymphocyte activation	282	0.741155	2.0431	1e-10	4.53966e-09	3.61247e-09	1889	tags=39%, list=12%, signal=35%	Fcgr3a/Itgal/Mif/Card11/Ptprc/Tyrobp/Clec7a/Aif1/Irgm/Cd4/Csf1r/Pycard/Spi1/Gpr183/Nckap1l/Cd86/Dock8/RT1-CE5/Ccl2/RT1-Ba/Rhoh/Cd6/Nlrp3/Sash3/RT1-A2/Rasal3/Ccl5/RT1-Da/Tnfsf13b/Tlr9/Cd40/Cd74/Tnfrsf14/Btk/Ikzf1/Cd3e/Inpp5d/Syk/Il6/Tgfb1/Il15ra/Ticam2/Il1b/Havcr2/Il2rg/Ccl19/Lgals9/Cdkn1a/Stat6/Myd88/B2m/Tnfsf4/Cd1d1/Coro1a/RT1-Db1/Cd80/Klrc2/Il4r/Spn/Il13ra1/Socs1/Il18/RT1-DMb/Lilrb4/Jak3/Egr3/R…
BP	GO:0002706	regulation of lymphocyte mediated immunity	178	0.753911	2.03859	1e-10	4.53966e-09	3.61247e-09	1610	tags=39%, list=10%, signal=35%	Fcgr2b/Tap1/Fcgr1a/Fcer1g/RT1-CE7/Vav1/Ptprc/Ripk3/Ptpn6/Nckap1l/RT1-S3/RT1-CE5/RT1-A1/RT1-CE4/RT1-CE10/Was/Tnfrsf1b/Nlrp3/Sash3/Tap2/RT1-N3/RT1-A2/RT1-Da/RT1-T24-3/Cd40/Klrk1/RT1-T24-4/Btk/Il6/Tgfb1/Il1b/Havcr2/Il18rap/RT1-M6-1/Lgals9/Stat6/B2m/Tnfsf4/Cd1d1/RT1-Db1/Cd80/Parp3/Lag3/Klrc2/Spn/Il18/Lilrb4/Trem2/RT1-CE3/P2rx7/Tbx21/Il18r1/RT1-T24-1/Arid5a/Tnfsf13/Gimap5/Pik3r6/Clcf1/Cr1l/Ncr3/Hfe/Kl…
BP	GO:0042102	positive regulation of T cell proliferation	104	0.76698	2.0356	1e-10	4.53966e-09	3.61247e-09	1681	tags=43%, list=11%, signal=39%	Itgal/Card11/Ptprc/Aif1/Irgm/Cd4/Pycard/Nckap1l/Cd86/Cd6/Sash3/RT1-A2/Rasal3/Ccl5/Tnfsf13b/Cd3e/Syk/Il6/Il1b/Havcr2/Ccl19/Lgals9/Tnfsf4/Cd1d1/Coro1a/Cd80/Spn/Il18/RT1-DMb/Jak3/Anxa1/Ccdc88b/Tgfbr2/Slc4a1/Cd274/Ptpn22/Efnb1/Shh/Spta1/Tnfrsf13c/Tnfsf9/Ifng/Ceacam1/Prkcq/Jak2
BP	GO:0002768	immune response-regulating cell surface receptor signaling pathway	262	0.738747	2.03269	1e-10	4.53966e-09	3.61247e-09	1640	tags=34%, list=10%, signal=31%	Fcgr3a/Fcgr2b/Fcgr1a/Fcer1g/Card11/Lat2/Scimp/Vav1/Ptprc/Tyrobp/Clec7a/Cd8a/Cd300a/Ptpn6/Tlr2/Nckap1l/Gbp1/Themis2/Cd22/Laptm5/Cyba/Lcp2/C5ar2/Pik3ap1/Klhl6/Myo1g/Ifi35/Blnk/Cd40/C5ar1/Klrk1/Btk/Cd3e/Lyn/Syk/Clec4a/Nfam1/Ticam2/Icoslg/Fcna/Tlr6/Cmtm3/Myd88/Pram1/C3ar1/Cd14/RT1-Db1/Nmi/Klrc2/Mnda/Spn/Cmklr1/Lilrb4/Trem2/Shc1/Cd8b/Lpxn/Tlr4/Lck/Nfkbiz/Cd247/Elf1/Plcg2/Zc3h12a/Cd79b/Ada/F2rl1/Sh2b2/…
MF	GO:0140375	immune receptor activity	121	0.76079	2.03191	1e-10	4.53966e-09	3.61247e-09	1568	tags=40%, list=10%, signal=37%	Fcgr3a/Csf2rb/Fcgr2b/Fcgr1a/Fcer1g/Il21r/Csf3r/Cd4/Il10ra/C5ar2/Cx3cr1/Cd74/C5ar1/Klrk1/Ccr5/Il15ra/Ctsh/Csf2ra/Il18rap/Il2rg/Il6r/Ifngr1/Osmr/Lilra5/C3ar1/RT1-Db1/Klrc2/Il4r/Il17ra/Cmklr1/Ifnlr1/Il13ra1/Lilrb4/Lilrb3/Ifngr2/Il2rb/Ccrl2/Il18r1/Cd44/Il1r2/Il1rl1/Cxcr3/Cxcr6/Il17rb/Cxcr2/Klrc1/Il10rb/Il17rc/Ccr1
BP	GO:0050864	regulation of B cell activation	132	0.760507	2.03133	1e-10	4.53966e-09	3.61247e-09	1325	tags=37%, list=8%, signal=34%	Fcgr2b/Mif/Card11/Ptprc/Tyrobp/Cd300a/Spi1/Ptpn6/Gpr183/Nckap1l/Themis2/Cd22/Laptm5/Slamf8/Sash3/Samsn1/Tnfsf13b/Tlr9/Cd40/Cd74/Btk/Lyn/Inpp5d/Syk/Il6/Tgfb1/Nfam1/Il2rg/Tnfrsf13b/Cdkn1a/Stat6/Tnfsf4/Parp3/Mnda/Il13ra1/Tlr4/Tbx21/Prdm1/Ada/Tnfsf13/Zfp36l1/Sfrp1/Atm/Clcf1/Pawr/Cd27/Xbp1/Tbc1d10c/Tnfrsf13c
BP	GO:0050777	negative regulation of immune response	183	0.749419	2.02986	1e-10	4.53966e-09	3.61247e-09	2256	tags=43%, list=14%, signal=37%	Dhx58/Fcgr2b/Tap1/Parp14/Ptprc/Cd300a/Spi1/Ptpn6/Nckap1l/Slamf8/Nlrc5/RT1-CE5/RT1-A1/Grn/Cd84/Trim21/Tap2/Samsn1/RT1-A2/Tnfrsf14/Inpp5d/Serping1/Tgfb1/Stat2/Havcr2/Lgals9/Stat6/Tnfsf4/RT1-Db1/A2m/Cd80/Parp3/Nmi/Il4r/Spn/Lilrb4/Trem2/Fgl2/Jak3/Hmox1/Samhd1/Anxa1/Tbx21/Trafd1/Zc3h12a/Oas3/Il33/Il1rl1/Lgals3/Cr1l/Col3a1/Hfe/Otop1/Hlx/Klrc1/Vsig4/RT1-M3-1/Ccr1/Gpx1/Pf4/Trex1/Ceacam1/Gpx2/Ythdf2/Parp1…
BP	GO:0019221	cytokine-mediated signaling pathway	415	0.728834	2.02777	1e-10	4.53966e-09	3.61247e-09	1885	tags=38%, list=12%, signal=34%	Cxcl13/Oasl/Csf2rb/Fcer1g/Parp14/Zbp1/Il21r/Ptprc/Parp9/Irgm/Csf3r/Ifih1/Cd4/Csf1r/Pycard/Spi1/Stat1/Laptm5/Nlrc5/Ccl7/Ccl2/Tnfrsf1b/Casp1/Il10ra/Cd300lf/Irf1/Ccl12/Ifitm3/Cebpa/Ccl5/Cx3cr1/Tnfsf13b/Irf5/Cd74/Oas2/Lyn/Ccr5/Tslp/Casp4/Syk/Ccl3/Il6/Il15ra/Ticam2/Ccl4/Il1b/Stat2/Naip6/Csf2ra/Card14/Il18rap/Il16/Il2rg/Il6r/Il1rn/Ccl19/Ifngr1/Ifitm1/Osmr/Lilra5/Stat6/Myd88/Ccl17/Fosl1/Dok1/Il4r/Il17ra…
CC	GO:0009897	external side of plasma membrane	413	0.72625	2.02093	1e-10	4.53966e-09	3.61247e-09	1885	tags=37%, list=12%, signal=34%	Fcgr3a/Csf2rb/Itgal/Itgam/Fcgr2b/Clec4a3/Fcgr1a/Fcer1g/Itgb2/Il21r/RT1-CE7/Ptprc/St14/Clec7a/Csf3r/Cd33/Clec4a1/Cd8a/Cd4/Adgre1/Tlr2/RT1-S3/Cd86/Cd22/RT1-CE5/RT1-A1/RT1-CE4/RT1-CE10/Cd84/RT1-Ba/Entpd1/Slamf9/Clec4a2/RT1-N3/RT1-A2/Cx3cr1/RT1-Da/Cfh/Icam1/RT1-T24-3/Cd40/Cd74/Klrk1/RT1-T24-4/Tnfrsf14/Cd3e/Ccr5/Clec4a/Il6/Icoslg/Tlr8/Cd3g/Sdc1/Il2rg/Il6r/Ccl19/RT1-M6-1/Cd48/Cd200r1/Kcnj5/Folr2/Tnfrsf…
BP	GO:1903900	regulation of viral life cycle	116	0.756812	2.01915	1e-10	4.53966e-09	3.61247e-09	1369	tags=31%, list=9%, signal=29%	Oasl/Mx2/Ifih1/Cd4/Ch25h/Slpi/Bst2/Trim21/Ifitm3/Ccl5/Cd74/Oas1i/Top2a/Oas2/Zc3hav1/Trim34/Eif2ak2/Trim5/Trim25/Ifitm1/Lgals9/RT1-Db1/Isg20/Hmox1/Samhd1/Ciita/Oas3/Kpna2/Rnasel/Pabpc1/Znfx1/Ly6e/Ifitm2/P4hb/Axl/Trim26
BP	GO:0051250	negative regulation of lymphocyte activation	170	0.748309	2.01796	1e-10	4.53966e-09	3.61247e-09	1650	tags=42%, list=10%, signal=38%	Fcgr2b/Tyrobp/Cd37/Cd300a/Ptpn6/Nckap1l/Cd86/Laptm5/Tnfaip8l2/RT1-CE5/RT1-Ba/Irf1/Samsn1/Fgr/Cd74/Tnfrsf14/Btk/Lyn/Gpnmb/Inpp5d/Tgfb1/Havcr2/Cebpb/Sox11/Lgals9/Tnfrsf13b/Tnfsf4/RT1-Db1/Cd80/Parp3/Lag3/Il4r/Mnda/Spn/Socs1/Lilrb4/Fgl2/Jak3/Scgb1a1/Anxa1/Dapl1/Tbx21/Zc3h12a/Prdm1/Cd44/Gimap5/Cd274/Sfrp1/Ptpn22/Atm/Lgals3/Pag1/Shh/Lrrc32/Pawr/Hfe/Hlx/Tbc1d10c/Lst1/Axl/Runx3/Tigit/Mertk/Vsig4/RT1-M3-1…
BP	GO:0002526	acute inflammatory response	114	0.756933	2.01693	1e-10	4.53966e-09	3.61247e-09	1765	tags=39%, list=11%, signal=35%	Hamp/Fcgr3a/Fcgr2b/Mif/Fcgr1a/Fcer1g/Cd6/Nlrp3/Cebpa/RT1-A2/Ccl5/Icam1/Btk/Ccr5/Pik3cg/Il6/Il1b/Pla2g4a/Il1rn/Reg3a/Alox5ap/Tnfsf4/A2m/Serpina1/Spn/Ptges/Stat3/Ptgs2/Prcp/B4galt1/Casp6/Vnn1/Lbp/Tnfrsf11a/Hfe/Aoc3/Cxcr2/Fut7/Tnf/Bpifa1/Pla2g2d/Ass1/Vwf/Saa4
BP	GO:0007159	leukocyte cell-cell adhesion	358	0.725798	2.01651	1e-10	4.53966e-09	3.61247e-09	1937	tags=40%, list=12%, signal=36%	Itgal/Itgam/Rac2/Itgb2/Card11/Ptprc/Cd37/Aif1/Irgm/Fermt3/Cd4/Cd300a/Pycard/Ptpn6/Nckap1l/Cd86/Laptm5/Tnfaip8l2/Dock8/Ccl2/RT1-Ba/Rhoh/Cd6/Nlrp3/Sash3/Irf1/RT1-A2/Rasal3/Ccl5/Cx3cr1/RT1-Da/Cfh/Tnfsf13b/Icam1/Cd74/Tnfrsf14/Ikzf1/Cd3e/Ptafr/Gpnmb/Syk/Il6/Tgfb1/Il1b/Selplg/Olr1/Havcr2/Il2rg/Ccl19/Cebpb/Lgals9/B2m/Tnfsf4/Cd1d1/Coro1a/RT1-Db1/Cd80/Lag3/Il4r/Spn/Socs1/Il18/RT1-DMb/Lilrb4/Fgl2/Jak3/Msn/…
BP	GO:0002695	negative regulation of leukocyte activation	202	0.742142	2.01566	1e-10	4.53966e-09	3.61247e-09	1650	tags=40%, list=10%, signal=36%	Fcgr2b/Tyrobp/Cd37/Cd33/Cd300a/Spi1/Ptpn6/Nckap1l/Cd86/Laptm5/Tnfaip8l2/RT1-CE5/Grn/Cd84/RT1-Ba/Cd300lf/Irf1/Samsn1/Fgr/Cd74/Tnfrsf14/Btk/Lyn/Gpnmb/Inpp5d/Tgfb1/Havcr2/Cebpb/Sox11/Lgals9/Cnr2/Tnfrsf13b/Cst7/Tnfsf4/RT1-Db1/Cd80/Parp3/Lag3/Il4r/Mnda/Spn/Socs1/Lilrb4/Fgl2/Jak3/Scgb1a1/Hmox1/Anxa1/Dapl1/Tbx21/Zc3h12a/Prdm1/Cd44/Gimap5/Cd274/Sfrp1/Ptpn22/Atm/Lgals3/Pag1/Shh/Lrrc32/Pawr/Hfe/Hlx/Tbc1d10…
BP	GO:0032609	type II interferon production	113	0.757478	2.01545	1e-10	4.53966e-09	3.61247e-09	1996	tags=46%, list=12%, signal=41%	Irf8/Clec7a/Irgm/Pycard/Ripk3/Tlr7/Slc11a1/Laptm5/Bcl3/Sash3/Tlr9/Klrk1/Cd3e/Ticam2/Il1b/Tlr8/Havcr2/Lgals9/Tnfsf4/Cd1d1/Cd14/RT1-Db1/Tlr3/Il18/Lilrb4/Cd2/Scgb1a1/Tlr4/Zc3h12a/Il18r1/F2rl1/Arid5a/Il33/Gimap5/Cd274/Il1rl1/Ptpn22/Il27/Tnfrsf13c/Axl/Zfpm1/Tnfsf9/RT1-M3-1/Tnf/Wnt5a/Jak2/Slamf6/Ripk2/Ccr7/Pglyrp1/Sirpa/Cd40lg
BP	GO:0032649	regulation of type II interferon production	113	0.757478	2.01545	1e-10	4.53966e-09	3.61247e-09	1996	tags=46%, list=12%, signal=41%	Irf8/Clec7a/Irgm/Pycard/Ripk3/Tlr7/Slc11a1/Laptm5/Bcl3/Sash3/Tlr9/Klrk1/Cd3e/Ticam2/Il1b/Tlr8/Havcr2/Lgals9/Tnfsf4/Cd1d1/Cd14/RT1-Db1/Tlr3/Il18/Lilrb4/Cd2/Scgb1a1/Tlr4/Zc3h12a/Il18r1/F2rl1/Arid5a/Il33/Gimap5/Cd274/Il1rl1/Ptpn22/Il27/Tnfrsf13c/Axl/Zfpm1/Tnfsf9/RT1-M3-1/Tnf/Wnt5a/Jak2/Slamf6/Ripk2/Ccr7/Pglyrp1/Sirpa/Cd40lg
BP	GO:1903039	positive regulation of leukocyte cell-cell adhesion	230	0.735861	2.01405	1e-10	4.53966e-09	3.61247e-09	1928	tags=41%, list=12%, signal=37%	Itgal/Itgb2/Card11/Ptprc/Aif1/Irgm/Cd4/Pycard/Nckap1l/Cd86/Dock8/Ccl2/RT1-Ba/Rhoh/Cd6/Nlrp3/Sash3/RT1-A2/Rasal3/Ccl5/RT1-Da/Tnfsf13b/Icam1/Cd74/Tnfrsf14/Ikzf1/Cd3e/Ptafr/Syk/Il6/Tgfb1/Il1b/Havcr2/Il2rg/Ccl19/Lgals9/B2m/Tnfsf4/Cd1d1/Coro1a/RT1-Db1/Cd80/Il4r/Spn/Socs1/Il18/RT1-DMb/Lilrb4/Jak3/Egr3/RT1-DMa/Lck/Nfkbiz/Anxa1/RT1-DOa/Ccdc88b/Ada/Tgfbr2/Gcnt1/Cd44/Gimap5/Slc4a1/Pik3r6/Cd274/Fut4/Ptpn22/…
BP	GO:1902107	positive regulation of leukocyte differentiation	183	0.741482	2.00836	1e-10	4.53966e-09	3.61247e-09	1614	tags=38%, list=10%, signal=34%	Itgam/Hcls1/Ptprc/Fes/Tyrobp/Cd4/Csf1r/Spi1/Nckap1l/Evi2b/RT1-Ba/Rhoh/Nlrp3/Sash3/Ccl5/RT1-Da/Cd74/Ikzf1/Inpp5d/Syk/Ccl3/Il6/Tgfb1/Il15ra/Casp8/Il2rg/Ccl19/Lgals9/Tnfsf4/Cd1d1/RT1-Db1/Il4r/Socs1/Il18/Lilrb4/Trem2/Egr3/Csf1/RT1-DMa/Lck/Nfkbiz/Anxa1/Fos/Prdm1/Ada/Tgfbr2/Jun/Zfp36l1/Gimap5/Pik3r6/Vnn1/Cd101/Klf10/Shh/Cd27/Xbp1/Hlx/Ccl9/Axl/Runx3/Ripk1/Tnfsf9/Trib1/RT1-M3-1/Tnf/Ccr1/Pf4/Ifng/Cbfb
BP	GO:1903708	positive regulation of hemopoiesis	183	0.741482	2.00836	1e-10	4.53966e-09	3.61247e-09	1614	tags=38%, list=10%, signal=34%	Itgam/Hcls1/Ptprc/Fes/Tyrobp/Cd4/Csf1r/Spi1/Nckap1l/Evi2b/RT1-Ba/Rhoh/Nlrp3/Sash3/Ccl5/RT1-Da/Cd74/Ikzf1/Inpp5d/Syk/Ccl3/Il6/Tgfb1/Il15ra/Casp8/Il2rg/Ccl19/Lgals9/Tnfsf4/Cd1d1/RT1-Db1/Il4r/Socs1/Il18/Lilrb4/Trem2/Egr3/Csf1/RT1-DMa/Lck/Nfkbiz/Anxa1/Fos/Prdm1/Ada/Tgfbr2/Jun/Zfp36l1/Gimap5/Pik3r6/Vnn1/Cd101/Klf10/Shh/Cd27/Xbp1/Hlx/Ccl9/Axl/Runx3/Ripk1/Tnfsf9/Trib1/RT1-M3-1/Tnf/Ccr1/Pf4/Ifng/Cbfb
BP	GO:0046632	alpha-beta T cell differentiation	127	0.750116	2.0074	1e-10	4.53966e-09	3.61247e-09	1786	tags=40%, list=11%, signal=36%	Gpr183/Nckap1l/Bcl3/Nlrp3/Sash3/Batf/Irf1/RT1-Da/Gpr18/Ikzf1/Syk/Il6/Il2rg/Il6r/Ccl19/Lgals9/Stat6/Tnfsf4/Cd1d1/RT1-Db1/Il4r/Spn/Socs1/Il18/Lilrb4/Jak3/Stat3/Ptger4/Nfkbiz/Anxa1/Tbx21/Zc3h12a/Il18r1/Prdm1/Relb/Ada/Tgfbr2/Gimap5/Shh/Hlx/Il27/Runx3/Fosl2/Fut7/Tnfsf8/Pf4/Pla2g2d/Ifng/Cbfb/Slamf6/Ripk2
BP	GO:0002429	immune response-activating cell surface receptor signaling pathway	244	0.730143	2.00455	1e-10	4.53966e-09	3.61247e-09	1640	tags=34%, list=10%, signal=31%	Fcgr2b/Fcer1g/Card11/Lat2/Scimp/Ptprc/Tyrobp/Clec7a/Cd8a/Cd300a/Ptpn6/Tlr2/Nckap1l/Gbp1/Themis2/Cd22/Laptm5/Cyba/Lcp2/C5ar2/Pik3ap1/Klhl6/Myo1g/Ifi35/Blnk/C5ar1/Klrk1/Btk/Cd3e/Lyn/Syk/Clec4a/Nfam1/Ticam2/Icoslg/Fcna/Tlr6/Cmtm3/Myd88/Pram1/C3ar1/Cd14/RT1-Db1/Nmi/Klrc2/Mnda/Spn/Cmklr1/Lilrb4/Trem2/Shc1/Cd8b/Lpxn/Tlr4/Lck/Nfkbiz/Cd247/Elf1/Plcg2/Zc3h12a/Cd79b/Ada/F2rl1/Sh2b2/Ptpn22/Lgals3/Kcnn4/Lbp/…
BP	GO:0051249	regulation of lymphocyte activation	449	0.717577	2.00126	1e-10	4.53966e-09	3.61247e-09	1954	tags=38%, list=12%, signal=34%	Fcgr3a/Itgal/Fcgr2b/Mif/Rac2/Card11/Ptprc/Tyrobp/Cd37/Clec7a/Aif1/Irgm/Cd4/Csf1r/Cd300a/Pycard/Spi1/Ripk3/Ptpn6/Gpr183/Nckap1l/Themis2/Cd86/Cd22/Laptm5/Slamf8/Tnfaip8l2/Dock8/RT1-CE5/Ccl2/Tnfrsf1b/RT1-Ba/Rhoh/Cd6/Nlrp3/Sash3/Irf1/Samsn1/RT1-A2/Rasal3/Ccl5/RT1-Da/Fgr/Tnfsf13b/Tlr9/Cd40/Cd74/Tnfrsf14/Btk/Ikzf1/Cd3e/Lyn/Gpnmb/Inpp5d/Syk/Il6/Tgfb1/Nfam1/Il15ra/Ticam2/Il1b/Havcr2/Il2rg/Ccl19/Cebpb/Sox…
BP	GO:0050866	negative regulation of cell activation	219	0.733385	1.99996	1e-10	4.53966e-09	3.61247e-09	1933	tags=42%, list=12%, signal=38%	Fcgr2b/Tyrobp/Cd37/Cd33/Cd300a/Spi1/Ptpn6/Nckap1l/Cd86/Laptm5/Tnfaip8l2/RT1-CE5/Grn/Cd84/RT1-Ba/Cd300lf/Irf1/Samsn1/Fgr/Cd74/Tnfrsf14/Btk/Lyn/Gpnmb/Inpp5d/Tgfb1/Havcr2/Cebpb/Sox11/Lgals9/Cnr2/Tnfrsf13b/Cst7/Tnfsf4/RT1-Db1/Cd80/Parp3/Lag3/Il4r/Mnda/Prkcd/Spn/Socs1/Lilrb4/Trem2/Fgl2/Jak3/Scgb1a1/Hmox1/Anxa1/Dapl1/Tbx21/Zc3h12a/Prdm1/Cd44/Gimap5/Cd274/Sfrp1/Ptpn22/Atm/Lgals3/Pag1/Alox12/Shh/Lrrc32/P…
BP	GO:0062207	regulation of pattern recognition receptor signaling pathway	126	0.746495	1.99826	1e-10	4.53966e-09	3.61247e-09	1156	tags=26%, list=7%, signal=24%	Oasl/Ddx60/Gbp5/Gbp2/Dhx58/Irgm/Cd300a/Mefv/Cyba/Slc15a3/Cd300lf/Irf1/Pik3ap1/Ifi35/Tlr9/Btk/Lyn/Zc3hav1/Casp4/Eif2ak2/Ticam2/Tlr6/Myd88/Slc46a2/Cd14/Trem2/Tlr4/Plcg2/LOC681325/F2rl1/Ptpn22/Rnf125/Lbp
BP	GO:0050870	positive regulation of T cell activation	204	0.733737	1.99334	1e-10	4.53966e-09	3.61247e-09	1928	tags=41%, list=12%, signal=36%	Itgal/Card11/Ptprc/Aif1/Irgm/Cd4/Pycard/Nckap1l/Cd86/Dock8/Ccl2/RT1-Ba/Rhoh/Cd6/Nlrp3/Sash3/RT1-A2/Rasal3/Ccl5/RT1-Da/Tnfsf13b/Cd74/Tnfrsf14/Ikzf1/Cd3e/Syk/Il6/Tgfb1/Il1b/Havcr2/Il2rg/Ccl19/Lgals9/B2m/Tnfsf4/Cd1d1/Coro1a/RT1-Db1/Cd80/Il4r/Spn/Socs1/Il18/RT1-DMb/Lilrb4/Jak3/Egr3/RT1-DMa/Lck/Nfkbiz/Anxa1/RT1-DOa/Ccdc88b/Ada/Tgfbr2/Gimap5/Slc4a1/Pik3r6/Cd274/Ptpn22/Vnn1/Efnb1/Shh/Cd27/Xbp1/Hlx/Spta1…
BP	GO:0002698	negative regulation of immune effector process	130	0.742496	1.98526	1e-10	4.53966e-09	3.61247e-09	1923	tags=40%, list=12%, signal=35%	Fcgr2b/Tap1/Ptprc/Cd300a/Spi1/Ptpn6/Nckap1l/Cd22/Slamf8/RT1-CE5/RT1-A1/Grn/Bst2/Cd84/Tap2/RT1-A2/Cx3cr1/Serping1/Tgfb1/Havcr2/Lgals9/Tnfsf4/Acp5/A2m/Cd80/Parp3/Il4r/Spn/Lilrb4/Fgl2/Jak3/Hmox1/Anxa1/Tbx21/Zc3h12a/Il33/Lgals3/Cr1l/Hfe/Hlx/Axl/Klrc1/Vsig4/RT1-M3-1/Tnf/Pf4/Ceacam1/Tgfb3/Loxl3/Il4i1/Pglyrp1/Svep1
BP	GO:0050900	leukocyte migration	372	0.712085	1.98166	1e-10	4.53966e-09	3.61247e-09	1708	tags=36%, list=11%, signal=33%	Cxcl13/Itgal/Cxcl17/Itgam/Mif/Rac2/Fcer1g/Itgb2/Vav1/Aif1/Csf3r/Csf1r/Myo1f/Hoxa7/Cd300a/Pycard/Spi1/Ripk3/Gpr183/Tlr2/Nckap1l/Ch25h/Slamf8/Dock8/Ccl7/Ccl2/Nlrp3/C5ar2/Ccl12/Slamf9/Ccl5/Cx3cr1/Myo1g/Icam1/Cxcl16/Cd74/C5ar1/Klrk1/Gpr18/Mmp28/Tnfrsf14/Lyn/Ccr5/Ptafr/Gpsm3/Syk/Ccl3/Tgfb1/Ccl4/Il1b/Trpm2/Selplg/Cnn2/Il16/Ccl19/Lgals9/Cnr2/Cd200r1/Serpine1/Myd88/Ccl17/P2ry12/C3ar1/Coro1a/Asb2/Spn/Il17…
BP	GO:1903037	regulation of leukocyte cell-cell adhesion	323	0.715352	1.9795	1e-10	4.53966e-09	3.61247e-09	1933	tags=38%, list=12%, signal=34%	Itgal/Itgb2/Card11/Ptprc/Cd37/Aif1/Irgm/Cd4/Cd300a/Pycard/Ptpn6/Nckap1l/Cd86/Laptm5/Tnfaip8l2/Dock8/Ccl2/RT1-Ba/Rhoh/Cd6/Nlrp3/Sash3/Irf1/RT1-A2/Rasal3/Ccl5/RT1-Da/Tnfsf13b/Icam1/Cd74/Tnfrsf14/Ikzf1/Cd3e/Ptafr/Gpnmb/Syk/Il6/Tgfb1/Il1b/Havcr2/Il2rg/Ccl19/Cebpb/Lgals9/B2m/Tnfsf4/Cd1d1/Coro1a/RT1-Db1/Cd80/Lag3/Il4r/Spn/Socs1/Il18/RT1-DMb/Lilrb4/Fgl2/Jak3/Egr3/Scgb1a1/RT1-DMa/Lck/Nfkbiz/Anxa1/Dapl1/R…
BP	GO:0002685	regulation of leukocyte migration	231	0.72304	1.97887	1e-10	4.53966e-09	3.61247e-09	1746	tags=38%, list=11%, signal=34%	Cxcl13/Cxcl17/Mif/Rac2/Aif1/Csf1r/Myo1f/Hoxa7/Cd300a/Pycard/Spi1/Ripk3/Tlr2/Nckap1l/Slamf8/Dock8/Ccl7/Ccl2/C5ar2/Ccl12/Ccl5/Cx3cr1/Icam1/Cd74/C5ar1/Klrk1/Gpr18/Mmp28/Tnfrsf14/Lyn/Ptafr/Gpsm3/Ccl3/Tgfb1/Ccl4/Il1b/Cnn2/Ccl19/Lgals9/Cd200r1/Serpine1/Myd88/P2ry12/C3ar1/Coro1a/Spn/Cmklr1/Trem2/Msn/Csf1/Lgmn/Ptger4/Stk10/Edn1/Itgb3/Anxa1/P2rx4/Mmp9/Ada/F2rl1/Il33/Gcnt1/Sell/Fut4/Ptpn22/Cxcr3/Lgals3/Rin…
BP	GO:0030595	leukocyte chemotaxis	218	0.725348	1.97831	1e-10	4.53966e-09	3.61247e-09	1746	tags=39%, list=11%, signal=35%	Cxcl13/Cxcl17/Itgam/Mif/Rac2/Fcer1g/Itgb2/Vav1/Aif1/Csf3r/Csf1r/Spi1/Gpr183/Nckap1l/Ch25h/Slamf8/Ccl7/Ccl2/C5ar2/Ccl12/Slamf9/Ccl5/Cx3cr1/Cxcl16/Cd74/C5ar1/Klrk1/Gpr18/Mmp28/Lyn/Gpsm3/Syk/Ccl3/Ccl4/Il1b/Trpm2/Il16/Ccl19/Lgals9/Cnr2/Serpine1/Ccl17/C3ar1/Coro1a/Il17ra/Cmklr1/Csf1/Lgmn/Mmp2/Edn1/Retnlg/Anxa1/Ccl6/Mmp9/F2rl1/Cxcl1/Sell/Cklf/Cxcr3/Ccl22/Lgals3/Rin3/Ccl11/Thbs4/Thbs1/Lbp/Ptpro/Spp1/Ccl…
BP	GO:0022409	positive regulation of cell-cell adhesion	279	0.716242	1.97249	1e-10	4.53966e-09	3.61247e-09	1890	tags=37%, list=12%, signal=33%	Cxcl13/Itgal/Itgb2/Card11/Ptprc/Aif1/Irgm/Cd4/Pycard/Nckap1l/Cd86/Dock8/Ccl2/RT1-Ba/Rhoh/Cd6/Nlrp3/Sash3/RT1-A2/Rasal3/Ccl5/RT1-Da/Tnfsf13b/Icam1/Cd74/Tnfrsf14/Ikzf1/Cd3e/Ccr5/Ptafr/Syk/Il6/Tgfb1/Il1b/Havcr2/Il2rg/Il6r/Ccl19/Lgals9/B2m/Tnfsf4/Cd1d1/Coro1a/RT1-Db1/Cd80/Il4r/Spn/Socs1/Il18/RT1-DMb/Lilrb4/Jak3/Piezo1/Egr3/RT1-DMa/Pdpn/Lck/Itga6/Nfkbiz/Anxa1/RT1-DOa/Ccdc88b/Ada/Tgfbr2/Gcnt1/Cd44/Gima…
BP	GO:0002683	negative regulation of immune system process	483	0.704312	1.96801	1e-10	4.53966e-09	3.61247e-09	1937	tags=35%, list=12%, signal=32%	C1qc/Dhx58/Fcgr2b/Mif/Tap1/Fcer1g/Parp14/Cd68/Ptprc/Tyrobp/Cd37/Irgm/Cd33/Hoxa7/Cd300a/Spi1/Ptpn6/Nckap1l/Gbp1/Cd86/Cd22/Laptm5/Mefv/Slamf8/Tnfaip8l2/Nlrc5/RT1-CE5/RT1-A1/Grn/Bst2/Ccl2/Cd84/RT1-Ba/Trim21/Cd300lf/C5ar2/Irf1/Pik3ap1/Tap2/Samsn1/Cebpa/RT1-A2/Cx3cr1/Fgr/Cd74/Klrk1/Gpr18/Mmp28/Tnfrsf14/Btk/Lyn/Gpnmb/Inpp5d/Serping1/Ccl3/Tgfb1/Ticam2/Stat2/Havcr2/Mafb/Cnn2/Cebpb/Sox11/Lgals9/Cnr2/Cd200…
BP	GO:0050792	regulation of viral process	139	0.736742	1.96786	1e-10	4.53966e-09	3.61247e-09	1369	tags=28%, list=9%, signal=26%	Oasl/Mx2/Ifih1/Cd4/Stat1/Ch25h/Slpi/Bst2/Trim21/Ifitm3/Ccl5/Cd74/Oas1i/Top2a/Oas2/Zc3hav1/Trim34/Eif2ak2/Trim5/Trim25/Sp100/Zfp36/Ifitm1/Lgals9/RT1-Db1/Isg20/Hmox1/Samhd1/Ciita/Oas3/Kpna2/Rnasel/Pabpc1/Znfx1/Ly6e/Ifitm2/P4hb/Axl/Trim26
BP	GO:0050868	negative regulation of T cell activation	130	0.735928	1.9677	1e-10	4.53966e-09	3.61247e-09	1933	tags=44%, list=12%, signal=39%	Cd37/Cd300a/Ptpn6/Nckap1l/Cd86/Laptm5/Tnfaip8l2/RT1-Ba/Irf1/Cd74/Tnfrsf14/Gpnmb/Tgfb1/Havcr2/Cebpb/Lgals9/Tnfsf4/RT1-Db1/Cd80/Lag3/Il4r/Spn/Socs1/Lilrb4/Fgl2/Jak3/Scgb1a1/Anxa1/Dapl1/Tbx21/Zc3h12a/Cd44/Gimap5/Cd274/Ptpn22/Lgals3/Pag1/Shh/Lrrc32/Pawr/Hfe/Hlx/Runx3/Tigit/Vsig4/RT1-M3-1/Pla2g5/Pf4/Pla2g2d/Ceacam1/Cbfb/Pla2g2a/Gnrh1/Erbb2/Loxl3/Il4i1/Zc3h12d
BP	GO:0071674	mononuclear cell migration	178	0.724809	1.9599	1e-10	4.53966e-09	3.61247e-09	1928	tags=40%, list=12%, signal=36%	Cxcl13/Itgal/Cxcl17/Aif1/Csf1r/Pycard/Spi1/Ripk3/Gpr183/Ch25h/Slamf8/Dock8/Ccl7/Ccl2/Ccl12/Slamf9/Ccl5/Cx3cr1/Myo1g/Icam1/Cxcl16/C5ar1/Klrk1/Tnfrsf14/Lyn/Ccl3/Tgfb1/Ccl4/Trpm2/Ccl19/Lgals9/Cd200r1/Serpine1/Ccl17/C3ar1/Coro1a/Asb2/Spn/Cmklr1/Msn/Csf1/Lgmn/Stk10/Itgb7/Retnlg/Itgb3/Anxa1/Ccl6/Tbx21/Cklf/Fut4/Cxcr3/Ccl22/Lgals3/Ccl11/Thbs1/Ptpro/Ccl9/Slc8b1/Fut7/Ccr1/Trem1/Gcsam/Ccl20/Wnt5a/Calr/Adam…
BP	GO:0050851	antigen receptor-mediated signaling pathway	161	0.727841	1.95806	1e-10	4.53966e-09	3.61247e-09	1640	tags=33%, list=10%, signal=30%	Fcgr2b/Card11/Lat2/Ptprc/Cd8a/Cd300a/Ptpn6/Nckap1l/Gbp1/Themis2/Cd22/Laptm5/Lcp2/Klhl6/Blnk/Btk/Cd3e/Lyn/Syk/Nfam1/Icoslg/Cmtm3/Pram1/RT1-Db1/Mnda/Spn/Lilrb4/Shc1/Cd8b/Lpxn/Lck/Nfkbiz/Cd247/Elf1/Plcg2/Zc3h12a/Cd79b/Ada/Sh2b2/Ptpn22/Lgals3/Kcnn4/Pawr/Nfkb1/Nfkbia/Ms4a1/Fosl2/Slc39a6/Rela/Bcl10/Ifng/Ceacam1/Gcsam
BP	GO:0097529	myeloid leukocyte migration	225	0.716209	1.95702	1e-10	4.53966e-09	3.61247e-09	1691	tags=37%, list=11%, signal=34%	Cxcl13/Cxcl17/Itgam/Mif/Rac2/Fcer1g/Itgb2/Vav1/Aif1/Csf3r/Csf1r/Myo1f/Cd300a/Spi1/Tlr2/Nckap1l/Slamf8/Ccl7/Ccl2/C5ar2/Ccl12/Ccl5/Cx3cr1/Cd74/C5ar1/Mmp28/Lyn/Syk/Ccl3/Ccl4/Il1b/Cnn2/Ccl19/Cd200r1/Serpine1/Myd88/Ccl17/P2ry12/C3ar1/Il17ra/Cmklr1/Trem2/Csf1/Lgmn/Mmp2/Ptger4/Edn1/Retnlg/Anxa1/P2rx4/Ccl6/B4galt1/Mmp9/Emp2/Cxcl1/Irak4/Sell/Cklf/Fut4/Ccl22/Lgals3/Rin3/Ccl11/Thbs4/Thbs1/Lbp/Ptpro/Pawr/Spp…
BP	GO:0001818	negative regulation of cytokine production	286	0.705976	1.94754	1e-10	4.53966e-09	3.61247e-09	1937	tags=37%, list=12%, signal=33%	Dhx58/Fcgr2b/Clec4a3/Ptprc/Tyrobp/Irgm/Tspo/Cd33/Pycard/Ptpn6/Tlr2/Slc11a1/Nckap1l/Gbp1/Laptm5/Mefv/RT1-CE5/Bst2/Cd84/Bcl3/Nlrp3/C5ar2/Cx3cr1/Gpr18/Btk/Gpnmb/Inpp5d/Pml/Siglec1/Clec4a/Il6/Tgfb1/Ticam2/Tlr8/Elf4/Havcr2/Zfp36/Lgals9/Cd200r1/Tlr6/Lilra5/Tnfsf4/Acp5/Prg4/RT1-Db1/Lag3/Nmi/Cmklr1/Lilrb4/Trem2/Jak3/Scgb1a1/Tlr4/Serpinb1a/Ptger4/Hmox1/Tnfrsf1a/Fbln1/Anxa1/Tbx21/Zc3h12a/Oas3/Relb/F2rl1/Il…
BP	GO:0071356	cellular response to tumor necrosis factor	236	0.709908	1.94687	1e-10	4.53966e-09	3.61247e-09	1746	tags=36%, list=11%, signal=32%	Hamp/Gbp2/Gbp4/Csf1r/Adgre1/Pycard/Gbp1/Stat1/Laptm5/Cyba/Ccl7/Ccl2/Tnfrsf1b/Casp1/Entpd1/Irf1/Ccl12/Cebpa/Ccl5/Ankrd1/Cx3cr1/Tnfsf13b/Icam1/Cd40/Ccr5/Casp4/Syk/Ccl3/Il6/Ccl4/Naip6/Card14/Zfp36/Ccl19/Birc3/Ccl17/Il18/Xdh/Cldn1/Cyp1b1/Edn1/Tnfrsf1a/Ccl6/Zc3h12a/Fos/Mmp8/Tradd/Mmp9/F2rl1/Krt8/Zfp36l1/Sfrp1/Bdnf/Ccl22/Ccl11/Thbs1/Klf2/Nfe2l2/Tmsb4x/Tnfrsf11a/Gbp3/Nfkb1/Cib1/Ccl9/Tnfrsf13c/Nfkbia/Sph…
BP	GO:0034612	response to tumor necrosis factor	263	0.707302	1.94687	1e-10	4.53966e-09	3.61247e-09	1746	tags=35%, list=11%, signal=31%	Hamp/Gbp2/Gbp4/Csf1r/Adgre1/Pycard/Gbp1/Stat1/Laptm5/Cyba/Ccl7/Gch1/Ccl2/Tnfrsf1b/Casp1/Entpd1/Irf1/Ccl12/Cebpa/Ccl5/Ankrd1/Cx3cr1/Tnfsf13b/Icam1/Cxcl16/Ubd/Cd40/Ccr5/Casp4/Syk/Ccl3/Mmp3/Il6/Casp8/Ccl4/Naip6/Card14/Zfp36/Ccl19/Birc3/Ccl17/Cd14/Il18/Xdh/Cldn1/Ptgs2/Cyp1b1/Edn1/Tnfrsf1a/Ccl6/Zc3h12a/Fos/Mmp8/Tradd/Mmp9/F2rl1/Krt8/Zfp36l1/Sfrp1/Bdnf/Ccl22/Ccl11/Thbs1/Klf2/Nfe2l2/Tmsb4x/Tnfrsf11a/Gbp…
BP	GO:0042113	B cell activation	263	0.705179	1.94102	1e-10	4.53966e-09	3.61247e-09	1458	tags=29%, list=9%, signal=27%	Fcgr2b/Gapt/Mif/Irf8/Card11/Lat2/Ptprc/Tyrobp/Cd180/Cd300a/Spi1/Ptpn6/Gpr183/Nckap1l/Themis2/Cd86/Cd22/Laptm5/Slamf8/Bcl3/Sash3/Batf/Samsn1/Blnk/Tnfsf13b/Tlr9/Cd40/Cd74/Lyl1/Btk/Ikzf1/Lyn/Inpp5d/Syk/Il6/Tgfb1/Nfam1/Il2rg/Pou2f2/Tnfrsf13b/Cdkn1a/Stat6/Tnfsf4/Cmtm7/Parp3/Mnda/Prkcd/Il13ra1/Jak3/Skap2/Dclre1c/Tcirg1/Hhex/Tlr4/Nfkbiz/Tbx21/Plcg2/Cd79b/Prdm1/Ada/Pik3cd/Tnfsf13/Zfp36l1/Tshr/Sfrp1/Atm/C…
BP	GO:0050863	regulation of T cell activation	324	0.701172	1.9402	1e-10	4.53966e-09	3.61247e-09	1954	tags=38%, list=12%, signal=34%	Itgal/Rac2/Card11/Ptprc/Cd37/Aif1/Irgm/Cd4/Cd300a/Pycard/Ripk3/Ptpn6/Nckap1l/Cd86/Laptm5/Tnfaip8l2/Dock8/Ccl2/Tnfrsf1b/RT1-Ba/Rhoh/Cd6/Nlrp3/Sash3/Irf1/RT1-A2/Rasal3/Ccl5/RT1-Da/Tnfsf13b/Cd74/Tnfrsf14/Ikzf1/Cd3e/Gpnmb/Syk/Il6/Tgfb1/Il1b/Havcr2/Il2rg/Ccl19/Cebpb/Lgals9/B2m/Tnfsf4/Slc46a2/Cd1d1/Coro1a/RT1-Db1/Cd80/Lag3/Il4r/Spn/Socs1/Il18/RT1-DMb/Lilrb4/Fgl2/Jak3/Egr3/Scgb1a1/RT1-DMa/Lck/Nfkbiz/Anx…
BP	GO:0002687	positive regulation of leukocyte migration	161	0.719996	1.93696	1e-10	4.53966e-09	3.61247e-09	1746	tags=38%, list=11%, signal=34%	Cxcl13/Cxcl17/Rac2/Aif1/Csf1r/Myo1f/Pycard/Spi1/Tlr2/Nckap1l/Dock8/Ccl7/Ccl2/Ccl12/Ccl5/Cx3cr1/Icam1/Cd74/C5ar1/Tnfrsf14/Ptafr/Gpsm3/Ccl3/Tgfb1/Ccl4/Il1b/Ccl19/Lgals9/Serpine1/P2ry12/C3ar1/Coro1a/Spn/Cmklr1/Trem2/Csf1/Lgmn/Ptger4/Edn1/Itgb3/P2rx4/Mmp9/F2rl1/Sell/Fut4/Lgals3/Thbs4/Thbs1/Lbp/Pawr/Aoc3/Cxcr2/Tnfrsf18/Edn3/Fut7/Ccr1/Trem1/Ccl20/Wnt5a/Calr/Adam17
BP	GO:0006959	humoral immune response	205	0.71115	1.93321	1e-10	4.53966e-09	3.61247e-09	1585	tags=28%, list=10%, signal=25%	Cxcl13/Hamp/C2/C1qa/C4a/Romo1/C1qc/C1qb/C4b/Fcgr2b/Ptprc/Cd37/Ptpn6/Gpr183/Slpi/Bcl3/Ccl12/Cfh/C1r/Cfb/Tslp/Serping1/Nppb/Il1b/Ccl19/Reg3a/Fcna/C1rl/C1s/B2m/Cfd/Ccl17/RT1-Db1/A2m/Cfp/Trem2/RT1-DMa/Ang2/Defb1/Cxcl1/Gimap5/Ccl22/Lgals3/Ccl11/C6/Cr1l/Cd69/Rpl30/Hpx/Ppbp/Vsig4/Bpifa5/Tnf/Bpifa1/Pf4/Ppl/Ifng
BP	GO:0022407	regulation of cell-cell adhesion	436	0.691275	1.92411	1e-10	4.53966e-09	3.61247e-09	1933	tags=34%, list=12%, signal=31%	Cxcl13/Itgal/Itgb2/Card11/Ptprc/Cd37/Aif1/Irgm/Fermt3/Cd4/Cd300a/Pycard/Spi1/Ptpn6/Nckap1l/Cd86/Laptm5/Tnfaip8l2/Dock8/Ccl2/RT1-Ba/Rhoh/Cd6/Nlrp3/Sash3/Irf1/RT1-A2/Rasal3/Ccl5/RT1-Da/Tnfsf13b/Icam1/Cd74/Tnfrsf14/Ikzf1/Cd3e/Lyn/Ccr5/Ptafr/Gpnmb/Syk/Il6/Tgfb1/Il1b/Havcr2/Il2rg/Il6r/Il1rn/Ccl19/Cebpb/Lgals9/B2m/Tnfsf4/Cd1d1/Coro1a/RT1-Db1/Cd80/Lag3/Akna/Il4r/Prkcd/Spn/Socs1/Il18/RT1-DMb/Lilrb4/Fgl2/…
BP	GO:0007259	receptor signaling pathway via JAK-STAT	168	0.713328	1.92386	1e-10	4.53966e-09	3.61247e-09	1742	tags=28%, list=11%, signal=25%	Hamp/Csf2rb/Parp14/Hcls1/Ptprc/Parp9/Csf1r/Stat1/Il10ra/Bcl3/Irf1/Ccl5/Cd40/Socs3/Lyn/Tslp/Il6/Il15ra/Stat2/Csf2ra/Il6r/Stat6/Socs1/Il18/Jak3/Stat3/Ptger4/Cyp1b1/Tnfrsf1a/Lck/Prl/Cenpj/Il24/Clcf1/Cntf/Gadd45a/Tnfrsf18/Sh2b3/Hpx/Il10rb/Tnf/Osm/Ifng/Ret/Jak2/Ifnar2/Usp1
BP	GO:0007249	canonical NF-kappaB signal transduction	272	0.698812	1.92187	1e-10	4.53966e-09	3.61247e-09	1862	tags=31%, list=12%, signal=28%	Card11/Clec7a/Irgm/Cd4/Tifab/Pycard/Ripk3/Tlr7/Stat1/Bst2/Casp1/Rhoh/Trim21/Bcl3/Tnfsf10/Irf1/Cx3cr1/Tlr9/Card9/Ubd/Cd40/Cd74/Btk/Zc3hav1/Trim34/Tmem106a/Clec4a/Casp8/Trim5/Ticam2/Il1b/Tlr8/Trim25/Ccl19/Lgals9/Tlr6/S100a4/Myd88/Tgm2/Coro1a/RT1-Db1/Nfkb2/Ect2/Tlr3/Shisa5/Lilrb4/Capn3/Trem2/Tifa/Tlr4/Hmox1/Edn1/Tnfrsf1a/Ltb/Plcg2/Zc3h12a/Tradd/Relb/F2rl1/Irak4/Il1rl1/Litaf/Nod1/Akap13/Nek6/Traf5/Al…
BP	GO:0002573	myeloid leukocyte differentiation	256	0.69661	1.91734	1e-10	4.53966e-09	3.61247e-09	1610	tags=31%, list=10%, signal=29%	C1qc/Itgam/Fcer1g/Hcls1/Fes/Tyrobp/Cd4/Csf1r/Hoxa7/Spi1/Gpr183/Tlr2/Cd86/Evi2b/Ccl2/Cd300lf/Batf/Batf3/Cebpa/Ccl5/Ubd/Cd74/Ikzf1/Lyn/Inpp5d/Ccl3/Tgfb1/Casp8/Mafb/Ccl19/Cebpb/Myd88/Acp5/Lrrk1/RT1-Db1/Socs1/Lilrb4/Ucp2/Trem2/Csf1/Tcirg1/Hhex/Tlr4/Sbno2/Batf2/Ccl6/Myc/Fos/Nrros/Junb/Relb/F2rl1/Tgfbr2/Jun/Il33/Zfp36l1/Gimap5/Il1rl1/Sfrp1/Cd101/Tal1/Klf10/Vps54/Tnfrsf11a/Oscar/Cebpe/Ccl9/Rbp1/Epha2/Zf…
BP	GO:0060326	cell chemotaxis	298	0.695328	1.91624	1e-10	4.53966e-09	3.61247e-09	1708	tags=35%, list=11%, signal=32%	Cxcl13/Cxcl17/Itgam/Mif/Rac2/Fcer1g/Itgb2/Vav1/Aif1/Csf3r/Bin2/Csf1r/Spi1/Gpr183/Nckap1l/Ch25h/Slamf8/Ccl7/Ccl2/C5ar2/Ccl12/Slamf9/Ccl5/Cx3cr1/Cxcl16/Cd74/C5ar1/Klrk1/Gpr18/Mmp28/Lyn/Ccr5/Gpsm3/Syk/Ccl3/Ccl4/Il1b/Trpm2/Il16/Ccl19/Lgals9/Cnr2/Serpine1/Ccl17/C3ar1/Coro1a/Nrp1/Prkcd/Il17ra/Cmklr1/Hmgb2/Egr3/Csf1/Lgmn/Mmp2/Edn1/Retnlg/Anxa1/P2rx4/Ccl6/Ccrl2/Fgf4/Mmp9/F2rl1/Cxcl1/Sell/Cklf/Rab13/Cxcr3…
BP	GO:0097696	receptor signaling pathway via STAT	175	0.707113	1.91078	1e-10	4.53966e-09	3.61247e-09	1742	tags=27%, list=11%, signal=25%	Hamp/Csf2rb/Parp14/Hcls1/Ptprc/Parp9/Csf1r/Stat1/Il10ra/Bcl3/Irf1/Ccl5/Cd40/Socs3/Lyn/Tslp/Il6/Tgfb1/Il15ra/Stat2/Csf2ra/Il6r/Stat6/Socs1/Il18/Jak3/Stat3/Ptger4/Cyp1b1/Tnfrsf1a/Lck/Prl/Cenpj/Il24/Clcf1/Cntf/Gadd45a/Tnfrsf18/Sh2b3/Hpx/Il10rb/Tnf/Osm/Ifng/Ret/Jak2/Ifnar2/Usp1
BP	GO:0043123	positive regulation of canonical NF-kappaB signal transduction	177	0.704177	1.9036	1e-10	4.53966e-09	3.61247e-09	1862	tags=32%, list=12%, signal=29%	Card11/Clec7a/Cd4/Bst2/Casp1/Trim21/Tnfsf10/Tlr9/Card9/Ubd/Cd40/Cd74/Zc3hav1/Trim34/Tmem106a/Clec4a/Casp8/Trim5/Ticam2/Il1b/Trim25/Ccl19/Lgals9/Tlr6/S100a4/Myd88/Tgm2/RT1-Db1/Ect2/Tlr3/Shisa5/Tifa/Tlr4/Hmox1/Tnfrsf1a/Ltb/Tradd/F2rl1/Irak4/Litaf/Nod1/Akap13/Nek6/Traf5/Alpk1/Rel/Ripk1/Cflar/Rela/Tnf/Bcl10/Parp1/Ripk2/Tab2/Tnip2/Ltbr/Traf2
BP	GO:1902105	regulation of leukocyte differentiation	307	0.686369	1.89788	1e-10	4.53966e-09	3.61247e-09	1614	tags=32%, list=10%, signal=30%	C1qc/Itgam/Card11/Hcls1/Ptprc/Fes/Tyrobp/Cd4/Csf1r/Hoxa7/Spi1/Ptpn6/Nckap1l/Slamf8/Evi2b/RT1-Ba/Rhoh/Nlrp3/Sash3/Irf1/Ccl5/RT1-Da/Tlr9/Cd74/Ikzf1/Lyn/Inpp5d/Syk/Ccl3/Il6/Tgfb1/Nfam1/Il15ra/Casp8/Mafb/Il2rg/Ccl19/Cebpb/Lgals9/Tmem176a/Tnfsf4/Slc46a2/Cd1d1/RT1-Db1/Lag3/Il4r/Socs1/Il18/Lilrb4/Trem2/Fgl2/Jak3/Tmem176b/Egr3/Csf1/RT1-DMa/Lck/Nfkbiz/Anxa1/Myc/RT1-DOa/Tbx21/Zc3h12a/Fos/Prdm1/Ada/Tgfbr2/J…
BP	GO:1903131	mononuclear cell differentiation	453	0.679784	1.89687	1e-10	4.53966e-09	3.61247e-09	1902	tags=33%, list=12%, signal=30%	Irf8/Fcer1g/Card11/Vav1/Ptprc/Fes/Cd8a/Cd4/Csf1r/Hoxa7/Spi1/Ripk3/Ptpn6/Gpr183/Nckap1l/Cd86/Laptm5/Slamf8/RT1-Ba/Rhoh/Bcl3/Nlrp3/Sash3/Batf/Irf1/Slamf9/Batf3/RT1-Da/Dock2/Tnfsf13b/Tlr9/Ubd/Cd74/Lyl1/Gpr18/Btk/Ikzf1/Cd3e/Lyn/Inpp5d/Syk/Il6/Tgfb1/Nfam1/Il15ra/Il1b/Trpm2/Cd3g/Mafb/Il2rg/Il6r/Ccl19/Cebpb/Lgals9/Pou2f2/Tmem176a/Stat6/B2m/Tnfsf4/Slc46a2/Cd1d1/Coro1a/Cmtm7/RT1-Db1/Lag3/Il4r/Spn/Socs1/Il…
BP	GO:0031348	negative regulation of defense response	263	0.688129	1.89409	1e-10	4.53966e-09	3.61247e-09	1612	tags=28%, list=10%, signal=26%	Hamp/Cxcl17/Dhx58/Fcgr2b/Tap1/Gpr31/Parp14/Irgm/Ptpn6/Mefv/Slamf8/Tnfaip8l2/Nlrc5/RT1-CE5/RT1-A1/Grn/Tnfrsf1b/Il10ra/Trim21/Nlrp3/Pbk/Tap2/RT1-A2/Cx3cr1/Socs3/Nlrp1a/Aoah/Serping1/Tgfb1/Elf4/Stat2/Havcr2/Zfp36/Lgals9/Cd200r1/Cst7/Acp5/RT1-Db1/A2m/Nmi/Spn/Trem2/Fgl2/Stat3/Ptger4/Samhd1/Tnfrsf1a/Trafd1/Nt5e/Oas3/Ada/F2rl1/Il33/Cd44/Ptpn22/Nod1/Cdh5/Rnf125/Ier3/Nfkb1/Otop1/Klrc1/Vsig4/Nr1h3/Tnfaip6/…
MF	GO:0005126	cytokine receptor binding	266	0.684937	1.88397	1e-10	4.53966e-09	3.61247e-09	1864	tags=32%, list=12%, signal=28%	Cxcl13/Mif/Pycard/Ptpn6/Stat1/Ccl7/Ccl2/Cd300lf/Tnfsf10/Ccl12/Ccl5/Cx3cr1/Tnfsf13b/Tlr9/Cxcl16/Tslp/Syk/Ccl3/Il6/Tgfb1/Casp8/Ccl4/Il1b/Il6r/Il1rn/Ccl19/Osmr/Myd88/Ccl17/Tnfsf4/Il18/Erap1/Jak3/Shc1/Tgfbr1/Csf1/Lrg1/Stat3/Itgb3/Ccl6/Prl/Ltb/Ccrl2/Trip6/Tradd/Defb1/Tgfbr2/Il33/Cd44/Tnfsf13/Cxcl1/Irak4/Cklf/Bdnf/Cdh5/Ccl22/Ccl11/Clcf1/Cntf/Traf5/Eng/Ccl9/Il27/Tmbim1/Ripk1/Tnfsf9/Ngfr/Sh2b3/Ppbp/Cflar…
BP	GO:0030217	T cell differentiation	293	0.680851	1.87763	1e-10	4.53966e-09	3.61247e-09	1889	tags=34%, list=12%, signal=31%	Fcer1g/Card11/Vav1/Ptprc/Cd8a/Cd4/Spi1/Ripk3/Gpr183/Nckap1l/RT1-Ba/Rhoh/Bcl3/Nlrp3/Sash3/Batf/Irf1/RT1-Da/Dock2/Cd74/Gpr18/Ikzf1/Cd3e/Syk/Il6/Tgfb1/Il1b/Cd3g/Mafb/Il2rg/Il6r/Ccl19/Lgals9/Stat6/B2m/Tnfsf4/Slc46a2/Cd1d1/Coro1a/RT1-Db1/Lag3/Il4r/Spn/Socs1/Il18/Lilrb4/Fgl2/Jak3/Egr3/RT1-DMa/Tcirg1/Stat3/Ptger4/Lck/Wnt4/Nfkbiz/Anxa1/RT1-DOa/Tbx21/Zc3h12a/Il18r1/Prdm1/Relb/Ada/Tgfbr2/Egr1/Cd44/Zfp36l1/…
BP	GO:0043122	regulation of canonical NF-kappaB signal transduction	241	0.683822	1.87496	1e-10	4.53966e-09	3.61247e-09	1862	tags=29%, list=12%, signal=26%	Card11/Clec7a/Irgm/Cd4/Pycard/Stat1/Bst2/Casp1/Rhoh/Trim21/Tnfsf10/Tlr9/Card9/Ubd/Cd40/Cd74/Zc3hav1/Trim34/Tmem106a/Clec4a/Casp8/Trim5/Ticam2/Il1b/Trim25/Ccl19/Lgals9/Tlr6/S100a4/Myd88/Tgm2/Coro1a/RT1-Db1/Ect2/Tlr3/Shisa5/Lilrb4/Capn3/Trem2/Tifa/Tlr4/Hmox1/Tnfrsf1a/Ltb/Plcg2/Zc3h12a/Tradd/F2rl1/Irak4/Il1rl1/Litaf/Nod1/Akap13/Nek6/Traf5/Alpk1/Rel/Rbm12/Ripk1/Pidd1/Cflar/Rela/Tnf/Bcl10/Wnt5a/Parp1/…
BP	GO:1903706	regulation of hemopoiesis	386	0.669828	1.86243	1e-10	4.53966e-09	3.61247e-09	1614	tags=30%, list=10%, signal=27%	C1qc/Itgam/Card11/Hcls1/Ptprc/Fes/Tyrobp/Irgm/Csf3r/Cd4/Csf1r/Hoxa7/Spi1/Ptpn6/Nckap1l/Stat1/Slamf8/Evi2b/RT1-Ba/Rhoh/Nlrp3/Sash3/Irf1/Cebpa/Ccl5/RT1-Da/Tlr9/Cd74/Ikzf1/Lyn/Inpp5d/Syk/Ccl3/Il6/Tgfb1/Nfam1/Il15ra/Casp8/Zfp36/Mafb/Il2rg/Faxdc2/Ccl19/Cebpb/Lgals9/Tmem176a/B2m/Tnfsf4/Hoxa5/Slc46a2/Cd1d1/RT1-Db1/Lag3/Il4r/Socs1/Il18/Lilrb4/Trem2/Fgl2/Hmgb2/Jak3/Tmem176b/Egr3/Csf1/RT1-DMa/Stat3/Hist1h4…
BP	GO:0030098	lymphocyte differentiation	400	0.666662	1.85505	1e-10	4.53966e-09	3.61247e-09	1902	tags=32%, list=12%, signal=29%	Irf8/Fcer1g/Card11/Vav1/Ptprc/Cd8a/Cd4/Spi1/Ripk3/Ptpn6/Gpr183/Nckap1l/Laptm5/Slamf8/RT1-Ba/Rhoh/Bcl3/Nlrp3/Sash3/Batf/Irf1/RT1-Da/Dock2/Tnfsf13b/Tlr9/Cd74/Lyl1/Gpr18/Btk/Ikzf1/Cd3e/Inpp5d/Syk/Il6/Tgfb1/Nfam1/Il15ra/Il1b/Cd3g/Mafb/Il2rg/Il6r/Ccl19/Lgals9/Pou2f2/Stat6/B2m/Tnfsf4/Slc46a2/Cd1d1/Coro1a/Cmtm7/RT1-Db1/Lag3/Il4r/Spn/Socs1/Il18/Lilrb4/Fgl2/Jak3/Egr3/Dclre1c/RT1-DMa/Tcirg1/Stat3/Hhex/Ptge…
BP	GO:0032102	negative regulation of response to external stimulus	406	0.660252	1.83638	1e-10	4.53966e-09	3.61247e-09	1928	tags=29%, list=12%, signal=26%	Cxcl13/Hamp/Cxcl17/Dhx58/Fcgr2b/Mif/Tap1/Gpr31/Parp14/Aif1/Irgm/Ptpn6/Ucn/Mefv/Slamf8/Tnfaip8l2/Nlrc5/RT1-CE5/RT1-A1/Grn/Ccl2/Tnfrsf1b/Il10ra/Trim21/Nlrp3/C5ar2/Pbk/Tap2/RT1-A2/Cx3cr1/Socs3/Klrk1/Gpr18/Mmp28/Aoah/Serping1/Tgfb1/Elf4/Stat2/Havcr2/Zfp36/Cldn19/Lgals9/Cd200r1/Cst7/Serpine1/Acp5/Plau/RT1-Db1/A2m/Hdac6/Nmi/Nrp1/Prkcd/Spn/Pros1/Trem2/Fgl2/Stat3/Ptger4/Samhd1/Tnfrsf1a/Wnt4/Trafd1/Nt5e/S…
BP	GO:0006935	chemotaxis	415	0.658313	1.83156	1e-10	4.53966e-09	3.61247e-09	1746	tags=30%, list=11%, signal=28%	Cxcl13/Cxcl17/Itgam/Mif/Rac2/Fcer1g/Itgb2/Vav1/Fes/Aif1/Csf3r/Bin2/Csf1r/Spi1/Gpr183/Nckap1l/Ch25h/Slamf8/Ccl7/Ccl2/C5ar2/Ccl12/Slamf9/Ccl5/Cx3cr1/Dock2/Cxcl16/Cd74/C5ar1/Klrk1/Gpr18/Mmp28/Lyn/Ccr5/Lsp1/Ptafr/Gpsm3/Syk/Ccl3/Tgfb1/Ccl4/Il1b/Trpm2/Il16/Ccl19/Lgals9/Cnr2/Serpine1/S100a4/Ccl17/P2ry12/C3ar1/Coro1a/Hdac6/Nrp1/Fgf7/Prkcd/Il17ra/Cmklr1/Trem2/Hmgb2l1/Hmgb2/Egr3/Csf1/Lgmn/Mmp2/Edn1/Retnlg/…
BP	GO:0042330	taxis	417	0.656912	1.82847	1e-10	4.53966e-09	3.61247e-09	1746	tags=30%, list=11%, signal=27%	Cxcl13/Cxcl17/Itgam/Mif/Rac2/Fcer1g/Itgb2/Vav1/Fes/Aif1/Csf3r/Bin2/Csf1r/Spi1/Gpr183/Nckap1l/Ch25h/Slamf8/Ccl7/Ccl2/C5ar2/Ccl12/Slamf9/Ccl5/Cx3cr1/Dock2/Cxcl16/Cd74/C5ar1/Klrk1/Gpr18/Mmp28/Lyn/Ccr5/Lsp1/Ptafr/Gpsm3/Syk/Ccl3/Tgfb1/Ccl4/Il1b/Trpm2/Il16/Ccl19/Lgals9/Cnr2/Serpine1/S100a4/Ccl17/P2ry12/C3ar1/Coro1a/Hdac6/Nrp1/Fgf7/Prkcd/Il17ra/Cmklr1/Trem2/Hmgb2l1/Hmgb2/Egr3/Csf1/Lgmn/Mmp2/Edn1/Retnlg/…
BP	GO:0045785	positive regulation of cell adhesion	456	0.652247	1.82029	1e-10	4.53966e-09	3.61247e-09	1890	tags=33%, list=12%, signal=30%	Cxcl13/Itgal/Itgb2/Card11/Vav1/Ptprc/Aif1/Irgm/Cd4/Pycard/Ptpn6/Nckap1l/Cd86/Dock8/Ccl2/RT1-Ba/Rhoh/Cd6/Nlrp3/Sash3/RT1-A2/Rasal3/Ccl5/RT1-Da/Tnfsf13b/Icam1/Cd74/Tnfrsf14/Ikzf1/Cd3e/Ccr5/Ptafr/Syk/Il6/Tgfb1/Apbb1ip/Il1b/Havcr2/Myoc/Il2rg/Il6r/Ccl19/Unc13d/Lgals9/B2m/P2ry12/Tgm2/Tnfsf4/Cd1d1/Coro1a/RT1-Db1/Cd80/Nrp1/Il4r/Spn/Socs1/Il18/RT1-DMb/Lilrb4/Jak3/Piezo1/Egr3/Csf1/RT1-DMa/Ptger4/Pdpn/Lck/W…
BP	GO:0030099	myeloid cell differentiation	446	0.641208	1.78739	1e-10	4.53966e-09	3.61247e-09	1885	tags=28%, list=12%, signal=26%	C1qc/Itgam/Irf8/Fcer1g/Hcls1/Fes/Tyrobp/Csf3r/Cd4/Csf1r/Tifab/Hoxa7/Spi1/Ptpn6/Gpr183/Tlr2/Nckap1l/Stat1/Cd86/Evi2b/Ccl2/Cd300lf/Batf/Batf3/Cebpa/Ccl5/Ubd/Cd74/Ikzf1/Lyn/Inpp5d/Pml/Ccl3/Tgfb1/Casp8/Zfp36/Mafb/Faxdc2/Ccl19/Cebpb/Myd88/B2m/Hoxa5/Acp5/Lrrk1/RT1-Db1/Fli1/Socs1/Lilrb4/Ucp2/Trem2/Hmgb2/Racgap1/Csf1/Tcirg1/Stat3/Hhex/Tlr4/Hist1h4m/Dnase2/Sbno2/Batf2/Ccl6/Myc/Scin/Clec5a/Wasf2/Fos/Nrros/…
BP	GO:0048872	homeostasis of number of cells	352	0.63419	1.76233	1e-10	4.53966e-09	3.61247e-09	2137	tags=28%, list=13%, signal=24%	Hamp/Itgam/Fcgr2b/Gapt/Mif/Fcer1g/Card11/Hcls1/Csf1r/Hcar2/Spi1/Ripk3/Gpr183/Nckap1l/Stat1/Sash3/Cx3cr1/Cfh/Tnfsf13b/Card9/Cd74/Btk/Ikzf1/Lyn/Inpp5d/Il6/Tgfb1/Nppb/Zfp36/Mafb/Lgals9/Tnfrsf13b/B2m/Hoxa5/Slc46a2/Coro1a/Il18/Hmgb2/Jak3/Racgap1/Csf1/Tcirg1/Stat3/Dnase2/Hmox1/P2rx7/Nfkbiz/Anxa1/Ada/Ptbp3/Pik3cd/Cd44/Zfp36l1/Gimap5/Slc4a1/Sh2b2/Bcl2l11/Tal1/Bak1/Klf2/Vps54/Slc1a5/P2ry14/Spta1/Tnfrsf13c…
BP	GO:0043410	positive regulation of MAPK cascade	451	0.597667	1.66766	1e-10	4.53966e-09	3.61247e-09	1879	tags=26%, list=12%, signal=24%	Cxcl17/Fcgr2b/Mif/Scimp/P2ry6/Ptprc/Clec7a/Cd4/Csf1r/Pycard/Spi1/Gpr183/Tlr2/Laptm5/Ccl7/Ncf1/Ccl2/Cd84/Ccl12/Ccl5/Tlr9/Icam1/Card9/Cd74/C5ar1/Pik3r5/Map4k1/Gpnmb/Tmem106a/Syk/Ccl3/Il6/Tgfb1/Eif2ak2/Trim5/Ccl4/Il1b/Havcr2/Naip6/Il6r/Ccl19/Lgals9/Lilra5/Dok3/Myd88/Glipr2/Ccl17/Dok1/RT1-Db1/Gadd45g/Nrp1/Prkcd/Tlr3/Trem2/Shc1/Tgfbr1/Xdh/Tlr4/Tnfaip8l3/P2rx7/Itgb3/Ccl6/Plcg2/Fgf4/Zc3h12a/F2rl1/Jun/Cd…
BP	GO:0045621	positive regulation of lymphocyte differentiation	112	0.758451	2.01922	1.13355e-10	5.11733e-09	4.07214e-09	1614	tags=41%, list=10%, signal=37%	Ptprc/Spi1/Nckap1l/RT1-Ba/Rhoh/Nlrp3/Sash3/RT1-Da/Cd74/Ikzf1/Inpp5d/Syk/Il6/Tgfb1/Il15ra/Il2rg/Ccl19/Lgals9/Tnfsf4/Cd1d1/RT1-Db1/Il4r/Socs1/Il18/Lilrb4/Egr3/RT1-DMa/Lck/Nfkbiz/Anxa1/Prdm1/Ada/Tgfbr2/Gimap5/Pik3r6/Vnn1/Shh/Cd27/Xbp1/Hlx/Axl/Runx3/Tnfsf9/RT1-M3-1/Ifng/Cbfb
BP	GO:0030593	neutrophil chemotaxis	93	0.780872	2.0447	1.5473e-10	6.9466e-09	5.5278e-09	1648	tags=46%, list=10%, signal=42%	Cxcl13/Itgam/Rac2/Fcer1g/Itgb2/Vav1/Csf3r/Nckap1l/Ccl7/Ccl2/C5ar2/Ccl12/Ccl5/Cd74/C5ar1/Syk/Ccl3/Ccl4/Il1b/Ccl19/Ccl17/C3ar1/Edn1/Ccl6/Cxcl1/Sell/Cklf/Ccl22/Lgals3/Ccl11/Thbs4/Lbp/Spp1/Ccl9/Cxcr2/Edn3/Ppbp/Bst1/Tnfaip6/Pf4/Ifng/Trem1/Ccl20
BP	GO:0002478	antigen processing and presentation of exogenous peptide antigen	29	0.921249	2.10862	1.58172e-10	7.06214e-09	5.61974e-09	781	tags=72%, list=5%, signal=69%	Fcgr2b/Clec4a3/Fcgr1a/Fcer1g/Unc93b1/RT1-CE5/RT1-Ba/Ctss/Tap2/RT1-A2/Ifi30/RT1-Da/Cd74/Tapbp/Clec4a/Ctse/B2m/RT1-Db1/RT1-DMb/RT1-DMa/RT1-DOa
BP	GO:0072676	lymphocyte migration	104	0.759359	2.01537	2.20638e-10	9.79729e-09	7.79626e-09	1067	tags=35%, list=7%, signal=33%	Cxcl13/Itgal/Aif1/Pycard/Ripk3/Gpr183/Ch25h/Dock8/Ccl7/Ccl2/Ccl12/Ccl5/Myo1g/Icam1/Cxcl16/Klrk1/Tnfrsf14/Ccl3/Ccl4/Ccl19/Lgals9/Cd200r1/Ccl17/Coro1a/Spn/Msn/Stk10/Itgb7/Itgb3/Ccl6/Tbx21/Cklf/Fut4/Cxcr3/Ccl22/Ccl11
BP	GO:0036230	granulocyte activation	49	0.855311	2.07571	2.72267e-10	1.20241e-08	9.56828e-09	902	tags=47%, list=6%, signal=44%	Fcgr3a/Itgam/Fcer1g/Itgb2/Anxa3/Tyrobp/Myo1f/Cd300a/Spi1/Grn/Ccl5/Ptafr/Syk/Ccl3/Stxbp2/Il18rap/Il16/Myd88/Pram1/Prkcd/Il18/Anxa1/F2rl1
BP	GO:0032479	regulation of type I interferon production	101	0.76236	2.01449	2.77043e-10	1.21035e-08	9.63143e-09	1355	tags=33%, list=8%, signal=30%	Dhx58/Irf8/Tyrobp/Irgm/Ifih1/Pycard/Tlr7/Tlr2/Stat1/Irf1/Tlr9/Irf5/Oas2/Zc3hav1/Traf3ip3/Syk/Siglec1/Ticam2/Tlr8/Havcr2/Myd88/Cd14/Nmi/Tlr3/Hmgb2/Tlr4/Plcg2/Oas3/Relb/Ptpn22/Rnf125/Rel/Arrdc4
BP	GO:0032606	type I interferon production	101	0.76236	2.01449	2.77043e-10	1.21035e-08	9.63143e-09	1355	tags=33%, list=8%, signal=30%	Dhx58/Irf8/Tyrobp/Irgm/Ifih1/Pycard/Tlr7/Tlr2/Stat1/Irf1/Tlr9/Irf5/Oas2/Zc3hav1/Traf3ip3/Syk/Siglec1/Ticam2/Tlr8/Havcr2/Myd88/Cd14/Nmi/Tlr3/Hmgb2/Tlr4/Plcg2/Oas3/Relb/Ptpn22/Rnf125/Rel/Arrdc4
BP	GO:2000379	positive regulation of reactive oxygen species metabolic process	79	0.796077	2.05817	2.93228e-10	1.27421e-08	1.01396e-08	1330	tags=38%, list=8%, signal=35%	Romo1/Itgam/Itgb2/Tyrobp/Clec7a/Tspo/Ripk3/Cyba/Syk/Tgfb1/Olr1/Tlr6/Cdkn1a/Plau/Hvcn1/Prkcd/Il18/Xdh/Tlr4/Cyp1b1/Plcg2/Zc3h12a/Rab27a/F2rl1/Tgfbr2/Cxcl1/Alox12/Thbs1/Nfe2l2/Gadd45a
BP	GO:0009620	response to fungus	61	0.828533	2.08691	3.23229e-10	1.38971e-08	1.10587e-08	1565	tags=48%, list=10%, signal=43%	Hamp/Clec4a3/Zbp1/Scimp/Clec7a/Clec4a1/Spi1/Tlr2/Cd86/Ncf1/Clec4a2/Cx3cr1/Card9/Btk/Tslp/Syk/Clec4a/Il6/Tgfb1/Myd88/Il17ra/Plcg2/Pik3cd/Cxcl1/Bak1/Cotl1/Il17rc/Pla2g5/Bcl10
BP	GO:0002474	antigen processing and presentation of peptide antigen via MHC class I	36	0.888011	2.08648	3.22046e-10	1.38971e-08	1.10587e-08	907	tags=64%, list=6%, signal=60%	Clec4a3/Tap1/Fcgr1a/Fcer1g/RT1-CE7/RT1-S3/RT1-CE5/RT1-A1/RT1-CE4/RT1-CE10/Tap2/RT1-N3/RT1-A2/Ifi30/RT1-T24-3/RT1-T24-4/Tapbp/Clec4a/RT1-M6-1/Tapbpl/B2m/RT1-CE3/RT1-T24-1
BP	GO:0016032	viral process	280	0.642445	1.76927	3.80266e-10	1.62634e-08	1.29417e-08	1369	tags=20%, list=9%, signal=19%	Oasl/Mx2/Smarcb1/Ifih1/Cd4/Csf1r/Stat1/Ch25h/Slpi/Bst2/Trim21/Cd300lf/Ifitm3/Ccl5/Cd74/Oas1i/Top2a/Oas2/Zc3hav1/Trim34/Siglec1/Ccl3/Eif2ak2/Trim5/Trim25/Sp100/Zfp36/Ifitm1/Lgals9/Timd2/RT1-Db1/Isg20/Cldn1/Hmox1/Samhd1/Ifi27/Itgb3/Vamp8/Ciita/Clec5a/Zc3h12a/Oas3/Kpna2/Rnasel/Rab43/Jun/Pabpc1/Znfx1/Ly6e/Ifitm2/Ptbp1/Ctsb/P4hb/Pou2f3/Axl/Trim26
MF	GO:0003823	antigen binding	55	0.844161	2.09246	4.20391e-10	1.78853e-08	1.42324e-08	907	tags=47%, list=6%, signal=45%	Tap1/RT1-CE7/RT1-S3/RT1-CE5/RT1-A1/RT1-CE4/RT1-CE10/RT1-Ba/Tap2/RT1-N3/RT1-A2/RT1-Da/RT1-T24-3/Cd40/RT1-T24-4/Tgfb1/RT1-M6-1/Fcna/B2m/Cd1d1/RT1-Db1/Klrc2/RT1-CE3/Lck/RT1-DOa/RT1-T24-1
BP	GO:0045582	positive regulation of T cell differentiation	96	0.764386	2.00843	4.48717e-10	1.8991e-08	1.51122e-08	1614	tags=43%, list=10%, signal=39%	Ptprc/Nckap1l/RT1-Ba/Rhoh/Nlrp3/Sash3/RT1-Da/Cd74/Ikzf1/Syk/Il6/Tgfb1/Il2rg/Ccl19/Lgals9/Tnfsf4/Cd1d1/RT1-Db1/Il4r/Socs1/Il18/Lilrb4/Egr3/RT1-DMa/Lck/Nfkbiz/Anxa1/Ada/Tgfbr2/Gimap5/Pik3r6/Vnn1/Shh/Cd27/Xbp1/Hlx/Runx3/Tnfsf9/RT1-M3-1/Ifng/Cbfb
BP	GO:0043300	regulation of leukocyte degranulation	54	0.847842	2.09032	4.69619e-10	1.97727e-08	1.57342e-08	902	tags=43%, list=6%, signal=40%	Itgam/Rac2/Fcer1g/Itgb2/Fes/Cd300a/Spi1/Nckap1l/RT1-CE5/Cd84/Fgr/Lyn/Ptafr/Syk/Stxbp2/Unc13d/Lgals9/Pram1/Klrc2/Il4r/Hmox1/Vamp8/F2rl1
BP	GO:0032945	negative regulation of mononuclear cell proliferation	92	0.774585	2.0293	4.94652e-10	2.07193e-08	1.64875e-08	1933	tags=47%, list=12%, signal=41%	Fcgr2b/Tyrobp/Cd37/Cd300a/Ptpn6/Cd86/Laptm5/RT1-Ba/Tnfrsf14/Btk/Lyn/Gpnmb/Inpp5d/Tgfb1/Havcr2/Cebpb/Sox11/Lgals9/Tnfrsf13b/RT1-Db1/Cd80/Mnda/Spn/Lilrb4/Scgb1a1/Prdm1/Cd44/Cd274/Atm/Shh/Lrrc32/Pawr/Lst1/Vsig4/RT1-M3-1/Pla2g5/Pla2g2d/Ceacam1/Pla2g2a/Gnrh1/Erbb2/Il4i1/Zc3h12d
BP	GO:0002709	regulation of T cell mediated immunity	91	0.776619	2.03459	5.12414e-10	2.13532e-08	1.69919e-08	918	tags=40%, list=6%, signal=38%	RT1-CE7/Ptprc/Ripk3/Nckap1l/RT1-S3/RT1-CE5/RT1-A1/RT1-CE4/RT1-CE10/Was/Tnfrsf1b/Nlrp3/Sash3/Tap2/RT1-N3/RT1-A2/RT1-Da/RT1-T24-3/RT1-T24-4/Il6/Il1b/RT1-M6-1/B2m/Tnfsf4/Cd1d1/RT1-Db1/Cd80/Spn/Il18/Lilrb4/RT1-CE3/P2rx7/Tbx21/Il18r1/RT1-T24-1/Arid5a
BP	GO:0072593	reactive oxygen species metabolic process	222	0.666077	1.81891	5.26861e-10	2.18432e-08	1.73819e-08	1571	tags=27%, list=10%, signal=25%	Romo1/Itgam/Itgb2/Vav1/Tyrobp/Clec7a/Tspo/Ncf4/Ripk3/Cybb/Cyba/Gch1/Ncf1/Hk2/Ncf2/Syk/Mmp3/Tgfb1/Olr1/Birc3/Tlr6/Cdkn1a/Acp5/Plau/Hvcn1/Prkcd/Il18/Ucp2/Shc1/Xdh/Stat3/Tlr4/Ptger4/Cyp1b1/Edn1/P2rx7/Prcp/Prl/Plcg2/Zc3h12a/Rab27a/Nrros/F2rl1/Tgfbr2/Cxcl1/Bco2/Eef1a1/Foxm1/Alox12/Thbs1/Nfe2l2/Ier3/Ctns/Cryab/Gadd45a/Ripk1/Ngfr/Cflar/Tnf/Gpx1
BP	GO:0032731	positive regulation of interleukin-1 beta production	55	0.84293	2.08941	5.30973e-10	2.1902e-08	1.74286e-08	1786	tags=71%, list=11%, signal=63%	Gbp5/Tyrobp/Clec7a/Pycard/Tlr2/Mefv/Casp1/Nlrp3/Nlrc4/Nlrp1a/Ccr5/Casp4/Tmem106a/Ccl3/Il6/Casp8/Tlr8/Ccl19/Lgals9/Tlr6/Lilra5/Myd88/Gsdmd/Il18/Stat3/Tlr4/P2rx7/F2rl1/Egr1/Nod1/Lpl/Rela/Panx1/Smad3/Tnf/Ifng/Wnt5a/Jak2/Ripk2
BP	GO:0038061	non-canonical NF-kappaB signal transduction	114	0.742718	1.97905	5.57546e-10	2.28819e-08	1.82084e-08	1562	tags=37%, list=10%, signal=33%	Pycard/Spi1/Ripk3/Tlr7/Tlr2/Cd86/Laptm5/Bcl3/Nlrp3/Ifi35/Tlr9/Cd74/Eif2ak2/Il1b/Havcr2/Ccl19/Birc3/Lgals9/Nmi/Nfkb2/Tlr3/Il18/Trem2/Tlr4/Edn1/Zc3h12a/Trip6/Tradd/Il18r1/Relb/Litaf/Ptpn22/Nod1/Tmsb4x/Nfkb1/Rel/Nfkbia/Sphk1/Rbm12/Ripk1/Rela/Tnf
BP	GO:0007162	negative regulation of cell adhesion	286	0.638208	1.76059	6.01797e-10	2.45739e-08	1.95548e-08	1933	tags=32%, list=12%, signal=29%	Ptprc/Cd37/Myo1f/Hoxa7/Cd300a/Spi1/Ptpn6/Nckap1l/Gbp1/Cd86/Laptm5/Tnfaip8l2/RT1-Ba/Irf1/Cd74/Tnfrsf14/Gpnmb/Tgfb1/Havcr2/Myoc/Il1rn/Cebpb/Lgals9/Serpine1/Tnfsf4/Acp5/RT1-Db1/Cd80/Lag3/Akna/Il4r/Prkcd/Spn/Socs1/Lilrb4/Fgl2/Jak3/Scgb1a1/Lpxn/Mmp2/Fam107a/Cyp1b1/Spint2/Fbln1/Anxa1/Dapl1/Tbx21/Zc3h12a/Lamb1/Angpt2/Cd44/Gimap5/Cd274/Ptpn22/Epcam/Lgals3/Pag1/Alox12/Thbs1/Shh/Lrrc32/Pawr/Cdh1/Hfe/Hlx/Ru…
BP	GO:0045576	mast cell activation	80	0.79249	2.04577	6.25501e-10	2.54141e-08	2.02234e-08	775	tags=32%, list=5%, signal=31%	Rac2/Fcer1g/Lat2/Fes/Cd300a/Ptpn6/Cd84/Lcp2/Rhoh/Cd300lf/Fgr/Btk/Lyn/Tslp/Syk/Stxbp2/Unc13d/Cd48/Lgals9/Cnr2/Serpine1/Timd2/Il4r/Lilrb4/Hmox1/Vamp8
BP	GO:0050728	negative regulation of inflammatory response	149	0.709263	1.90236	6.48546e-10	2.62193e-08	2.08642e-08	1612	tags=29%, list=10%, signal=26%	Hamp/Cxcl17/Fcgr2b/Gpr31/Irgm/Ptpn6/Mefv/Slamf8/Tnfaip8l2/Grn/Tnfrsf1b/Il10ra/Nlrp3/Pbk/Cx3cr1/Socs3/Aoah/Elf4/Zfp36/Lgals9/Cd200r1/Cst7/Acp5/RT1-Db1/Spn/Trem2/Stat3/Ptger4/Tnfrsf1a/Nt5e/Ada/Il33/Cd44/Cdh5/Ier3/Nfkb1/Nr1h3/Tnfaip6/Smad3/Pla2g5/Gpx1/Pf4/Gpx2
BP	GO:0045619	regulation of lymphocyte differentiation	187	0.681391	1.85175	6.52816e-10	2.62613e-08	2.08976e-08	1954	tags=38%, list=12%, signal=34%	Card11/Ptprc/Spi1/Ptpn6/Nckap1l/Slamf8/RT1-Ba/Rhoh/Nlrp3/Sash3/Irf1/RT1-Da/Tlr9/Cd74/Ikzf1/Inpp5d/Syk/Il6/Tgfb1/Nfam1/Il15ra/Il2rg/Ccl19/Lgals9/Tnfsf4/Slc46a2/Cd1d1/RT1-Db1/Lag3/Il4r/Socs1/Il18/Lilrb4/Fgl2/Jak3/Egr3/RT1-DMa/Lck/Nfkbiz/Anxa1/RT1-DOa/Tbx21/Zc3h12a/Prdm1/Ada/Tgfbr2/Cd44/Zfp36l1/Gimap5/Pik3r6/Sfrp1/Vnn1/Shh/Cd27/Xbp1/Hlx/Il27/Axl/Runx3/Tnfsf9/Sh2b3/RT1-M3-1/Pf4/Ifng/Cbfb/Ripk2/Erbb2/…
BP	GO:0050730	regulation of peptidyl-tyrosine phosphorylation	212	0.665493	1.8146	6.98612e-10	2.79651e-08	2.22534e-08	1681	tags=29%, list=11%, signal=26%	Mif/Parp14/Itgb2/Hcls1/Ptprc/Clec7a/Parp9/Cd4/Csf1r/Ptpn6/Irf1/Samsn1/Ccl5/Icam1/Cd40/Cd74/Socs3/Tnfrsf14/Cd3e/Lyn/Tslp/Syk/Clec4a/Il6/Tgfb1/Il6r/Lrrk1/Cd80/Nrp1/Fgf7/Prkcd/Socs1/Il18/Trem2/Angpt4/Ehd4/Tlr4/Ptger4/Tnfrsf1a/Lck/Itgb3/Plcg2/Cd44/Sfrp1/Ptpn22/Gfra1/Il24/Thbs4/Clcf1/Hbegf/Cntf/Itga5/Tnfrsf18/Hpx/Bst1/Tnf/Osm/Ifng/Itgb1/Areg/Jak2
BP	GO:0050672	negative regulation of lymphocyte proliferation	91	0.774848	2.02995	7.19097e-10	2.8644e-08	2.27937e-08	1933	tags=47%, list=12%, signal=42%	Fcgr2b/Tyrobp/Cd37/Cd300a/Ptpn6/Cd86/Laptm5/RT1-Ba/Tnfrsf14/Btk/Lyn/Gpnmb/Inpp5d/Tgfb1/Havcr2/Cebpb/Sox11/Lgals9/Tnfrsf13b/RT1-Db1/Cd80/Mnda/Spn/Lilrb4/Scgb1a1/Prdm1/Cd44/Cd274/Atm/Shh/Lrrc32/Pawr/Lst1/Vsig4/RT1-M3-1/Pla2g5/Pla2g2d/Ceacam1/Pla2g2a/Gnrh1/Erbb2/Il4i1/Zc3h12d
BP	GO:0042119	neutrophil activation	41	0.868367	2.05734	8.31721e-10	3.28086e-08	2.61076e-08	902	tags=54%, list=6%, signal=51%	Fcgr3a/Itgam/Fcer1g/Itgb2/Anxa3/Tyrobp/Myo1f/Cd300a/Spi1/Grn/Ccl5/Ptafr/Syk/Stxbp2/Il18rap/Il16/Myd88/Pram1/Prkcd/Il18/Anxa1/F2rl1
BP	GO:0001776	leukocyte homeostasis	129	0.725158	1.94375	8.31168e-10	3.28086e-08	2.61076e-08	1610	tags=35%, list=10%, signal=32%	Itgam/Fcgr2b/Gapt/Mif/Fcer1g/Csf1r/Hcar2/Ripk3/Gpr183/Nckap1l/Sash3/Cfh/Tnfsf13b/Cd74/Btk/Lyn/Il6/Tgfb1/Lgals9/Tnfrsf13b/Slc46a2/Coro1a/Il18/Jak3/Csf1/Tcirg1/P2rx7/Anxa1/Ada/Pik3cd/Cd44/Gimap5/Sh2b2/Bcl2l11/Bak1/Spta1/Tnfrsf13c/Cxcr2/Axl/Sh2b3/Mertk/Sit1/Bcl10/Ifng/Ceacam1
BP	GO:0019058	viral life cycle	211	0.667172	1.81779	8.53092e-10	3.3489e-08	2.66491e-08	1369	tags=23%, list=9%, signal=21%	Oasl/Mx2/Smarcb1/Ifih1/Cd4/Ch25h/Slpi/Bst2/Trim21/Cd300lf/Ifitm3/Ccl5/Cd74/Oas1i/Top2a/Oas2/Zc3hav1/Trim34/Siglec1/Eif2ak2/Trim5/Trim25/Ifitm1/Lgals9/Timd2/RT1-Db1/Isg20/Cldn1/Hmox1/Samhd1/Ifi27/Itgb3/Vamp8/Ciita/Clec5a/Zc3h12a/Oas3/Kpna2/Rnasel/Rab43/Pabpc1/Znfx1/Ly6e/Ifitm2/Ctsb/P4hb/Axl/Trim26
CC	GO:0005746	mitochondrial respirasome	62	-0.751099	-2.58861	9.0581e-10	3.53875e-08	2.81599e-08	3202	tags=94%, list=20%, signal=75%	Ndufs8/Ndufb11/Ndufa7/Wdr93/Sdhd/Ndufa11/Ndufa4l2/Cox7a2l/Ndufb10/Foxred1/Ndufa9/Ndufv1/Ndufs2/Cox6a2/Ndufs4/Ndufa6/Sdha/Uqcrc2/Sdhc/Uqcrc1/Ndufs1/Ndufa10/Ndufs7/Ndufv2/Ndufb3/Ndufa5/Ndufb5/Ndufs5/Ndufa13/Ndufb2/Cox4i1/Cox6b1/Ndufc2/Uqcrb/Ndufb6/Cox7b/Uqcrh/Cox5a/Ndufs3/Cyc1/Uqcr10/Ndufa8/Cox7a2/Cox6c/Uqcrfs1/Ndufc1/Ndufb8/Uqcrq/Ndufa2/Cox5b/Cox6a1/Ndufb7/Ndufa4/Ndufb9/Cox8a/Cox7b2/Cox7c/Cox4i2
BP	GO:0042554	superoxide anion generation	44	0.864845	2.072	1.21684e-09	4.73112e-08	3.76482e-08	955	tags=43%, list=6%, signal=41%	Itgam/Itgb2/Tyrobp/Clec7a/Ncf4/Cybb/Cyba/Ncf1/Ncf2/Syk/Tgfb1/Olr1/Acp5/Hvcn1/Prkcd/Il18/Edn1/F2rl1/Cxcl1
BP	GO:0001913	T cell mediated cytotoxicity	55	0.836779	2.07416	1.25278e-09	4.84768e-08	3.85757e-08	1618	tags=64%, list=10%, signal=57%	Hprt1/RT1-CE7/Ptprc/Ripk3/Nckap1l/RT1-S3/RT1-CE5/RT1-A1/RT1-CE4/RT1-CE10/Tap2/RT1-N3/RT1-A2/Prf1/RT1-Da/RT1-T24-3/RT1-T24-4/Ctsc/Ctsh/RT1-M6-1/B2m/Cd1d1/RT1-Db1/RT1-CE3/P2rx7/Rab27a/Emp2/RT1-T24-1/Gzmm/Gzmb/Hfe/Klrc1/RT1-M3-1/Ceacam1/Stx11
BP	GO:0045637	regulation of myeloid cell differentiation	217	0.665474	1.81671	1.39842e-09	5.38558e-08	4.28561e-08	1610	tags=27%, list=10%, signal=24%	C1qc/Itgam/Hcls1/Fes/Tyrobp/Csf3r/Cd4/Csf1r/Hoxa7/Spi1/Nckap1l/Stat1/Evi2b/Ccl5/Cd74/Ikzf1/Lyn/Inpp5d/Ccl3/Tgfb1/Casp8/Zfp36/Mafb/Faxdc2/Cebpb/B2m/Hoxa5/RT1-Db1/Lilrb4/Trem2/Hmgb2/Csf1/Stat3/Hist1h4m/Myc/Scin/Fos/Gpr171/Jun/Zfp36l1/Sfrp1/Cd101/Tal1/Klf10/Cib1/Ccl9/Nfkbia/Rbp1/Hspa1b/Zfpm1/Ripk1/Trib1/Tnfaip6/Tnf/Ccr1/Pf4/Ifng/Ceacam1
BP	GO:0030101	natural killer cell activation	83	0.780247	2.03116	1.59595e-09	6.09468e-08	4.84988e-08	1718	tags=37%, list=11%, signal=34%	Fcgr3a/Nkg7/Ptprc/Tyrobp/RT1-CE5/RT1-A2/Fgr/Klrk1/Ikzf1/Il15ra/Ticam2/Elf4/Havcr2/Unc13d/Lgals9/Coro1a/Klrc2/Il18/Cd2/Rab27a/Nfil3/Il18r1/Prdm1/Emp2/Ptpn22/Ncr3/Axl/Mertk/Stx11/Jak2/Slamf6
BP	GO:0042100	B cell proliferation	101	0.751934	1.98694	1.59755e-09	6.09468e-08	4.84988e-08	1458	tags=34%, list=9%, signal=31%	Fcgr2b/Gapt/Mif/Card11/Ptprc/Tyrobp/Cd180/Cd300a/Gpr183/Nckap1l/Cd22/Sash3/Tnfsf13b/Tlr9/Cd40/Cd74/Btk/Lyn/Inpp5d/Tnfrsf13b/Cdkn1a/Mnda/Prkcd/Il13ra1/Tlr4/Nfkbiz/Prdm1/Ada/Atm/Clcf1/Pawr/Tnfrsf13c/Fosl2/Bst1
BP	GO:0032757	positive regulation of interleukin-8 production	58	0.826978	2.07633	1.68727e-09	6.40691e-08	5.09834e-08	1794	tags=53%, list=11%, signal=48%	Clec7a/Pycard/Tlr7/Tlr2/Tlr9/Cd74/Syk/Il6/Il1b/Tlr8/Fcna/Lgals9/Serpine1/Myd88/Cd14/Tlr3/Il18/Cd2/Stat3/Tlr4/Ptger4/F2rl1/Nod1/Lbp/Hspa1b/Ripk1/Rela/Tnf/Bcl10/Wnt5a/Calca
BP	GO:0046635	positive regulation of alpha-beta T cell activation	72	0.805378	2.07076	1.77232e-09	6.69604e-08	5.32841e-08	1786	tags=54%, list=11%, signal=48%	Card11/Ptprc/Irgm/Nckap1l/Nlrp3/Sash3/RT1-A2/Rasal3/RT1-Da/Ikzf1/Cd3e/Syk/Il6/Il2rg/Ccl19/Lgals9/Tnfsf4/Cd1d1/RT1-Db1/Cd80/Il4r/Socs1/Il18/Lilrb4/Nfkbiz/Anxa1/Ada/Tgfbr2/Gimap5/Ptpn22/Shh/Hlx/Runx3/Ifng/Ceacam1/Cbfb/Prkcq/Jak2/Ripk2
BP	GO:0050766	positive regulation of phagocytosis	81	0.781593	2.0205	1.78814e-09	6.69604e-08	5.32841e-08	902	tags=32%, list=6%, signal=30%	C2/C4a/C4b/Fcgr2b/Fcgr1a/Fcer1g/Itgb2/Ptprc/Clec7a/Pycard/Slc11a1/Nckap1l/Cyba/Ccl2/Cd300lf/Dock2/Btk/Il15ra/Il1b/Il2rg/Pros1/Trem2/Il2rb/Plcg2/Rab27a/F2rl1
BP	GO:0050830	defense response to Gram-positive bacterium	107	0.74858	1.9936	1.78757e-09	6.69604e-08	5.32841e-08	1786	tags=39%, list=11%, signal=35%	Gbp2/Romo1/Gbp4/Myo1f/Pycard/Tlr2/Gbp1/Ncf1/Hck/Nlrp3/Fgr/Card9/C5ar1/Klrk1/Tnfrsf14/Lyz2/Casp4/Il1b/Havcr2/Myd88/Acp5/Gsdmd/Il18/Hmgb2l1/Hmgb2/P2rx7/Rnase2/Ang2/Defb1/Tnfaip8/Ssc5d/Nod1/Lbp/Pld1/Epha2/Tnfsf8/Tnf/Ifng/Ear1/Pla2g2a/Adam17/Ripk2
BP	GO:0043367	CD4-positive, alpha-beta T cell differentiation	91	0.769437	2.01577	1.82643e-09	6.80806e-08	5.41756e-08	1887	tags=44%, list=12%, signal=39%	Gpr183/Nckap1l/Bcl3/Nlrp3/Sash3/Batf/RT1-Da/Il6/Il2rg/Il6r/Ccl19/Lgals9/Stat6/Tnfsf4/RT1-Db1/Il4r/Spn/Socs1/Il18/Jak3/Stat3/Ptger4/Nfkbiz/Anxa1/Tbx21/Zc3h12a/Il18r1/Relb/Gimap5/Hlx/Il27/Runx3/Fut7/Pf4/Pla2g2d/Ifng/Cbfb/Slamf6/Ripk2/Loxl3
BP	GO:2000377	regulation of reactive oxygen species metabolic process	157	0.698251	1.87422	1.87587e-09	6.96041e-08	5.53879e-08	1562	tags=32%, list=10%, signal=30%	Romo1/Itgam/Itgb2/Tyrobp/Clec7a/Tspo/Ripk3/Cyba/Gch1/Hk2/Ncf2/Syk/Mmp3/Tgfb1/Olr1/Birc3/Tlr6/Cdkn1a/Acp5/Plau/Hvcn1/Prkcd/Il18/Shc1/Xdh/Stat3/Tlr4/Ptger4/Cyp1b1/Prcp/Prl/Plcg2/Zc3h12a/Rab27a/F2rl1/Tgfbr2/Cxcl1/Bco2/Eef1a1/Foxm1/Alox12/Thbs1/Nfe2l2/Ier3/Ctns/Cryab/Gadd45a/Ripk1/Ngfr/Cflar/Tnf
BP	GO:0042267	natural killer cell mediated cytotoxicity	68	0.80798	2.04903	2.02778e-09	7.48987e-08	5.96011e-08	1831	tags=49%, list=11%, signal=43%	Fcgr3a/Tap1/Nkg7/Vav1/Ptpn6/RT1-CE5/RT1-A1/Tap2/RT1-A2/Klrk1/Tgfb1/Havcr2/Il18rap/Unc13d/Lgals9/Coro1a/Lag3/Klrc2/Il18/Cd2/Rab27a/Gimap5/Pik3r6/Gzmb/Ncr3/Klrc1/RT1-M3-1/Klri1/Ceacam1/Stx11/Slamf6/Klrb1b/Klrb1c
BP	GO:0006801	superoxide metabolic process	66	0.808462	2.04822	2.06431e-09	7.59031e-08	6.04004e-08	955	tags=33%, list=6%, signal=31%	Itgam/Itgb2/Tyrobp/Clec7a/Ncf4/Cybb/Cyba/Gch1/Ncf1/Ncf2/Syk/Tgfb1/Olr1/Acp5/Hvcn1/Prkcd/Il18/Shc1/Edn1/Nrros/F2rl1/Cxcl1
CC	GO:0070469	respirasome	68	-0.719834	-2.54706	2.11181e-09	7.72998e-08	6.15118e-08	3202	tags=82%, list=20%, signal=66%	Ndufa11/Ndufa4l2/Cox7a2l/Ndufb10/Foxred1/Ndufa9/Ndufv1/Higd1a/Ndufs2/Cox6a2/Ndufs4/Ndufa6/Ttc19/Sdha/Uqcrc2/Sdhc/Uqcrc1/Ndufs1/Ndufa10/Ndufs7/Ndufv2/Ndufb3/Ndufa5/Ndufb5/Ndufs5/Ndufa13/Ndufb2/Cox4i1/Cox6b1/Ndufc2/Uqcrb/Ndufb6/Cox7b/Cycs/Uqcrh/Cox5a/Ndufs3/Cyc1/Uqcr10/Ndufa8/Cox7a2/Cox6c/Uqcrfs1/Ndufc1/Ndufb8/Uqcrq/Ndufa2/Cox5b/Cox6a1/Ndufb7/Ndufa4/Ndufb9/Cox8a/Cox7b2/Cox7c/Cox4i2
BP	GO:0018108	peptidyl-tyrosine phosphorylation	219	0.657525	1.79309	2.36536e-09	8.58077e-08	6.8282e-08	1681	tags=28%, list=11%, signal=25%	Mif/Parp14/Itgb2/Hcls1/Ptprc/Clec7a/Parp9/Cd4/Csf1r/Ptpn6/Irf1/Samsn1/Ccl5/Icam1/Cd40/Cd74/Socs3/Tnfrsf14/Cd3e/Lyn/Tslp/Syk/Clec4a/Il6/Tgfb1/Il6r/Lrrk1/Cd80/Nrp1/Fgf7/Prkcd/Socs1/Il18/Trem2/Angpt4/Ehd4/Tlr4/Ptger4/Tnfrsf1a/Lck/Itgb3/Plcg2/Cd44/Sfrp1/Ptpn22/Gfra1/Il24/Thbs4/Clcf1/Hbegf/Cntf/Itga5/Tnfrsf18/Hpx/Bst1/Tnf/Osm/Ifng/Itgb1/Areg/Jak2
BP	GO:0030522	intracellular receptor signaling pathway	320	0.61918	1.7125	2.36187e-09	8.58077e-08	6.8282e-08	1834	tags=21%, list=11%, signal=19%	Oasl/Ddx60/Gbp5/Gbp2/Dhx58/Scimp/Irgm/Ifih1/Nr1i3/Unc93b1/Pycard/Tlr7/Cd86/Mefv/Slc15a3/Nlrp3/Pik3ap1/Pim1/Tlr9/Btk/Nlrp1a/Zc3hav1/Casp4/Pml/Eif2ak2/Tlr8/Trim25/Havcr2/Lgals9/Tlr6/Myd88/Slc46a2/Tlr3/Trem2/Tifa/Stat3/Tlr4/Prcp/Plcg2/Oas3/F2rl1/Sfrp1/Ptpn22/Nod1/Bdnf/Lacc1/Rnf125/Klf2/Alpk1/Nfkbia/Nr4a3/Hspa1b/Aldh1a2/Ahrr/Nr1h3/Nr4a1/Rela/Cyp2j4/Tnf/Crem/Jak2/Calr/Parp1/Ripk2/Rab7b/Alox15/Tnip2
BP	GO:0002688	regulation of leukocyte chemotaxis	126	0.722698	1.93456	2.4994e-09	9.02673e-08	7.18308e-08	1746	tags=38%, list=11%, signal=34%	Cxcl13/Cxcl17/Mif/Rac2/Aif1/Csf1r/Spi1/Nckap1l/Slamf8/Ccl7/Ccl2/C5ar2/Ccl5/Cx3cr1/Cd74/C5ar1/Klrk1/Gpr18/Mmp28/Lyn/Gpsm3/Ccl3/Ccl4/Il1b/Ccl19/Lgals9/Serpine1/C3ar1/Cmklr1/Csf1/Lgmn/Edn1/F2rl1/Sell/Rin3/Thbs4/Thbs1/Lbp/Cxcr2/Slc8b1/Edn3/Bst1/Tnfaip6/Ccr1/Trem1/Wnt5a/Calr/Adam17
BP	GO:0150076	neuroinflammatory response	77	0.785066	2.01614	2.5887e-09	9.30788e-08	7.40681e-08	1681	tags=45%, list=11%, signal=41%	C1qa/Itgam/Tyrobp/Csf1r/Tlr2/Grn/Tnfrsf1b/Casp1/Cx3cr1/Tlr9/C5ar1/Ctsc/Il1b/Mt2A/Ifngr1/Cd200r1/Tlr6/Cst7/Tlr3/Trem2/Ptgs2/Tlr4/Ifngr2/Plcg2/Mmp8/Jun/Il33/Atm/Cntf/Vps54/Sphk1/Tnf/Ifng/Itgb1/Jak2
BP	GO:1901222	regulation of non-canonical NF-kappaB signal transduction	98	0.752022	1.9809	2.88293e-09	1.03201e-07	8.21231e-08	1562	tags=37%, list=10%, signal=33%	Pycard/Spi1/Tlr7/Tlr2/Cd86/Laptm5/Bcl3/Nlrp3/Ifi35/Tlr9/Cd74/Eif2ak2/Il1b/Havcr2/Ccl19/Birc3/Lgals9/Nmi/Tlr3/Il18/Trem2/Tlr4/Edn1/Zc3h12a/Trip6/Tradd/Il18r1/Litaf/Ptpn22/Nod1/Tmsb4x/Sphk1/Rbm12/Ripk1/Rela/Tnf
BP	GO:0070555	response to interleukin-1	164	0.689088	1.85268	3.09466e-09	1.10295e-07	8.77676e-08	1366	tags=30%, list=9%, signal=28%	Gbp2/Zbp1/Psmb9/Pycard/Gbp1/Cyba/Ccl7/Ccl2/Irf1/Ccl12/Ccl5/Ankrd1/Icam1/Cd40/Ccl3/Mmp3/Il6/Ccl4/Il1b/Il1rn/Ccl19/Cebpb/Lgals9/Serpine1/Myd88/Ccl17/Xdh/Mmp2/Ptger4/Edn1/Anxa1/Ccl6/Myc/Vrk2/Mmp9/Egr1/Il1r2/Irak4/Sfrp1/Ccl22/Ccl11/Klf2/Pawr/Tnfrsf11a/Gbp3/Nfkb1/Ccl9/P2ry2/Nfkbia/Sphk1
BP	GO:0071347	cellular response to interleukin-1	132	0.714518	1.90849	3.20392e-09	1.1369e-07	9.04698e-08	1328	tags=34%, list=8%, signal=32%	Gbp2/Zbp1/Psmb9/Pycard/Gbp1/Ccl7/Ccl2/Irf1/Ccl12/Ccl5/Ankrd1/Icam1/Cd40/Ccl3/Mmp3/Il6/Ccl4/Il1b/Il1rn/Ccl19/Cebpb/Serpine1/Myd88/Ccl17/Xdh/Mmp2/Ptger4/Edn1/Ccl6/Myc/Vrk2/Mmp9/Egr1/Il1r2/Irak4/Sfrp1/Ccl22/Ccl11/Klf2/Pawr/Gbp3/Nfkb1/Ccl9/P2ry2/Nfkbia
BP	GO:0002711	positive regulation of T cell mediated immunity	64	0.812514	2.0586	3.35071e-09	1.18382e-07	9.42033e-08	918	tags=45%, list=6%, signal=43%	RT1-CE7/Ptprc/RT1-S3/RT1-CE5/RT1-A1/RT1-CE4/RT1-CE10/Nlrp3/Sash3/Tap2/RT1-N3/RT1-A2/RT1-Da/RT1-T24-3/RT1-T24-4/Il6/Il1b/RT1-M6-1/B2m/Tnfsf4/Cd1d1/RT1-Db1/Il18/RT1-CE3/P2rx7/Tbx21/Il18r1/RT1-T24-1/Arid5a
BP	GO:0002228	natural killer cell mediated immunity	71	0.795483	2.03186	3.56624e-09	1.25451e-07	9.98288e-08	1831	tags=46%, list=11%, signal=41%	Fcgr3a/Tap1/Nkg7/Vav1/Ptpn6/RT1-CE5/RT1-A1/Tap2/RT1-A2/Klrk1/Tgfb1/Havcr2/Il18rap/Unc13d/Lgals9/Coro1a/Lag3/Klrc2/Il18/Cd2/Rab27a/Gimap5/Pik3r6/Gzmb/Ncr3/Klrc1/RT1-M3-1/Klri1/Ceacam1/Stx11/Slamf6/Klrb1b/Klrb1c
MF	GO:0042605	peptide antigen binding	32	0.892312	2.06719	3.70529e-09	1.29781e-07	1.03274e-07	907	tags=62%, list=6%, signal=59%	Tap1/RT1-CE7/RT1-S3/RT1-CE5/RT1-A1/RT1-CE4/RT1-CE10/RT1-Ba/Tap2/RT1-N3/RT1-A2/RT1-Da/RT1-T24-3/RT1-T24-4/RT1-M6-1/B2m/RT1-Db1/RT1-CE3/RT1-DOa/RT1-T24-1
BP	GO:0070269	pyroptosis	31	0.893425	2.0656	3.78802e-09	1.32109e-07	1.05127e-07	1163	tags=61%, list=7%, signal=57%	Gbp5/Gbp2/Gbp4/Zbp1/Gbp1/Casp1/Trim21/Nlrc4/Nlrp1a/Casp4/Casp8/Naip6/Gzma/Gsdmd/Trem2/Ifi27/Casp6/Nod1/Gzmb
BP	GO:1903038	negative regulation of leukocyte cell-cell adhesion	141	0.701846	1.87643	3.99532e-09	1.38743e-07	1.10406e-07	1933	tags=41%, list=12%, signal=36%	Cd37/Cd300a/Ptpn6/Nckap1l/Cd86/Laptm5/Tnfaip8l2/RT1-Ba/Irf1/Cd74/Tnfrsf14/Gpnmb/Tgfb1/Havcr2/Cebpb/Lgals9/Tnfsf4/RT1-Db1/Cd80/Lag3/Il4r/Spn/Socs1/Lilrb4/Fgl2/Jak3/Scgb1a1/Anxa1/Dapl1/Tbx21/Zc3h12a/Cd44/Gimap5/Cd274/Ptpn22/Lgals3/Pag1/Shh/Lrrc32/Pawr/Hfe/Hlx/Runx3/Tigit/Vsig4/RT1-M3-1/Pla2g5/Pf4/Pla2g2d/Ceacam1/Cbfb/Pla2g2a/Gnrh1/Ass1/Erbb2/Loxl3/Il4i1/Zc3h12d
BP	GO:0022408	negative regulation of cell-cell adhesion	190	0.671248	1.82227	4.64662e-09	1.60674e-07	1.27858e-07	1933	tags=37%, list=12%, signal=33%	Cd37/Cd300a/Spi1/Ptpn6/Nckap1l/Cd86/Laptm5/Tnfaip8l2/RT1-Ba/Irf1/Cd74/Tnfrsf14/Gpnmb/Tgfb1/Havcr2/Il1rn/Cebpb/Lgals9/Tnfsf4/RT1-Db1/Cd80/Lag3/Akna/Il4r/Prkcd/Spn/Socs1/Lilrb4/Fgl2/Jak3/Scgb1a1/Spint2/Anxa1/Dapl1/Tbx21/Zc3h12a/Cd44/Gimap5/Cd274/Ptpn22/Epcam/Lgals3/Pag1/Alox12/Shh/Lrrc32/Pawr/Cdh1/Hfe/Hlx/Runx3/Tigit/Sh2b3/Mapk7/Vsig4/RT1-M3-1/Pla2g5/Pf4/Pla2g2d/Ceacam1/Cbfb/Pla2g2a/Gnrh1/Jak2/Ass1…
BP	GO:0060759	regulation of response to cytokine stimulus	135	0.715563	1.91571	4.73888e-09	1.6317e-07	1.29844e-07	1786	tags=36%, list=11%, signal=32%	Parp14/Zbp1/Ptprc/Parp9/Irgm/Ifih1/Pycard/Tlr2/Laptm5/Nlrc5/Casp1/Cd300lf/Ccl5/Cd74/Tslp/Casp4/Syk/Il6/Ticam2/Stat2/Naip6/Il1rn/Trem2/Csf1/Tlr4/Edn1/Samhd1/Tnfrsf1a/Mmp8/Oas3/Vrk2/F2rl1/Il1r2/Otop1/Axl/Sphk1/Rbm12/Hspa1b/Ripk1/Sh2b3/Hpx/Mapk7/Ccdc3/Trex1/Wnt5a/Ythdf2/Adam17/Ripk2
BP	GO:0050920	regulation of chemotaxis	230	0.646529	1.76954	5.12142e-09	1.75598e-07	1.39733e-07	1746	tags=29%, list=11%, signal=26%	Cxcl13/Cxcl17/Mif/Rac2/Aif1/Csf1r/Spi1/Gpr183/Nckap1l/Slamf8/Ccl7/Ccl2/C5ar2/Ccl5/Cx3cr1/Cd74/C5ar1/Klrk1/Gpr18/Mmp28/Lyn/Gpsm3/Ccl3/Tgfb1/Ccl4/Il1b/Il16/Ccl19/Lgals9/Serpine1/P2ry12/C3ar1/Hdac6/Nrp1/Cmklr1/Trem2/Csf1/Lgmn/Edn1/P2rx4/Fgf4/Sema3b/F2rl1/Angpt2/Sell/Cxcr3/Rin3/Thbs4/Thbs1/Lbp/Shh/Tmsb4x/Cxcr2/Slc8b1/Edn3/Bst1/Tnfaip6/Smad3/Ccr1/Sema5a/Trem1/Sema4c/Wnt5a/Calr/Fezf2/Adam17
BP	GO:0002283	neutrophil activation involved in immune response	21	0.9353	2.01869	5.148e-09	1.75767e-07	1.39868e-07	489	tags=57%, list=3%, signal=55%	Itgam/Fcer1g/Itgb2/Anxa3/Tyrobp/Myo1f/Spi1/Ptafr/Syk/Stxbp2/Myd88/Pram1
BP	GO:0032615	interleukin-12 production	65	0.795923	2.01597	5.33611e-09	1.80672e-07	1.43771e-07	1585	tags=49%, list=10%, signal=45%	Irf8/Scimp/Clec7a/Unc93b1/Tlr2/Laptm5/Mefv/Irf1/Tlr9/Cd40/Syk/Tlr8/Il16/Ccl19/Lgals9/Lilra5/Tnfsf4/Acp5/Cmklr1/Tlr3/Jak3/Tlr4/Ltb/Plcg2/Thbs1/Nfkb1/Rel/Tigit/Tnfsf9/Rela/RT1-M3-1/Ifng
BP	GO:0032655	regulation of interleukin-12 production	65	0.795923	2.01597	5.33611e-09	1.80672e-07	1.43771e-07	1585	tags=49%, list=10%, signal=45%	Irf8/Scimp/Clec7a/Unc93b1/Tlr2/Laptm5/Mefv/Irf1/Tlr9/Cd40/Syk/Tlr8/Il16/Ccl19/Lgals9/Lilra5/Tnfsf4/Acp5/Cmklr1/Tlr3/Jak3/Tlr4/Ltb/Plcg2/Thbs1/Nfkb1/Rel/Tigit/Tnfsf9/Rela/RT1-M3-1/Ifng
BP	GO:0071675	regulation of mononuclear cell migration	121	0.721457	1.92686	5.3832e-09	1.8151e-07	1.44438e-07	756	tags=26%, list=5%, signal=25%	Cxcl13/Cxcl17/Aif1/Csf1r/Pycard/Spi1/Ripk3/Slamf8/Dock8/Ccl7/Ccl2/Ccl5/Cx3cr1/C5ar1/Klrk1/Tnfrsf14/Lyn/Ccl3/Tgfb1/Ccl4/Lgals9/Cd200r1/Serpine1/C3ar1/Coro1a/Spn/Cmklr1/Msn/Csf1/Lgmn/Stk10/Itgb3
BP	GO:0070371	ERK1 and ERK2 cascade	332	0.60881	1.68826	6.03272e-09	2.0257e-07	1.61196e-07	1937	tags=27%, list=12%, signal=24%	Cxcl17/Atf3/Mif/Scimp/P2ry6/Ptprc/Cd4/Csf1r/Pycard/Ptpn6/Gpr183/Tlr2/Gbp1/Ccl7/Ccl2/Ccl12/Ccl5/Tlr9/Icam1/Card9/Cd74/C5ar1/Lyn/Gpnmb/Syk/Ccl3/Il6/Tgfb1/Ctsh/Ccl4/Il1b/Havcr2/Ccl19/Lgals9/Glipr2/Ccl17/RT1-Db1/Nrp1/Trem2/Shc1/Tlr4/Tnfaip8l3/Ptger4/Edn1/Fbln1/Itgb3/Ccl6/Myc/Fgf4/F2rl1/Jun/Cd44/Ptpn1/Zfp36l1/Dusp6/Ptpn22/Nod1/Ccl22/Ddr2/Ccl11/Fam83d/Rap1b/Iqgap3/Tnfrsf11a/Xbp1/Cib1/Rras/Ccl9/Serpinf2…
BP	GO:0018212	peptidyl-tyrosine modification	221	0.654415	1.78536	6.31495e-09	2.11174e-07	1.68043e-07	1681	tags=28%, list=11%, signal=25%	Mif/Parp14/Itgb2/Hcls1/Ptprc/Clec7a/Parp9/Cd4/Csf1r/Ptpn6/Irf1/Samsn1/Ccl5/Icam1/Cd40/Cd74/Socs3/Tnfrsf14/Cd3e/Lyn/Tslp/Syk/Clec4a/Il6/Tgfb1/Il6r/Lrrk1/Cd80/Nrp1/Fgf7/Prkcd/Socs1/Il18/Trem2/Angpt4/Ehd4/Tlr4/Ptger4/Tnfrsf1a/Lck/Itgb3/Plcg2/Cd44/Sfrp1/Ptpn22/Gfra1/Il24/Thbs4/Clcf1/Hbegf/Cntf/Itga5/Tnfrsf18/Hpx/Bst1/Tnf/Osm/Ifng/Itgb1/Areg/Jak2
BP	GO:0072678	T cell migration	63	0.809412	2.04178	8.38687e-09	2.7931e-07	2.22263e-07	756	tags=33%, list=5%, signal=32%	Cxcl13/Itgal/Aif1/Pycard/Ripk3/Gpr183/Dock8/Ccl2/Ccl5/Myo1g/Icam1/Cxcl16/Tnfrsf14/Ccl3/Lgals9/Cd200r1/Coro1a/Spn/Msn/Itgb7/Itgb3
BP	GO:0039531	regulation of viral-induced cytoplasmic pattern recognition receptor signaling pathway	82	0.763456	1.98375	9.37825e-09	3.11052e-07	2.47521e-07	1151	tags=27%, list=7%, signal=25%	Oasl/Ddx60/Gbp5/Gbp2/Dhx58/Irgm/Mefv/Slc15a3/Tlr9/Btk/Zc3hav1/Casp4/Eif2ak2/Tlr6/Myd88/Slc46a2/Trem2/Tlr4/Plcg2/F2rl1/Ptpn22/Rnf125
BP	GO:0002224	toll-like receptor signaling pathway	63	0.808427	2.03929	1.01681e-08	3.35878e-07	2.67277e-07	1565	tags=41%, list=10%, signal=37%	Scimp/Cd300a/Unc93b1/Tlr7/Tlr2/Tlr10/Cd86/Cd300lf/Irf1/Pik3ap1/Tlr9/Cd40/Ticam2/Tlr8/Tlr6/Myd88/Fosl1/Tlr3/Tlr4/Nfkbiz/Plcg2/LOC681325/Mapkapk2/Tlr11/Lrch4/Bcl10
BP	GO:0019883	antigen processing and presentation of endogenous antigen	29	0.897143	2.05345	1.02599e-08	3.37537e-07	2.68598e-07	907	tags=69%, list=6%, signal=65%	Tap1/RT1-CE7/RT1-S3/RT1-CE5/RT1-A1/RT1-CE4/RT1-CE10/Tap2/RT1-N3/RT1-A2/RT1-Da/RT1-T24-3/RT1-T24-4/Tapbp/RT1-M6-1/B2m/Cd1d1/RT1-Db1/RT1-CE3/RT1-T24-1
BP	GO:0002377	immunoglobulin production	101	0.739051	1.9529	1.24158e-08	4.06816e-07	3.23727e-07	1610	tags=31%, list=10%, signal=28%	Fcgr2b/Gapt/Ptprc/Cd37/Cd86/Cd22/Sash3/Batf/RT1-A2/Tlr9/Cd40/Btk/Il6/Tgfb1/Stat6/Tnfsf4/Parp3/Il4r/Il13ra1/Samhd1/Nfkbiz/Tbx21/Il33/Tnfsf13/Clcf1/Xbp1/Hpx/Tnf/Ifng/Trex1/Ceacam1
BP	GO:0001959	regulation of cytokine-mediated signaling pathway	127	0.708401	1.89576	1.29562e-08	4.22818e-07	3.3646e-07	1862	tags=35%, list=12%, signal=32%	Parp14/Zbp1/Ptprc/Parp9/Irgm/Pycard/Laptm5/Nlrc5/Casp1/Cd300lf/Ccl5/Cd74/Tslp/Casp4/Syk/Il6/Ticam2/Stat2/Naip6/Il1rn/Trem2/Csf1/Edn1/Samhd1/Tnfrsf1a/Mmp8/Oas3/Vrk2/F2rl1/Il1r2/Otop1/Axl/Sphk1/Rbm12/Hspa1b/Ripk1/Sh2b3/Hpx/Ccdc3/Trex1/Wnt5a/Ythdf2/Adam17/Ripk2/Traf2
CC	GO:0045335	phagocytic vesicle	107	0.736024	1.96017	1.32729e-08	4.31422e-07	3.43307e-07	1968	tags=35%, list=12%, signal=31%	Pld4/Scimp/Anxa3/Irgm/Unc93b1/Tlr7/Slc11a1/Cybb/Rab32/Was/Ctss/Tlr9/RT1-T24-3/RT1-T24-4/Syk/Stxbp2/Coro1a/Tcirg1/Vamp8/RT1-T24-1/Vim/Rab43/Rab38/Rab20/Nod1/Anxa11/Myo1c/Capg/Srgap2/Pla2g5/Stx11/Abca1/Zyx/Rab7b/Fmnl1/Lamp2/Dmbt1
BP	GO:0050731	positive regulation of peptidyl-tyrosine phosphorylation	159	0.691049	1.85719	1.46608e-08	4.74637e-07	3.77695e-07	1904	tags=35%, list=12%, signal=31%	Mif/Parp14/Hcls1/Ptprc/Clec7a/Parp9/Cd4/Csf1r/Ccl5/Icam1/Cd40/Cd74/Tnfrsf14/Cd3e/Lyn/Tslp/Syk/Clec4a/Il6/Tgfb1/Il6r/Lrrk1/Cd80/Nrp1/Fgf7/Il18/Trem2/Angpt4/Ehd4/Tlr4/Ptger4/Tnfrsf1a/Lck/Itgb3/Plcg2/Cd44/Gfra1/Il24/Thbs4/Clcf1/Hbegf/Cntf/Itga5/Tnfrsf18/Hpx/Tnf/Osm/Ifng/Itgb1/Areg/Jak2/Ripk2/Crlf1/Pdgfb/Bmp6
BP	GO:0045807	positive regulation of endocytosis	186	0.66598	1.80779	1.55596e-08	4.99754e-07	3.97682e-07	1708	tags=24%, list=11%, signal=22%	Hamp/C2/C4a/C4b/Fcgr2b/Fcgr1a/Fcer1g/Itgb2/Ptprc/Clec7a/Pycard/Slc11a1/Nckap1l/Cyba/Ccl2/Cd300lf/Dock2/Btk/Cd151/Syk/Il15ra/Il1b/Il2rg/Ccl19/Serpine1/B2m/Cd14/Pros1/Trem2/Il2rb/Plcg2/Rab27a/F2rl1/Lbp/Hfe/Axl/Mertk/Pla2g5/Pcsk9/Tnf/Cd63/Ifng/Itgb1/Wnt5a/Calr
BP	GO:0070372	regulation of ERK1 and ERK2 cascade	311	0.613093	1.69496	1.55237e-08	4.99754e-07	3.97682e-07	1937	tags=27%, list=12%, signal=24%	Cxcl17/Atf3/Mif/Scimp/P2ry6/Ptprc/Cd4/Csf1r/Pycard/Ptpn6/Gpr183/Tlr2/Gbp1/Ccl7/Ccl2/Ccl12/Ccl5/Tlr9/Icam1/Card9/Cd74/C5ar1/Lyn/Gpnmb/Syk/Ccl3/Il6/Tgfb1/Ccl4/Il1b/Havcr2/Ccl19/Lgals9/Glipr2/Ccl17/RT1-Db1/Nrp1/Trem2/Shc1/Tlr4/Tnfaip8l3/Fbln1/Itgb3/Ccl6/Fgf4/F2rl1/Jun/Cd44/Ptpn1/Dusp6/Ptpn22/Nod1/Ccl22/Ddr2/Ccl11/Fam83d/Rap1b/Tnfrsf11a/Xbp1/Cib1/Rras/Ccl9/Serpinf2/Tbc1d10c/Epha2/Arhgap8/Dusp4/Cflar/…
BP	GO:0044403	biological process involved in symbiotic interaction	222	0.646315	1.76495	1.67523e-08	5.35943e-07	4.2648e-07	1701	tags=24%, list=11%, signal=22%	Gbp2/Romo1/Smarcb1/Gbp4/Cd4/Csf1r/Gbp1/Ch25h/Ncf1/Trim21/Cd300lf/Ifitm3/Cx3cr1/Card9/Cd74/Trim34/Siglec1/Ccl3/Trim5/Trim25/Ifitm1/Lgals9/Timd2/Myd88/RT1-Db1/Exoc7/Cldn1/Hmox1/Samhd1/Ifi27/Itgb3/Vamp8/Ciita/Clec5a/Zc3h12a/F2rl1/Cxcl1/Ly6e/Ifitm2/Ctsb/P4hb/Pou2f3/Axl/Trim26/Bpifa5/Gpx1/Bpifa1/Ifng/Ceacam1/Trem1/Gpx2/Jak2/Stom
BP	GO:0032733	positive regulation of interleukin-10 production	41	0.847755	2.00851	1.71873e-08	5.47703e-07	4.35838e-07	987	tags=49%, list=6%, signal=46%	Fcer1g/Clec7a/Pycard/Tlr2/Bcl3/Sash3/Tlr9/Tslp/Syk/Il6/Lgals9/Lilra5/Tnfsf4/Trem2/Stat3/Tlr4/Ptger4/Plcg2/F2rl1/Cd274
CC	GO:0098803	respiratory chain complex	63	-0.716981	-2.49212	1.9179e-08	6.08784e-07	4.84444e-07	3202	tags=83%, list=20%, signal=66%	Ndufa11/Ndufa4l2/Cox7a2l/Ndufb10/Foxred1/Ndufa9/Ndufv1/Ndufs2/Cox6a2/Ndufs4/Ndufa6/Sdha/Uqcrc2/Sdhc/Uqcrc1/Ndufs1/Ndufa10/Ndufs7/Ndufv2/Ndufb3/Ndufa5/Ndufb5/Ndufs5/Ndufa13/Ndufb2/Cox4i1/Cox6b1/Ndufc2/Uqcrb/Ndufb6/Cox7b/Uqcrh/Cox5a/Ndufs3/Cyc1/Uqcr10/Ndufa8/Cox7a2/Cox6c/Uqcrfs1/Ndufc1/Ndufb8/Uqcrq/Ndufa2/Cox5b/Cox6a1/Ndufb7/Ndufa4/Ndufb9/Cox8a/Cox7c/Cox4i2
BP	GO:0032729	positive regulation of type II interferon production	77	0.771318	1.98083	1.95482e-08	6.18088e-07	4.91847e-07	1786	tags=47%, list=11%, signal=42%	Irf8/Clec7a/Pycard/Tlr7/Slc11a1/Bcl3/Sash3/Tlr9/Klrk1/Cd3e/Ticam2/Il1b/Tlr8/Havcr2/Lgals9/Tnfsf4/Cd1d1/Cd14/Tlr3/Il18/Cd2/Tlr4/Il18r1/F2rl1/Arid5a/Ptpn22/Il27/Tnfrsf13c/Zfpm1/Tnfsf9/RT1-M3-1/Tnf/Wnt5a/Jak2/Slamf6/Ripk2
BP	GO:0030100	regulation of endocytosis	321	0.602807	1.66826	2.04808e-08	6.45065e-07	5.13315e-07	1708	tags=21%, list=11%, signal=20%	Hamp/C2/C4a/C4b/Fcgr2b/Fcgr1a/Fcer1g/Itgb2/Ptprc/Clec7a/Cd300a/Pycard/Tlr2/Slc11a1/Nckap1l/Cd22/Cyba/Ccl2/Hck/Cd300lf/Fgr/Dock2/Btk/Cd151/Syk/Siglec1/Tgfb1/Il15ra/Il1b/Cnn2/Il2rg/Ccl19/Wdr54/Serpine1/B2m/Tgm2/Cd14/Pros1/Trem2/Ehd4/Itgb3/Vamp8/Il2rb/Plcg2/Rab27a/F2rl1/Apoc3/Ptpn1/Arc/Rspo1/Lgals3/Rin3/Lbp/Actb/Ston1/Hfe/Axl/Sphk1/Drd3/Mertk/Nr1h3/Pla2g5/Pcsk9/Tnf/Cd63/Ifng/Itgb1/Wnt5a/Calr
BP	GO:0002495	antigen processing and presentation of peptide antigen via MHC class II	21	0.927705	2.0023	2.29287e-08	7.19378e-07	5.72449e-07	781	tags=76%, list=5%, signal=73%	Fcgr2b/Fcer1g/Unc93b1/Pycard/RT1-Ba/Ctss/Ifi30/RT1-Da/Cd74/Ctse/B2m/RT1-Db1/RT1-DMb/Trem2/RT1-DMa/RT1-DOa
BP	GO:0002761	regulation of myeloid leukocyte differentiation	136	0.702071	1.87637	2.54149e-08	7.94314e-07	6.32081e-07	1610	tags=31%, list=10%, signal=28%	C1qc/Itgam/Hcls1/Fes/Tyrobp/Cd4/Csf1r/Hoxa7/Evi2b/Ccl5/Cd74/Ikzf1/Lyn/Inpp5d/Ccl3/Tgfb1/Casp8/Mafb/Cebpb/RT1-Db1/Lilrb4/Trem2/Csf1/Myc/Fos/Jun/Zfp36l1/Sfrp1/Cd101/Tal1/Klf10/Ccl9/Rbp1/Zfpm1/Ripk1/Trib1/Tnfaip6/Tnf/Ccr1/Pf4/Ifng/Ceacam1
MF	GO:0005125	cytokine activity	180	0.66536	1.80268	2.56929e-08	7.99924e-07	6.36545e-07	1905	tags=32%, list=12%, signal=29%	Cxcl13/Mif/Ccl7/Grn/Ccl2/Tnfsf10/Ccl12/Ccl5/Cxcl16/Timp1/Tslp/Sectm1a/Ccl3/Il6/Tgfb1/Ccl4/Il1b/Il16/Il1rn/Ccl19/Ccl17/Tnfsf4/Il18/Csf1/Edn1/Wnt4/Retnlg/Ccl6/Ltb/Il33/Tnfsf13/Cxcl1/Cklf/Wnt2b/Ccl22/Ccl11/Il24/Bmp5/Clcf1/Cntf/Spp1/Ccl9/Tnfsf9/Ppbp/Gdf15/Tnf/Osm/Pf4/Ifng/Rpl13a/Ccl20/Wnt5a/Areg/Crlf1/Tgfb3/Bmp7/Bmp6/Wnt10a
MF	GO:0019955	cytokine binding	141	0.686659	1.83582	2.69894e-08	8.37082e-07	6.66113e-07	1885	tags=39%, list=12%, signal=35%	Csf3r/Cd4/Csf1r/Gbp1/Tnfrsf1b/Il10ra/Cx3cr1/Cd74/Tnfrsf14/Ccr5/Csf2ra/Zfp36/Il18rap/Il2rg/Il6r/Il1rn/Ifngr1/Osmr/A2m/Tgfbr1/Pdpn/Tnfrsf1a/Itgb3/Ltb/Il2rb/Ccrl2/Mmp8/Nrros/Il18r1/Tgfbr2/Cd44/Il1r2/Sostdc1/Il1rl1/Cxcr3/Cxcr6/Thbs1/Bgn/Lrrc32/Ucma/Tnfrsf11a/Eng/Cxcr2/Tsku/Il18bp/Ccr1/Itgb1/Lepr/Ifnar2/Adam17/Crlf1/Traf2/Tgfb3/Itga4/Ccr7
BP	GO:0007229	integrin-mediated signaling pathway	85	0.754502	1.96183	3.19591e-08	9.8745e-07	7.8577e-07	2419	tags=49%, list=15%, signal=42%	Itgal/Itgam/Fcer1g/Itgb2/Plek/Vav1/Tyrobp/Fermt3/Fgr/Timp1/Syk/Pram1/Nrp1/Itga11/Itgax/Itgb7/Itga6/Itgb3/Itgbl1/Itgb4/Emp2/Lims2/Tln1/Col3a1/Itga5/Cd63/Adam15/Itgb1/Pxn/Zyx/Itga4/Loxl3/Cd40lg/Itga7/Tec/Fn1/Dab2/Cdh17/Ctnna1/Ptk2b/Itga10/Flna
BP	GO:0050871	positive regulation of B cell activation	84	0.755895	1.96817	3.36865e-08	1.03688e-06	8.25105e-07	2128	tags=45%, list=13%, signal=39%	Mif/Card11/Ptprc/Spi1/Gpr183/Nckap1l/Sash3/Tnfsf13b/Tlr9/Cd40/Cd74/Btk/Inpp5d/Syk/Il6/Tgfb1/Il2rg/Cdkn1a/Stat6/Tnfsf4/Il13ra1/Tlr4/Tbx21/Prdm1/Ada/Tnfsf13/Clcf1/Cd27/Xbp1/Tnfrsf13c/Bst1/Ifng/Irs2/Tnip2/Cd40lg/Il5/Sh3kbp1/Mmp14
BP	GO:0032481	positive regulation of type I interferon production	63	0.795552	2.00681	4.2874e-08	1.31469e-06	1.04618e-06	1019	tags=35%, list=6%, signal=33%	Dhx58/Ifih1/Tlr7/Tlr2/Stat1/Irf1/Tlr9/Irf5/Oas2/Zc3hav1/Traf3ip3/Syk/Ticam2/Tlr8/Myd88/Cd14/Tlr3/Hmgb2/Tlr4/Plcg2/Oas3/Ptpn22
BP	GO:0045639	positive regulation of myeloid cell differentiation	116	0.719412	1.91937	4.54039e-08	1.38704e-06	1.10374e-06	1585	tags=33%, list=10%, signal=30%	Itgam/Hcls1/Fes/Tyrobp/Cd4/Csf1r/Nckap1l/Stat1/Evi2b/Ccl5/Cd74/Ikzf1/Inpp5d/Ccl3/Tgfb1/Casp8/Faxdc2/Hoxa5/RT1-Db1/Trem2/Hmgb2/Csf1/Stat3/Scin/Fos/Jun/Zfp36l1/Cd101/Tal1/Klf10/Ccl9/Hspa1b/Ripk1/Trib1/Tnf/Ccr1/Pf4/Ifng
BP	GO:0002704	negative regulation of leukocyte mediated immunity	71	0.779229	1.99035	4.57883e-08	1.38834e-06	1.10478e-06	789	tags=34%, list=5%, signal=32%	Fcgr2b/Tap1/Ptprc/Cd300a/Spi1/Ptpn6/Nckap1l/RT1-CE5/RT1-A1/Bst2/Cd84/Tap2/RT1-A2/Cx3cr1/Tgfb1/Havcr2/Lgals9/Cd80/Parp3/Spn/Lilrb4/Jak3/Hmox1/Tbx21
BP	GO:0050829	defense response to Gram-negative bacterium	76	0.762337	1.95899	4.5685e-08	1.38834e-06	1.10478e-06	1156	tags=32%, list=7%, signal=29%	Romo1/Irgm/Cd4/Pycard/Slc11a1/Casp1/Tlr9/Tnfrsf14/Tslp/Lyz2/Serpine1/Gsdmd/Trem2/Hmgb2l1/Hmgb2/Tlr4/Nfkbiz/Lypd8/F2rl1/Defb1/Aqp1/Ssc5d/Nod1/Lbp
BP	GO:0030183	B cell differentiation	144	0.685749	1.83519	4.65642e-08	1.40662e-06	1.11933e-06	2283	tags=38%, list=14%, signal=33%	Irf8/Card11/Ptprc/Spi1/Ptpn6/Gpr183/Nckap1l/Laptm5/Slamf8/Bcl3/Tnfsf13b/Tlr9/Lyl1/Btk/Ikzf1/Inpp5d/Syk/Il6/Nfam1/Il2rg/Pou2f2/Cmtm7/Jak3/Dclre1c/Tcirg1/Hhex/Nfkbiz/Plcg2/Cd79b/Prdm1/Ada/Zfp36l1/Tshr/Sfrp1/Atm/Clcf1/Bak1/Cd27/Xbp1/Mfng/Ms4a1/Fosl2/Adam17/Pou1f1/Dock10/Il4i1/Cd40lg/Tp53/Dock11/Mmp14/Ezh2/St3gal1/Cr2/Cdh17/Stat5b
BP	GO:0033003	regulation of mast cell activation	54	0.813212	2.00494	5.24121e-08	1.57741e-06	1.25523e-06	775	tags=35%, list=5%, signal=34%	Rac2/Fcer1g/Fes/Cd300a/Ptpn6/Cd84/Cd300lf/Fgr/Lyn/Tslp/Syk/Stxbp2/Unc13d/Lgals9/Cnr2/Timd2/Il4r/Hmox1/Vamp8
BP	GO:0061900	glial cell activation	56	0.80745	2.0077	5.3201e-08	1.59348e-06	1.26802e-06	1681	tags=52%, list=11%, signal=46%	C1qa/Itgam/Tyrobp/Csf1r/Tlr2/Grn/Casp1/Cx3cr1/Tlr9/C5ar1/Ctsc/Il1b/Mt2A/Ifngr1/Tlr6/Cst7/Tlr3/Trem2/Tlr4/Ifngr2/Mmp8/Jun/Il33/Atm/Cntf/Sphk1/Tnf/Ifng/Jak2
BP	GO:0002269	leukocyte activation involved in inflammatory response	49	0.820472	1.99116	5.33381e-08	1.59348e-06	1.26802e-06	1029	tags=47%, list=6%, signal=44%	C1qa/Itgam/Tyrobp/Csf1r/Tlr2/Grn/Casp1/Cx3cr1/Tlr9/C5ar1/Ctsc/Ifngr1/Tlr6/Cst7/Myd88/Tlr3/Trem2/Tlr4/Ifngr2/Mmp8/Jun/Il33/Atm
BP	GO:0002483	antigen processing and presentation of endogenous peptide antigen	27	0.899489	2.03968	5.44608e-08	1.62106e-06	1.28997e-06	907	tags=70%, list=6%, signal=66%	Tap1/RT1-CE7/RT1-S3/RT1-CE5/RT1-A1/RT1-CE4/RT1-CE10/Tap2/RT1-N3/RT1-A2/RT1-Da/RT1-T24-3/RT1-T24-4/Tapbp/RT1-M6-1/B2m/RT1-Db1/RT1-CE3/RT1-T24-1
BP	GO:0045580	regulation of T cell differentiation	156	0.677273	1.81927	5.49912e-08	1.63087e-06	1.29778e-06	1954	tags=38%, list=12%, signal=34%	Card11/Ptprc/Nckap1l/RT1-Ba/Rhoh/Nlrp3/Sash3/Irf1/RT1-Da/Cd74/Ikzf1/Syk/Il6/Tgfb1/Il2rg/Ccl19/Lgals9/Tnfsf4/Slc46a2/Cd1d1/RT1-Db1/Lag3/Il4r/Socs1/Il18/Lilrb4/Fgl2/Jak3/Egr3/RT1-DMa/Lck/Nfkbiz/Anxa1/RT1-DOa/Tbx21/Zc3h12a/Prdm1/Ada/Tgfbr2/Cd44/Gimap5/Pik3r6/Vnn1/Shh/Cd27/Xbp1/Hlx/Il27/Runx3/Tnfsf9/Sh2b3/RT1-M3-1/Pf4/Ifng/Cbfb/Ripk2/Erbb2/Loxl3/Il4i1/Fancd2
BP	GO:0006956	complement activation	48	0.827963	2.0062	5.57388e-08	1.64703e-06	1.31063e-06	604	tags=38%, list=4%, signal=36%	C2/C1qa/C4a/C1qc/C1qb/C4b/Cfh/C1r/Cfb/Serping1/Il1b/Fcna/C1rl/C1s/Cfd/A2m/Cfp/Trem2
BP	GO:0002437	inflammatory response to antigenic stimulus	81	0.756034	1.95443	5.86472e-08	1.72669e-06	1.37403e-06	1612	tags=33%, list=10%, signal=30%	Fcgr3a/Fcgr2b/Fcgr1a/Fcer1g/Cd68/Cd6/RT1-A2/Icam1/Btk/Ccr5/Il1b/Il1rn/RT1-Db1/A2m/Spn/Trem2/Hmgb2l1/Hmgb2/Cysltr1/Cxcr2/Fosl2/Fut7/Tnf/Gpx1/Pla2g2d/Trex1/Gpx2
BP	GO:0071496	cellular response to external stimulus	423	0.564355	1.57051	6.03594e-08	1.77069e-06	1.40904e-06	2085	tags=26%, list=13%, signal=23%	Atf3/Cd68/Ptprc/Fes/Aif1/Tlr7/Cyba/Casp1/Irf1/Pim1/Ccl5/Ankrd1/Icam1/Cd40/Lyn/Mmp3/Il6/Tgfb1/Eif2ak2/Nppb/Casp8/Upp1/Il1b/Tlr8/Cnn2/Folr2/Serpine1/Cdkn1a/Sipa1/Myd88/Nuak2/Acp5/Fosl1/Gsdmd/Prkcd/Tlr3/Il18/Ucp2/Piezo1/Ptgs2/Tlr4/Fam107a/Ptger4/Hmox1/Tnfrsf1a/Wnt4/P2rx7/Itga6/Itgb3/Plin2/Plin3/Dapl1/Ltc4s/Zc3h12a/Fos/Mmp9/Ang2/Jun/Il33/Egr1/Il1rl1/Aqp1/Sfrp1/Wnt2b/Rpl17/Bak1/Dap/Klf10/Nfe2l2/Ctsb/P…
BP	GO:0019886	antigen processing and presentation of exogenous peptide antigen via MHC class II	19	0.924379	1.96617	6.07552e-08	1.77589e-06	1.41317e-06	781	tags=74%, list=5%, signal=70%	Fcgr2b/Fcer1g/Unc93b1/RT1-Ba/Ctss/Ifi30/RT1-Da/Cd74/Ctse/B2m/RT1-Db1/RT1-DMb/RT1-DMa/RT1-DOa
BP	GO:0030888	regulation of B cell proliferation	72	0.780148	2.00589	6.28195e-08	1.82965e-06	1.45595e-06	1325	tags=39%, list=8%, signal=36%	Fcgr2b/Mif/Card11/Ptprc/Tyrobp/Cd300a/Gpr183/Nckap1l/Cd22/Sash3/Tnfsf13b/Tlr9/Cd40/Cd74/Btk/Lyn/Inpp5d/Tnfrsf13b/Cdkn1a/Mnda/Il13ra1/Tlr4/Prdm1/Ada/Atm/Clcf1/Pawr/Tnfrsf13c
BP	GO:0090322	regulation of superoxide metabolic process	36	0.854118	2.00685	6.31999e-08	1.83415e-06	1.45954e-06	1193	tags=47%, list=7%, signal=44%	Itgam/Itgb2/Tyrobp/Clec7a/Cyba/Gch1/Syk/Tgfb1/Olr1/Acp5/Hvcn1/Prkcd/Il18/Shc1/F2rl1/Cxcl1/Nfe2l2
BP	GO:0001916	positive regulation of T cell mediated cytotoxicity	36	0.853825	2.00616	6.51247e-08	1.88329e-06	1.49864e-06	907	tags=56%, list=6%, signal=53%	RT1-CE7/Ptprc/RT1-S3/RT1-CE5/RT1-A1/RT1-CE4/RT1-CE10/Tap2/RT1-N3/RT1-A2/RT1-Da/RT1-T24-3/RT1-T24-4/RT1-M6-1/B2m/Cd1d1/RT1-Db1/RT1-CE3/P2rx7/RT1-T24-1
BP	GO:0002520	immune system development	203	0.640918	1.74205	6.82968e-08	1.96801e-06	1.56606e-06	2308	tags=31%, list=14%, signal=26%	Cxcl13/Ptprc/Psmb9/Ripk3/Cd86/RT1-A1/Bcl3/Batf/RT1-A2/Cd40/Ikzf1/Cd3e/Lyn/Tgfb1/Havcr2/Mafb/Lgals9/Stat6/C3ar1/Tnfsf4/Slc46a2/Cd248/Parp3/Nfkb2/Lilrb4/Tgfbr1/Dclre1c/Pdpn/Samhd1/Nfkbiz/Ltb/Tbx21/Hoxa3/Ada/Tgfbr2/Tnfsf13/Cd274/Atm/Bcl2l11/Clcf1/Shh/Tnfrsf11a/Tlx1/RT1-M3-1/Smad3/Ifng/Ceacam1/Ret/Epb42/Adam17/Cdkn2b/Ltbr/Icos/Adar/Cd40lg/Tnfaip3/Tp53/Exo1/Cdh17/Stat5b/Cited2/Psen1
MF	GO:0061134	peptidase regulator activity	202	0.641039	1.74106	7.9052e-08	2.26988e-06	1.80627e-06	2489	tags=30%, list=16%, signal=26%	Gbp5/Gbp2/C4a/C4b/Cst12/Tifab/Slpi/Bst2/Ctss/Nlrp3/Timp1/Spint1/Nlrc4/Nlrp1a/Serping1/Psme1/Tgfb1/Ctsc/Ctsh/Cst7/Serpine1/Serpinb8/A2m/Serpina1/Fgl2/Serpinb1a/Cst3/Spint2/Fbln1/Apaf1/Pcolce/Birc5/Pttg1/Thbs1/Psme2/Serpinb10/Serpinb1b/Serpinb2/Serpinf2/Itih2/Stfa2l2/Cflar/Psmf1/Itih3/PCOLCE2/Stfa2l3/Gpc3/Anxa2/Renbp/Rps27l/Rarres1/Fn1/Serpina11/Serpinf1/Aim2/Wfdc15b/Serpinh1/Timp2/Furin/Birc6/Csn2
BP	GO:0002504	antigen processing and presentation of peptide or polysaccharide antigen via MHC class II	23	0.907679	1.98288	8.35498e-08	2.39058e-06	1.90232e-06	781	tags=70%, list=5%, signal=66%	Fcgr2b/Fcer1g/Unc93b1/Pycard/RT1-Ba/Ctss/Ifi30/RT1-Da/Cd74/Ctse/B2m/RT1-Db1/RT1-DMb/Trem2/RT1-DMa/RT1-DOa
BP	GO:1901224	positive regulation of non-canonical NF-kappaB signal transduction	67	0.782627	1.98132	9.03696e-08	2.57664e-06	2.05038e-06	1562	tags=42%, list=10%, signal=38%	Pycard/Tlr7/Tlr2/Cd86/Laptm5/Nlrp3/Ifi35/Tlr9/Cd74/Eif2ak2/Il1b/Havcr2/Ccl19/Lgals9/Nmi/Tlr3/Il18/Trem2/Tlr4/Edn1/Trip6/Tradd/Il18r1/Nod1/Sphk1/Ripk1/Rela/Tnf
BP	GO:0046637	regulation of alpha-beta T cell differentiation	70	0.777606	1.98107	9.09443e-08	2.58396e-06	2.05621e-06	1887	tags=50%, list=12%, signal=44%	Nckap1l/Nlrp3/Sash3/RT1-Da/Ikzf1/Syk/Il6/Il2rg/Ccl19/Lgals9/Tnfsf4/Cd1d1/RT1-Db1/Il4r/Socs1/Il18/Lilrb4/Jak3/Nfkbiz/Anxa1/Tbx21/Zc3h12a/Prdm1/Ada/Tgfbr2/Gimap5/Shh/Hlx/Il27/Runx3/Pf4/Ifng/Cbfb/Ripk2/Loxl3
BP	GO:0042060	wound healing	361	0.582743	1.61994	9.19426e-08	2.60322e-06	2.07153e-06	2094	tags=31%, list=13%, signal=28%	F10/Fcer1g/Plek/Clec7a/Fermt3/Ptpn6/Slc11a1/Ccl2/Entpd1/Cfh/Cldn4/Timp1/Lyn/Cd151/Syk/Serping1/Il6/Clic1/Pla2g4a/Cnn2/Il6r/Reg3a/Cldn19/Serpine1/Cdkn1a/Casp7/Clec10a/P2ry12/Plau/Prkcd/Pros1/Cldn1/Lrg1/Tlr4/Procr/Thbd/Ptger4/Pdpn/Hmox1/Wnt4/Fbln1/Abi3bp/Itgb3/Anxa1/Prcp/Insl3/Foxc2/B4galt1/Rab27a/F2rl1/Pdia4/F13a1/Cd44/F2rl2/Slc4a1/Aqp1/Gpr4/Ddr2/Tln1/Alox12/Hbegf/Thbs1/Col3a1/Actb/Shh/Nfe2l2/Elk3…
BP	GO:0002292	T cell differentiation involved in immune response	77	0.757383	1.94505	9.79662e-08	2.76414e-06	2.19958e-06	1887	tags=43%, list=12%, signal=38%	Fcer1g/Gpr183/Bcl3/Nlrp3/Batf/RT1-Da/Il6/Il6r/Ccl19/Lgals9/Stat6/Tnfsf4/RT1-Db1/Il4r/Spn/Il18/Fgl2/Jak3/Stat3/Ptger4/Nfkbiz/Anxa1/Tbx21/Zc3h12a/Il18r1/Relb/Hlx/Il27/Pf4/Ifng/Slamf6/Ripk2/Loxl3
BP	GO:0061082	myeloid leukocyte cytokine production	56	0.800152	1.98956	1.05705e-07	2.97219e-06	2.36514e-06	1864	tags=55%, list=12%, signal=49%	Mif/Fcer1g/Pycard/Tlr7/Tlr2/Laptm5/Casp1/Card9/Cd74/Casp4/Syk/Tgfb1/Ticam2/Myd88/Acp5/Tlr3/Tlr4/Hmox1/P2rx7/Plcg2/Litaf/Nod1/Mapkapk2/Axl/Nr4a3/Panx1/RT1-M3-1/Ifng/Wnt5a/Ripk2/Tgfb3
BP	GO:0070374	positive regulation of ERK1 and ERK2 cascade	222	0.635549	1.73555	1.08169e-07	3.03097e-06	2.41192e-06	1648	tags=26%, list=10%, signal=23%	Cxcl17/Mif/Scimp/P2ry6/Ptprc/Cd4/Csf1r/Pycard/Gpr183/Tlr2/Ccl7/Ccl2/Ccl12/Ccl5/Icam1/Card9/Cd74/C5ar1/Gpnmb/Ccl3/Il6/Tgfb1/Ccl4/Il1b/Havcr2/Ccl19/Lgals9/Glipr2/Ccl17/RT1-Db1/Nrp1/Trem2/Shc1/Tlr4/Tnfaip8l3/Itgb3/Ccl6/Fgf4/F2rl1/Jun/Cd44/Ptpn22/Nod1/Ccl22/Ddr2/Ccl11/Rap1b/Tnfrsf11a/Cib1/Ccl9/Serpinf2/Arhgap8/Cflar/Pla2g5/Ccr1/Pla2g2a/Ccl20
BP	GO:0042832	defense response to protozoan	29	0.880742	2.01591	1.15808e-07	3.23387e-06	2.57337e-06	883	tags=52%, list=6%, signal=49%	Gbp2/Gbp4/Irf8/Nkg7/Cd37/Slc11a1/Gbp1/Bcl3/Batf/Cd40/Il6/Myd88/Il4r/Batf2/Ccdc88b
BP	GO:0045824	negative regulation of innate immune response	85	0.74556	1.93858	1.16314e-07	3.23688e-06	2.57577e-06	2256	tags=41%, list=14%, signal=36%	Dhx58/Tap1/Parp14/Slamf8/Nlrc5/RT1-CE5/RT1-A1/Grn/Trim21/Tap2/RT1-A2/Serping1/Tgfb1/Stat2/Havcr2/Lgals9/A2m/Nmi/Samhd1/Trafd1/Oas3/Otop1/Klrc1/Vsig4/RT1-M3-1/Ccr1/Trex1/Ceacam1/Ythdf2/Parp1/Adar/Tnfaip3/Zdhhc18/Klrd1/Aurkb
BP	GO:0031960	response to corticosteroid	320	0.594296	1.64368	1.17566e-07	3.26054e-06	2.5946e-06	2246	tags=31%, list=14%, signal=27%	C1qb/Mif/Fcgr1a/Anxa3/Ptprc/Aif1/Cybb/Ucn/Cyba/Ccl2/RT1-Ba/Cebpa/Ccl5/Icam1/Card9/Socs3/Ptafr/Il6/Tgfb1/Il1b/Sdc1/Zfp36/Pla2g4a/Il6r/Il1rn/Csn1s1/Serpine1/Cdkn1a/Fosb/Fosl1/RT1-Db1/A2m/Hdac6/Shc1/Cldn1/Scgb1a1/Gjb2/Ptgs2/Tlr4/Fam107a/Cyp1b1/Edn1/Lck/Anxa1/Bard1/Fos/Junb/Glb1/Cxcl1/Zfp36l1/Aqp1/Birc5/Htr7/Sult1a1/Eif4ebp1/Tk1/Akap13/Ccnd1/Lmnb1/Ctsb/Crh/Slc9a3/Npas4/Sstr2/Fosl2/Sgk1/Ptgds/Cckar/Cf…
BP	GO:0002262	myeloid cell homeostasis	196	0.64801	1.76139	1.21887e-07	3.36888e-06	2.68081e-06	1746	tags=26%, list=11%, signal=23%	Hamp/Itgam/Fcgr2b/Fcer1g/Hcls1/Csf1r/Hcar2/Spi1/Nckap1l/Stat1/Cfh/Btk/Ikzf1/Lyn/Inpp5d/Il6/Zfp36/Mafb/B2m/Hoxa5/Il18/Hmgb2/Racgap1/Csf1/Stat3/Dnase2/Hmox1/Anxa1/Ptbp3/Pik3cd/Cd44/Zfp36l1/Slc4a1/Bcl2l11/Tal1/Bak1/Klf2/Slc1a5/Cxcr2/Axl/Rps17/Hspa1b/Zfpm1/Sh2b3/Mertk/Cflar/Ifng/Rps14/Rhag/Jak2/Adam17
BP	GO:0046638	positive regulation of alpha-beta T cell differentiation	50	0.808079	1.96489	1.2346e-07	3.4008e-06	2.70621e-06	1786	tags=56%, list=11%, signal=50%	Nckap1l/Nlrp3/Sash3/RT1-Da/Ikzf1/Syk/Il6/Il2rg/Ccl19/Lgals9/Tnfsf4/Cd1d1/RT1-Db1/Il4r/Socs1/Il18/Lilrb4/Nfkbiz/Anxa1/Ada/Tgfbr2/Gimap5/Shh/Hlx/Runx3/Ifng/Cbfb/Ripk2
CC	GO:0030139	endocytic vesicle	195	0.655218	1.78061	1.24044e-07	3.40534e-06	2.70982e-06	2068	tags=30%, list=13%, signal=26%	Pld4/Scimp/Anxa3/Irgm/Unc93b1/Tlr7/Slc11a1/Cybb/Rab32/Was/Ccl2/Ctss/Tlr9/RT1-T24-3/RT1-T24-4/Syk/Siglec1/Stxbp2/Kifc1/Coro1a/Tcirg1/Ehd4/Lck/Vamp8/Rin1/RT1-T24-1/Vim/Rab43/Rab38/Rab20/Nod1/Rab13/Rin3/Cemip/Ston1/Anxa11/Pld1/Sphk1/Drd3/Ngfr/Myo1c/Rin2/Capg/Heatr5a/Srgap2/Pla2g5/Stx11/Abca1/Zyx/Rab7b/Fmnl1/Ehd2/Lamp2/Dmbt1/Stx7/Rapgef6/Sh3kbp1/Rinl
BP	GO:0050853	B cell receptor signaling pathway	56	0.797347	1.98258	1.53509e-07	4.20004e-06	3.3422e-06	1378	tags=45%, list=9%, signal=41%	Fcgr2b/Lat2/Ptprc/Cd300a/Ptpn6/Nckap1l/Cd22/Klhl6/Blnk/Btk/Lyn/Syk/Nfam1/Cmtm3/Mnda/Shc1/Lpxn/Lck/Nfkbiz/Plcg2/Cd79b/Sh2b2/Nfkb1/Nfkbia/Ms4a1
BP	GO:0002294	CD4-positive, alpha-beta T cell differentiation involved in immune response	69	0.76424	1.9452	1.54465e-07	4.21201e-06	3.35174e-06	1887	tags=45%, list=12%, signal=40%	Gpr183/Bcl3/Nlrp3/Batf/RT1-Da/Il6/Il6r/Ccl19/Lgals9/Stat6/Tnfsf4/RT1-Db1/Il4r/Spn/Il18/Jak3/Stat3/Ptger4/Nfkbiz/Anxa1/Tbx21/Zc3h12a/Il18r1/Relb/Hlx/Il27/Pf4/Ifng/Slamf6/Ripk2/Loxl3
BP	GO:0002673	regulation of acute inflammatory response	51	0.814065	1.98928	1.57802e-07	4.28862e-06	3.41269e-06	1584	tags=45%, list=10%, signal=41%	Fcgr2b/Mif/Fcgr1a/Fcer1g/Nlrp3/RT1-A2/Ccl5/Btk/Ccr5/Pik3cg/Il6/Il1b/Pla2g4a/Alox5ap/Spn/Ptges/Ptgs2/Tnfrsf11a/Aoc3/Fut7/Tnf/Bpifa1/Pla2g2d
BP	GO:0019885	antigen processing and presentation of endogenous peptide antigen via MHC class I	25	0.895532	1.99617	1.66051e-07	4.49777e-06	3.57913e-06	907	tags=68%, list=6%, signal=64%	Tap1/RT1-CE7/RT1-S3/RT1-CE5/RT1-A1/RT1-CE4/RT1-CE10/Tap2/RT1-N3/RT1-A2/RT1-T24-3/RT1-T24-4/Tapbp/RT1-M6-1/B2m/RT1-CE3/RT1-T24-1
BP	GO:2000514	regulation of CD4-positive, alpha-beta T cell activation	73	0.772777	1.98239	1.76807e-07	4.7732e-06	3.7983e-06	1887	tags=49%, list=12%, signal=44%	Card11/Irgm/Nckap1l/Nlrp3/Sash3/RT1-Da/Tnfrsf14/Cd3e/Il6/Il2rg/Ccl19/Lgals9/Tnfsf4/RT1-Db1/Il4r/Socs1/Il18/Jak3/Nfkbiz/Anxa1/Tbx21/Zc3h12a/Tgfbr2/Cd44/Gimap5/Cd274/Hlx/Il27/Runx3/Pf4/Ifng/Ceacam1/Cbfb/Prkcq/Ripk2/Loxl3
BP	GO:0001914	regulation of T cell mediated cytotoxicity	44	0.830814	1.99047	1.81531e-07	4.88449e-06	3.88687e-06	907	tags=50%, list=6%, signal=47%	RT1-CE7/Ptprc/Ripk3/Nckap1l/RT1-S3/RT1-CE5/RT1-A1/RT1-CE4/RT1-CE10/Tap2/RT1-N3/RT1-A2/RT1-Da/RT1-T24-3/RT1-T24-4/RT1-M6-1/B2m/Cd1d1/RT1-Db1/RT1-CE3/P2rx7/RT1-T24-1
BP	GO:0045069	regulation of viral genome replication	64	0.780086	1.97644	2.01567e-07	5.40571e-06	4.30163e-06	1092	tags=30%, list=7%, signal=28%	Oasl/Mx2/Ifih1/Slpi/Bst2/Ifitm3/Ccl5/Oas1i/Top2a/Oas2/Zc3hav1/Eif2ak2/Ifitm1/Isg20/Oas3/Rnasel/Pabpc1/Znfx1/Ifitm2
BP	GO:0002637	regulation of immunoglobulin production	73	0.771274	1.97853	2.10032e-07	5.6142e-06	4.46754e-06	1610	tags=37%, list=10%, signal=33%	Fcgr2b/Ptprc/Cd37/Cd86/Cd22/Sash3/RT1-A2/Tlr9/Cd40/Btk/Il6/Tgfb1/Stat6/Tnfsf4/Parp3/Il4r/Il13ra1/Tbx21/Il33/Tnfsf13/Clcf1/Xbp1/Hpx/Tnf/Ifng/Trex1/Ceacam1
BP	GO:0050911	detection of chemical stimulus involved in sensory perception of smell	38	-0.771412	-2.40567	2.22782e-07	5.93549e-06	4.7232e-06	1772	tags=13%, list=11%, signal=12%	Olr36/Gucy2e/Slc24a4/Olr59/Vom2r44
CC	GO:0001772	immunological synapse	44	0.827872	1.98342	2.55157e-07	6.77584e-06	5.39192e-06	738	tags=34%, list=5%, signal=33%	Itgal/Card11/Scimp/Cd37/Cd53/Rhoh/Cd6/Prf1/RT1-Da/Icam1/Cd3e/Havcr2/Coro1a/RT1-Db1/Lck
BP	GO:0001774	microglial cell activation	45	0.823211	1.97949	2.9236e-07	7.73849e-06	6.15795e-06	1029	tags=49%, list=6%, signal=46%	C1qa/Itgam/Tyrobp/Csf1r/Tlr2/Grn/Casp1/Cx3cr1/Tlr9/C5ar1/Ctsc/Ifngr1/Tlr6/Cst7/Tlr3/Trem2/Tlr4/Ifngr2/Mmp8/Jun/Il33/Atm
BP	GO:0060760	positive regulation of response to cytokine stimulus	60	0.778338	1.9572	3.12941e-07	8.25637e-06	6.57006e-06	1862	tags=47%, list=12%, signal=41%	Parp14/Zbp1/Parp9/Irgm/Ifih1/Tlr2/Laptm5/Nlrc5/Casp1/Cd300lf/Cd74/Tslp/Casp4/Ticam2/Trem2/Csf1/Tlr4/Edn1/Mmp8/Axl/Rbm12/Hspa1b/Ripk1/Hpx/Wnt5a/Adam17/Ripk2/Traf2
BP	GO:0045071	negative regulation of viral genome replication	39	0.839243	1.9904	3.31528e-07	8.71844e-06	6.93776e-06	1092	tags=44%, list=7%, signal=41%	Oasl/Mx2/Ifih1/Slpi/Bst2/Ifitm3/Ccl5/Oas1i/Oas2/Zc3hav1/Eif2ak2/Ifitm1/Isg20/Oas3/Rnasel/Znfx1/Ifitm2
BP	GO:0097191	extrinsic apoptotic signaling pathway	231	0.62257	1.7039	3.37261e-07	8.84059e-06	7.03495e-06	2304	tags=35%, list=14%, signal=30%	Atf3/Bcl2a1/Ptprc/Pycard/Spi1/Tnfrsf1b/Tnfsf10/Cx3cr1/Icam1/Pml/Siglec1/Tgfb1/Casp8/Il1b/Sp100/Tlr6/Serpine1/Nrp1/Tlr3/Il18/Hmgb2/Jak3/Tgfbr1/Tlr4/Srpx/Hmox1/Ifi27/P2rx7/Itga6/Nfkbiz/Ltb/Bid/Tradd/Krt8/Il33/Sfrp1/Bcl2l11/Lgals3/Bak1/Bcl2l14/Thbs1/Cd27/Tmbim1/Bcl2l12/Runx3/Hspa1b/Ripk1/Pidd1/Mapk7/Mal/Cflar/Rela/Smad3/Tnf/Bcl10/Gpx1/Pf4/Ifng/Ret/Parp2/Jak2/Krt18/Pdia3/Pea15/Ltbr/Traf2/Tnfrsf10b/Da…
BP	GO:0051336	regulation of hydrolase activity	258	0.608149	1.6749	3.40522e-07	8.89737e-06	7.08014e-06	1411	tags=21%, list=9%, signal=20%	Oasl/Vav1/Pycard/Dock8/Ccl7/Ccl2/Ctss/Nlrp3/Ccl12/Arhgap9/Ccl5/Timp1/Oas1i/Oas2/Nlrp1a/Serping1/Ccl3/Psme1/Ctsh/Casp8/Ccl4/Ccl19/Cst7/Serpine1/Sipa1/Ccl17/Serpinb8/Serpina1/Ect2/Arhgap15/Serpinb1a/Cst3/Tax1bp3/Arhgap25/Tbc1d21/Anxa1/Ccl6/Gmip/Bid/Oas3/Apoc3/Ccl22/Ccl11/Sh3bp1/Adap2/Psme2/Serpinb10/Serpinb1b/Serpinb2/Ccl9/Serpinf2/Tbc1d10c/Cyfip2/Pidd1/Plxnb2
BP	GO:0002690	positive regulation of leukocyte chemotaxis	100	0.712672	1.88123	3.48438e-07	9.07502e-06	7.2215e-06	1746	tags=37%, list=11%, signal=33%	Cxcl13/Cxcl17/Rac2/Aif1/Csf1r/Spi1/Nckap1l/Ccl7/Ccl2/Ccl5/Cx3cr1/Cd74/C5ar1/Gpsm3/Ccl3/Ccl4/Il1b/Ccl19/Lgals9/Serpine1/C3ar1/Cmklr1/Csf1/Lgmn/Edn1/F2rl1/Sell/Thbs4/Thbs1/Lbp/Cxcr2/Edn3/Ccr1/Trem1/Wnt5a/Calr/Adam17
BP	GO:0019079	viral genome replication	94	0.719583	1.88951	3.50698e-07	9.1047e-06	7.24512e-06	1092	tags=24%, list=7%, signal=23%	Oasl/Mx2/Smarcb1/Ifih1/Slpi/Bst2/Ifitm3/Ccl5/Oas1i/Top2a/Oas2/Zc3hav1/Eif2ak2/Ifitm1/Isg20/Samhd1/Ifi27/Zc3h12a/Oas3/Rnasel/Pabpc1/Znfx1/Ifitm2
BP	GO:0032928	regulation of superoxide anion generation	30	0.872525	2.00605	3.61528e-07	9.29757e-06	7.3986e-06	955	tags=47%, list=6%, signal=44%	Itgam/Itgb2/Tyrobp/Clec7a/Cyba/Syk/Tgfb1/Olr1/Acp5/Hvcn1/Prkcd/Il18/F2rl1/Cxcl1
BP	GO:0002534	cytokine production involved in inflammatory response	59	0.77792	1.95388	3.62704e-07	9.29757e-06	7.3986e-06	947	tags=36%, list=6%, signal=34%	Gbp5/Pld4/Clec7a/Pycard/Mefv/Cd6/Card9/Cd74/Gpsm3/Il6/Ticam2/Tlr6/Myd88/Il17ra/Tlr3/Lilrb4/Trem2/Stat3/Tlr4/Zc3h12a/Il1r2
BP	GO:1900015	regulation of cytokine production involved in inflammatory response	59	0.77792	1.95388	3.62704e-07	9.29757e-06	7.3986e-06	947	tags=36%, list=6%, signal=34%	Gbp5/Pld4/Clec7a/Pycard/Mefv/Cd6/Card9/Cd74/Gpsm3/Il6/Ticam2/Tlr6/Myd88/Il17ra/Tlr3/Lilrb4/Trem2/Stat3/Tlr4/Zc3h12a/Il1r2
BP	GO:0002287	alpha-beta T cell activation involved in immune response	71	0.758792	1.93814	3.62167e-07	9.29757e-06	7.3986e-06	1887	tags=45%, list=12%, signal=40%	Gpr183/Bcl3/Nlrp3/Batf/RT1-Da/Il6/Il6r/Ccl19/Lgals9/Stat6/Tnfsf4/RT1-Db1/Il4r/Spn/Il18/Jak3/Stat3/Ptger4/Nfkbiz/Anxa1/Tbx21/Zc3h12a/Il18r1/Relb/Hlx/Il27/RT1-M3-1/Pf4/Ifng/Slamf6/Ripk2/Loxl3
BP	GO:0031640	killing of cells of another organism	47	0.809163	1.95547	3.91233e-07	9.96603e-06	7.93053e-06	1620	tags=45%, list=10%, signal=40%	Gbp5/Gbp2/Romo1/Gbp4/Clec7a/Gbp1/Ncf1/Prf1/Lyz2/Syk/Myd88/F2rl1/Defb1/Cxcl1/Gzmm/C6/Gzmb/Bpifa1/Ifng/Trem1/Pla2g2a
BP	GO:0141061	disruption of cell in another organism	47	0.809163	1.95547	3.91233e-07	9.96603e-06	7.93053e-06	1620	tags=45%, list=10%, signal=40%	Gbp5/Gbp2/Romo1/Gbp4/Clec7a/Gbp1/Ncf1/Prf1/Lyz2/Syk/Myd88/F2rl1/Defb1/Cxcl1/Gzmm/C6/Gzmb/Bpifa1/Ifng/Trem1/Pla2g2a
BP	GO:0046633	alpha-beta T cell proliferation	50	0.79942	1.94383	3.93471e-07	9.9917e-06	7.95096e-06	1019	tags=40%, list=6%, signal=38%	Card11/Ptprc/Irgm/Irf1/RT1-A2/Rasal3/Dock2/Tnfrsf14/Cd3e/Syk/Elf4/Lgals9/Tnfsf4/Cd80/Il18/Myc/Tgfbr2/Cd44/Cd274/Ptpn22
BP	GO:0002279	mast cell activation involved in immune response	59	0.776587	1.95053	4.11388e-07	1.04141e-05	8.28712e-06	775	tags=29%, list=5%, signal=28%	Rac2/Fcer1g/Lat2/Fes/Cd300a/Ptpn6/Cd84/Fgr/Btk/Lyn/Syk/Stxbp2/Unc13d/Lgals9/Il4r/Hmox1/Vamp8
BP	GO:0061081	positive regulation of myeloid leukocyte cytokine production involved in immune response	39	0.837302	1.9858	4.13766e-07	1.04418e-05	8.30914e-06	1786	tags=64%, list=11%, signal=57%	Mif/Fcer1g/Pycard/Tlr7/Tlr2/Laptm5/Casp1/Card9/Cd74/Casp4/Syk/Ticam2/Myd88/Tlr3/Tlr4/P2rx7/Plcg2/Nod1/Mapkapk2/Nr4a3/Panx1/RT1-M3-1/Ifng/Wnt5a/Ripk2
BP	GO:0071887	leukocyte apoptotic process	130	0.678055	1.81296	4.156e-07	1.04556e-05	8.32013e-06	1805	tags=38%, list=11%, signal=34%	Itgam/Fcgr2b/Mif/Fcer1g/Hcls1/Hcar2/Ripk3/Dock8/Bcl3/Ccl5/Icam1/Cd74/Lyn/Ccr5/Hsh2d/Siglec1/Il6/Casp8/Cd3g/Ccl19/Lgals9/Casp7/Slc46a2/Il18/Jak3/P2rx7/Nfkbiz/Anxa1/Myc/Ada/Pik3cd/Cd44/Cd274/Bcl2l11/Lgals3/Bak1/Cd27/Cxcr2/Axl/Nr4a3/Ripk1/Mertk/Bcl10/Ifng/Chek2/Ceacam1/Prkcq/Wnt5a/Adam17/Irs2
BP	GO:0001562	response to protozoan	33	0.864249	2.0048	4.3308e-07	1.08617e-05	8.6433e-06	883	tags=48%, list=6%, signal=46%	Gbp2/Gbp4/Irf8/Nkg7/Cd37/Slc11a1/Gbp1/Bcl3/Batf/Cd40/Il6/Myd88/Il4r/Spn/Batf2/Ccdc88b
BP	GO:0030225	macrophage differentiation	57	0.782897	1.95359	4.38753e-07	1.09702e-05	8.72958e-06	1585	tags=46%, list=10%, signal=41%	C1qc/Itgam/Hcls1/Cd4/Csf1r/Spi1/Tlr2/Cebpa/Tgfb1/Casp8/Myd88/RT1-Db1/Socs1/Ucp2/Csf1/Tlr4/Nrros/Il33/Il1rl1/Vps54/Cebpe/Ripk1/Trib1/Fosl2/Pf4/Ifng
BP	GO:0050832	defense response to fungus	44	0.822247	1.96994	4.41396e-07	1.09744e-05	8.73293e-06	1565	tags=48%, list=10%, signal=43%	Hamp/Clec4a3/Zbp1/Clec7a/Clec4a1/Spi1/Ncf1/Clec4a2/Cx3cr1/Card9/Tslp/Clec4a/Tgfb1/Il17ra/Plcg2/Pik3cd/Cxcl1/Cotl1/Il17rc/Pla2g5/Bcl10
BP	GO:0050921	positive regulation of chemotaxis	155	0.661957	1.77827	4.41622e-07	1.09744e-05	8.73293e-06	1746	tags=31%, list=11%, signal=28%	Cxcl13/Cxcl17/Rac2/Aif1/Csf1r/Spi1/Nckap1l/Ccl7/Ccl2/Ccl5/Cx3cr1/Cd74/C5ar1/Gpsm3/Ccl3/Tgfb1/Ccl4/Il1b/Il16/Ccl19/Lgals9/Serpine1/P2ry12/C3ar1/Nrp1/Cmklr1/Trem2/Csf1/Lgmn/Edn1/P2rx4/F2rl1/Sell/Cxcr3/Thbs4/Thbs1/Lbp/Shh/Tmsb4x/Cxcr2/Edn3/Smad3/Ccr1/Sema5a/Trem1/Wnt5a/Calr/Adam17
BP	GO:1901654	response to ketone	381	0.564726	1.57102	4.55974e-07	1.12965e-05	8.98924e-06	1822	tags=24%, list=11%, signal=21%	Itgam/Mif/Fcgr1a/P2ry6/Ptprc/Tspo/Tlr2/Cybb/Cyba/Ncf1/Ccl2/Cebpa/Ccl5/Icam1/Cldn4/Card9/Socs3/Map4k1/Ptafr/Ncf2/Il6/Tgfb1/Il1b/Ccl19/Csn1s1/Serpine1/Cdkn1a/Fosb/Tnfsf4/Fosl1/RT1-Db1/A2m/Hdac6/Socs1/Msn/Tgfbr1/Cldn1/Gjb2/Tlr4/Ptger4/Cyp1b1/Edn1/Lck/Myc/Bard1/Casp6/Fos/Junb/Glb1/Defb1/Txnip/Aqp1/Htr7/Sfrp1/Eif4ebp1/Tk1/Klf6/Ccnd1/Thbs1/Klf2/Vps54/Lmnb1/Ctsb/Spp1/Crh/Npas4/Sphk1/Tnc/Fosl2/Sgk1/Nr1h3…
BP	GO:0002455	humoral immune response mediated by circulating immunoglobulin	44	0.821897	1.9691	4.61807e-07	1.14062e-05	9.07656e-06	1133	tags=41%, list=7%, signal=38%	C2/C1qa/C4a/C1qc/C1qb/C4b/Fcgr2b/Ptprc/Ptpn6/Bcl3/Cfb/Serping1/C1rl/C1s/Trem2/Gimap5/C6/Cr1l
BP	GO:1903707	negative regulation of hemopoiesis	112	0.697183	1.85611	4.6546e-07	1.14616e-05	9.12064e-06	1902	tags=36%, list=12%, signal=32%	C1qc/Irgm/Hoxa7/Irf1/Cebpa/Cd74/Lyn/Inpp5d/Ccl3/Mafb/Tmem176a/Tnfsf4/Lag3/Il4r/Socs1/Lilrb4/Fgl2/Jak3/Tmem176b/Anxa1/Myc/Tbx21/Zc3h12a/Cd44/Sfrp1/Shh/Hlx/Runx3/Zfpm1/Trib1/Tnfaip6/RT1-M3-1/Pf4/Ifng/Ceacam1/Cbfb/Calca/Erbb2/Loxl3/Pglyrp1
BP	GO:0031663	lipopolysaccharide-mediated signaling pathway	49	0.800823	1.94348	4.93134e-07	1.21064e-05	9.63372e-06	1565	tags=45%, list=10%, signal=41%	Ly86/Mif/Scimp/Cd180/Tifab/Spi1/Stat1/Cd84/Cd6/Lyn/Trim5/Ticam2/Myd88/Cd14/Tlr4/Plcg2/Prdm1/Ptpn22/Lbp/Nfkbia/Trib1/Bcl10
BP	GO:0002763	positive regulation of myeloid leukocyte differentiation	76	0.741707	1.90598	5.24262e-07	1.28318e-05	1.0211e-05	1585	tags=37%, list=10%, signal=33%	Itgam/Hcls1/Fes/Tyrobp/Cd4/Csf1r/Evi2b/Ccl5/Cd74/Ikzf1/Ccl3/Tgfb1/Casp8/RT1-Db1/Trem2/Csf1/Fos/Jun/Zfp36l1/Cd101/Klf10/Ccl9/Ripk1/Trib1/Tnf/Ccr1/Pf4/Ifng
BP	GO:0006911	phagocytosis, engulfment	55	0.79392	1.96793	5.41371e-07	1.32108e-05	1.05125e-05	1156	tags=35%, list=7%, signal=32%	Itgam/Fcgr2b/Fcgr1a/Fcer1g/Itgb2/Clec7a/Aif1/Bin2/Cd300a/Nckap1l/Timd2/Trem2/Arhgap25/Plcg2/F2rl1/Msr1/Sh3bp1/Thbs1/Lbp
BP	GO:0050852	T cell receptor signaling pathway	118	0.691004	1.84444	5.43916e-07	1.32331e-05	1.05303e-05	2018	tags=31%, list=13%, signal=28%	Card11/Ptprc/Cd8a/Cd300a/Ptpn6/Gbp1/Themis2/Laptm5/Lcp2/Cd3e/Icoslg/Pram1/RT1-Db1/Spn/Lilrb4/Cd8b/Lck/Nfkbiz/Cd247/Elf1/Plcg2/Zc3h12a/Ada/Ptpn22/Lgals3/Kcnn4/Pawr/Fosl2/Slc39a6/Rela/Bcl10/Ifng/Ceacam1/Ripk2/Ccr7/Ezr/Tec
BP	GO:0002832	negative regulation of response to biotic stimulus	135	0.677767	1.81452	5.83329e-07	1.41496e-05	1.12597e-05	2087	tags=33%, list=13%, signal=29%	Dhx58/Tap1/Parp14/Irgm/Mefv/Slamf8/Nlrc5/RT1-CE5/RT1-A1/Grn/Trim21/Tap2/RT1-A2/Serping1/Tgfb1/Stat2/Havcr2/Lgals9/A2m/Nmi/Trem2/Fgl2/Samhd1/Trafd1/Oas3/Prdm1/F2rl1/Ptpn22/Rnf125/Otop1/Klrc1/Trib1/Vsig4/RT1-M3-1/Ccr1/Trex1/Ceacam1/Ythdf2/Parp1/Rab7b/Il4i1/Lamp2/Adar/Tnfaip3/Zdhhc18
BP	GO:0033006	regulation of mast cell activation involved in immune response	39	0.833924	1.97779	5.94017e-07	1.4366e-05	1.14319e-05	775	tags=38%, list=5%, signal=37%	Rac2/Fcer1g/Fes/Cd300a/Ptpn6/Cd84/Fgr/Lyn/Syk/Stxbp2/Unc13d/Lgals9/Il4r/Hmox1/Vamp8
BP	GO:0035456	response to interferon-beta	39	0.833305	1.97632	6.04348e-07	1.45725e-05	1.15962e-05	592	tags=38%, list=4%, signal=37%	Gbp2/Ifi47/Gbp4/Igtp/Irgm/Gbp1/Stat1/Bst2/Irf1/Ifitm3/Traf3ip3/Ifitm1/RGD1559575/Mnda/Tlr3
BP	GO:0002475	antigen processing and presentation via MHC class Ib	25	0.886357	1.97572	6.14413e-07	1.47714e-05	1.17544e-05	907	tags=64%, list=6%, signal=60%	RT1-CE7/RT1-S3/RT1-CE5/RT1-A1/RT1-CE4/RT1-CE10/Tap2/RT1-N3/RT1-A2/RT1-T24-3/RT1-T24-4/RT1-M6-1/B2m/Cd1d1/RT1-CE3/RT1-T24-1
BP	GO:0042269	regulation of natural killer cell mediated cytotoxicity	49	0.797169	1.93461	6.59086e-07	1.57986e-05	1.25718e-05	1831	tags=47%, list=11%, signal=42%	Tap1/Vav1/RT1-CE5/RT1-A1/Tap2/RT1-A2/Klrk1/Tgfb1/Havcr2/Il18rap/Lgals9/Lag3/Klrc2/Gimap5/Pik3r6/Ncr3/Klrc1/RT1-M3-1/Klri1/Ceacam1/Slamf6/Klrb1b/Klrb1c
BP	GO:0002446	neutrophil mediated immunity	41	0.816001	1.93327	6.87826e-07	1.6439e-05	1.30815e-05	958	tags=37%, list=6%, signal=34%	Itgam/Itgb2/Anxa3/Myo1f/Spi1/Ncf1/Card9/Ptafr/Syk/Stxbp2/Myd88/Pram1/F2rl1/Cxcl1/Irak4
BP	GO:0002220	innate immune response activating cell surface receptor signaling pathway	68	0.758405	1.92331	7.0537e-07	1.68089e-05	1.33758e-05	1834	tags=47%, list=11%, signal=42%	Scimp/Tyrobp/Clec7a/Tlr2/Cyba/Pik3ap1/Ifi35/Klrk1/Lyn/Syk/Clec4a/Ticam2/Fcna/Tlr6/Myd88/Cd14/Nmi/Klrc2/Trem2/Tlr4/Plcg2/F2rl1/Ptpn22/Lbp/Nfkbia/Klrc1/Nr1h3/Rela/Klri1/Ripk2/Rab7b/Tnip2
MF	GO:0016503	pheromone receptor activity	65	-0.663886	-2.30937	7.33985e-07	1.74397e-05	1.38777e-05	62	tags=12%, list=0%, signal=12%	Vom1r42/Vom1r100/Vom1r86/Vom1r101/Vom1r96/Vom1r90/Vom1r20/Vom2r44
BP	GO:2000516	positive regulation of CD4-positive, alpha-beta T cell activation	42	0.812912	1.93104	7.62077e-07	1.80543e-05	1.43668e-05	1786	tags=60%, list=11%, signal=53%	Card11/Irgm/Nckap1l/Nlrp3/Sash3/RT1-Da/Cd3e/Il6/Il2rg/Ccl19/Lgals9/Tnfsf4/RT1-Db1/Il4r/Socs1/Il18/Nfkbiz/Anxa1/Tgfbr2/Gimap5/Hlx/Ifng/Ceacam1/Prkcq/Ripk2
BP	GO:1990868	response to chemokine	81	0.733252	1.89553	7.76099e-07	1.82799e-05	1.45464e-05	1678	tags=41%, list=11%, signal=37%	Cxcl13/Dock8/Ccl7/Ccl2/Ccl12/Ccl5/Cx3cr1/Lyn/Ccr5/Ccl3/Ccl4/Ccl19/Ccl17/Trem2/Edn1/Ccl6/Ccrl2/Zc3h12a/Cxcl1/Cxcr3/Ccl22/Ccl11/Cxcr6/Foxc1/Cib1/Ccl9/Cxcr2/Sh2b3/Ppbp/Ccr1/Pf4/Ccl20/Lox
BP	GO:1990869	cellular response to chemokine	81	0.733252	1.89553	7.76099e-07	1.82799e-05	1.45464e-05	1678	tags=41%, list=11%, signal=37%	Cxcl13/Dock8/Ccl7/Ccl2/Ccl12/Ccl5/Cx3cr1/Lyn/Ccr5/Ccl3/Ccl4/Ccl19/Ccl17/Trem2/Edn1/Ccl6/Ccrl2/Zc3h12a/Cxcl1/Cxcr3/Ccl22/Ccl11/Cxcr6/Foxc1/Cib1/Ccl9/Cxcr2/Sh2b3/Ppbp/Ccr1/Pf4/Ccl20/Lox
BP	GO:1900246	positive regulation of RIG-I signaling pathway	10	0.961149	1.80371	8.13835e-07	1.91134e-05	1.52096e-05	295	tags=40%, list=2%, signal=39%	Oasl/Ddx60/Dhx58/Zc3hav1
BP	GO:2000401	regulation of lymphocyte migration	65	0.755505	1.91359	8.24001e-07	1.92963e-05	1.53552e-05	756	tags=29%, list=5%, signal=28%	Cxcl13/Aif1/Pycard/Ripk3/Dock8/Ccl7/Ccl2/Ccl5/Klrk1/Tnfrsf14/Ccl3/Ccl4/Lgals9/Cd200r1/Coro1a/Spn/Msn/Stk10/Itgb3
MF	GO:0004896	cytokine receptor activity	91	0.718563	1.8825	8.66175e-07	2.02257e-05	1.60947e-05	1885	tags=41%, list=12%, signal=36%	Csf2rb/Il21r/Csf3r/Cd4/Il10ra/Cx3cr1/Cd74/Ccr5/Il15ra/Csf2ra/Il18rap/Il2rg/Il6r/Ifngr1/Osmr/Il4r/Il17ra/Ifnlr1/Il13ra1/Ifngr2/Il2rb/Ccrl2/Il18r1/Cd44/Il1r2/Il1rl1/Cxcr3/Cxcr6/Il17rb/Cxcr2/Il10rb/Il17rc/Ccr1/Lepr/Ifnar2/Crlf1/Ccr7
BP	GO:0002293	alpha-beta T cell differentiation involved in immune response	70	0.757313	1.92937	9.41078e-07	2.19117e-05	1.74364e-05	1887	tags=44%, list=12%, signal=39%	Gpr183/Bcl3/Nlrp3/Batf/RT1-Da/Il6/Il6r/Ccl19/Lgals9/Stat6/Tnfsf4/RT1-Db1/Il4r/Spn/Il18/Jak3/Stat3/Ptger4/Nfkbiz/Anxa1/Tbx21/Zc3h12a/Il18r1/Relb/Hlx/Il27/Pf4/Ifng/Slamf6/Ripk2/Loxl3
BP	GO:0009612	response to mechanical stimulus	324	0.578818	1.60163	9.88924e-07	2.296e-05	1.82706e-05	1692	tags=27%, list=11%, signal=25%	Itgam/Mif/Csf1r/Tifab/Tlr7/Stat1/Ucn/Cyba/Ccl2/Casp1/Entpd1/Irf1/Ankrd1/Cd40/Mmp3/Il6/Tgfb1/Eif2ak2/Nppb/Casp8/Il1b/Tlr8/Cnn2/Serpine1/Myd88/Fosb/Acp5/Fosl1/Prkcd/Tlr3/Il18/Piezo1/Csf1/Ptgs2/Mmp2/Tlr4/Ptger4/Edn1/Tnfrsf1a/Lck/P2rx7/Itgb3/Myc/Dcn/Ccnb1/Fos/Junb/Mmp9/Csrp3/Ang2/Tgfbr2/Jun/Il33/Egr1/Angpt2/Txnip/Il1rl1/Aqp1/Htr7/Bdnf/Ddr2/Scn9a/Kcna5/Bak1/Thbs1/Col3a1/Actb/Ctsb/Pawr/Tnfrsf11a/Eng/Nf…
BP	GO:0043304	regulation of mast cell degranulation	37	0.826814	1.95747	9.92593e-07	2.29795e-05	1.82861e-05	775	tags=38%, list=5%, signal=36%	Rac2/Fcer1g/Fes/Cd300a/Cd84/Fgr/Lyn/Syk/Stxbp2/Unc13d/Lgals9/Il4r/Hmox1/Vamp8
BP	GO:1900017	positive regulation of cytokine production involved in inflammatory response	29	0.863089	1.9755	1.07222e-06	2.47525e-05	1.96969e-05	677	tags=48%, list=4%, signal=46%	Gbp5/Clec7a/Cd6/Card9/Cd74/Gpsm3/Il6/Ticam2/Tlr6/Myd88/Il17ra/Tlr3/Stat3/Tlr4
BP	GO:0032930	positive regulation of superoxide anion generation	26	0.877917	1.9792	1.09452e-06	2.51956e-05	2.00496e-05	955	tags=50%, list=6%, signal=47%	Itgam/Itgb2/Tyrobp/Clec7a/Cyba/Syk/Tgfb1/Olr1/Hvcn1/Prkcd/Il18/F2rl1/Cxcl1
BP	GO:0002639	positive regulation of immunoglobulin production	51	0.796833	1.94717	1.16015e-06	2.6631e-05	2.11918e-05	1610	tags=43%, list=10%, signal=39%	Ptprc/Cd37/Cd86/Sash3/RT1-A2/Tlr9/Cd40/Btk/Il6/Tgfb1/Stat6/Tnfsf4/Il4r/Il13ra1/Tbx21/Il33/Tnfsf13/Clcf1/Xbp1/Hpx/Ifng/Ceacam1
MF	GO:0042379	chemokine receptor binding	61	0.760918	1.9166	1.18848e-06	2.72045e-05	2.16482e-05	1648	tags=39%, list=10%, signal=35%	Cxcl13/Stat1/Ccl7/Ccl2/Ccl12/Ccl5/Cx3cr1/Cxcl16/Ccl3/Ccl4/Ccl19/Ccl17/Stat3/Ccl6/Ccrl2/Defb1/Cxcl1/Cklf/Ccl22/Ccl11/Ccl9/Ppbp/Pf4/Ccl20
BP	GO:0042093	T-helper cell differentiation	67	0.758516	1.92028	1.20124e-06	2.74193e-05	2.18191e-05	1887	tags=43%, list=12%, signal=38%	Gpr183/Bcl3/Nlrp3/Batf/RT1-Da/Il6/Il6r/Ccl19/Stat6/Tnfsf4/RT1-Db1/Il4r/Spn/Il18/Jak3/Stat3/Ptger4/Nfkbiz/Anxa1/Tbx21/Zc3h12a/Il18r1/Relb/Hlx/Il27/Pf4/Slamf6/Ripk2/Loxl3
BP	GO:0072683	T cell extravasation	13	0.946155	1.85686	1.32435e-06	3.01448e-05	2.39879e-05	251	tags=38%, list=2%, signal=38%	Itgal/Ripk3/Ccl2/Ccl5/Icam1
MF	GO:0003725	double-stranded RNA binding	70	0.754361	1.92185	1.40647e-06	3.19245e-05	2.54041e-05	909	tags=21%, list=6%, signal=20%	Oasl/Ddx60/Dhx58/Zbp1/Ifih1/Tlr7/Oas1i/Oas2/Nlrp1a/Eif2ak2/Tlr8/Tlr3/Msn/Oas3/Vim
BP	GO:1904407	positive regulation of nitric oxide metabolic process	47	0.796452	1.92475	1.45807e-06	3.30036e-05	2.62628e-05	1683	tags=40%, list=11%, signal=36%	Itgb2/Clec7a/Aif1/Tlr2/Icam1/Klrk1/Tmem106a/Il6/Il1b/Tlr6/Ptgs2/Tlr4/Klf2/RT1-M3-1/Smad3/Tnf/Ifng/Jak2/Ass1
BP	GO:0033627	cell adhesion mediated by integrin	80	0.727936	1.87913	1.50581e-06	3.39895e-05	2.70473e-05	2045	tags=45%, list=13%, signal=39%	Cxcl13/Itgal/Itgb2/Fermt3/Ptpn6/Nckap1l/Ccl5/Icam1/Cd3e/Lyn/Syk/Serpine1/P2ry12/Plau/Piezo1/Lpxn/Itga11/Itgax/Cyp1b1/Itgb7/Itga6/Itgb3/Itgbl1/Foxc2/Itgb4/Ada/Itga5/Cib1/Epha2/Ret/Itgb1/Adam17/Itga4/Emilin1/Itga7/Snai2
BP	GO:0010934	macrophage cytokine production	42	0.805559	1.91357	1.55252e-06	3.48502e-05	2.77323e-05	1864	tags=60%, list=12%, signal=53%	Pycard/Tlr7/Tlr2/Laptm5/Casp1/Card9/Cd74/Casp4/Tgfb1/Myd88/Acp5/Tlr3/Tlr4/P2rx7/Plcg2/Litaf/Nod1/Mapkapk2/Axl/Panx1/RT1-M3-1/Ifng/Wnt5a/Ripk2/Tgfb3
BP	GO:0010935	regulation of macrophage cytokine production	42	0.805559	1.91357	1.55252e-06	3.48502e-05	2.77323e-05	1864	tags=60%, list=12%, signal=53%	Pycard/Tlr7/Tlr2/Laptm5/Casp1/Card9/Cd74/Casp4/Tgfb1/Myd88/Acp5/Tlr3/Tlr4/P2rx7/Plcg2/Litaf/Nod1/Mapkapk2/Axl/Panx1/RT1-M3-1/Ifng/Wnt5a/Ripk2/Tgfb3
MF	GO:0004175	endopeptidase activity	380	0.563493	1.5676	1.5845e-06	3.54702e-05	2.82256e-05	1803	tags=18%, list=11%, signal=16%	C2/F10/Psmb8/St14/Bin2/Psmb9/Ctsz/Casp1/Ctss/Mmp28/C1r/Nlrp1a/Cfb/Casp4/Mmp3/Ctsc/Ctsh/Gzmk/Casp8/Mmp11/Casp12/Ctse/Napsa/Casp7/Gzma/C1rl/C1s/Cfd/Mmp19/Plau/Erap1/Capn3/Lgmn/Mmp2/Ecel1/Ctrc/Psmb10/Casp6/Mmp8/Mmp9/Kel/Mmp23/Ctsw/Sfrp1/Mme/Gzmm/Prss12/Gzmb/Mmp10/Ctsb/Oma1/Tmprss11d/Espl1/Rbm12/Tmprss6/Pidd1/Tll1/Cflar/Sec11a/Pcsk9/Adamts5/Adamts1/Adam15/Adamts12/Usp1/Adam17/Mmp16/Mcpt8
BP	GO:0001773	myeloid dendritic cell activation	36	0.824285	1.93675	1.65195e-06	3.68785e-05	2.93463e-05	975	tags=42%, list=6%, signal=39%	Cd37/Pycard/Spi1/Cd86/Batf/Batf3/Dock2/Ubd/Klrk1/Tgfb1/Havcr2/Batf2/Relb/Tgfbr2/Gimap5
BP	GO:0071677	positive regulation of mononuclear cell migration	75	0.738976	1.89606	1.69362e-06	3.77051e-05	3.00041e-05	756	tags=28%, list=5%, signal=27%	Cxcl13/Cxcl17/Aif1/Pycard/Spi1/Dock8/Ccl7/Ccl2/Ccl5/Cx3cr1/Tnfrsf14/Ccl3/Tgfb1/Ccl4/Lgals9/Serpine1/Coro1a/Spn/Csf1/Lgmn/Itgb3
MF	GO:0038187	pattern recognition receptor activity	30	0.859738	1.97666	1.72396e-06	3.82376e-05	3.04278e-05	1020	tags=50%, list=6%, signal=47%	Clec7a/Ifih1/Tlr7/Tlr2/Tlr9/Nlrp1a/Ptafr/Clec4a/Trim5/Tlr8/Fcna/Cd14/Tlr3/Tlr4/Nod1
BP	GO:0141060	disruption of anatomical structure in another organism	55	0.782795	1.94035	1.72695e-06	3.82376e-05	3.04278e-05	1620	tags=40%, list=10%, signal=36%	Gbp5/Gbp2/Romo1/Gbp4/Clec7a/Gbp1/Ncf1/Prf1/Lyz2/Syk/Reg3a/Myd88/F2rl1/Defb1/Cxcl1/Gzmm/C6/Gzmb/Bpifa1/Ifng/Trem1/Pla2g2a
BP	GO:0002448	mast cell mediated immunity	60	0.762463	1.91728	1.73454e-06	3.83012e-05	3.04784e-05	775	tags=27%, list=5%, signal=25%	Rac2/Fcer1g/Lat2/Fes/Cd300a/Cd84/Fgr/Btk/Lyn/Syk/Stxbp2/Unc13d/Lgals9/Il4r/Hmox1/Vamp8
BP	GO:0032728	positive regulation of interferon-beta production	34	0.841217	1.9634	1.74902e-06	3.85163e-05	3.06496e-05	1019	tags=41%, list=6%, signal=39%	Ifih1/Tlr7/Tlr2/Irf1/Tlr9/Oas2/Zc3hav1/Traf3ip3/Tlr8/Tlr3/Hmgb2/Tlr4/Oas3/Ptpn22
BP	GO:0021510	spinal cord development	134	-0.524332	-2.01904	1.84795e-06	4.05849e-05	3.22957e-05	2266	tags=30%, list=14%, signal=26%	Dll4/Npff/Ptch1/Ift88/Ptprs/Ighmbp2/Nova1/Robo1/Bag3/Cacna1a/Daam2/Gli3/Gata2/Rapgef3/Ift172/Rapgef4/Kcnh2/Mdga2/Lrp8/Gli2/Adarb1/Hoxc10/Actl6b/Dcx/Nog/Gdf11/Foxb1/Acan/Lhx4/Hoxd10/Uncx/Nefl/Olig3/Lhx1/Nefh/Nefm/Lhx5/Mnx1/Lbx1/Olig2
BP	GO:0043370	regulation of CD4-positive, alpha-beta T cell differentiation	51	0.791428	1.93397	1.88649e-06	4.13198e-05	3.28805e-05	1887	tags=53%, list=12%, signal=47%	Nckap1l/Nlrp3/Sash3/RT1-Da/Il6/Il2rg/Ccl19/Lgals9/Tnfsf4/RT1-Db1/Il4r/Socs1/Il18/Jak3/Nfkbiz/Anxa1/Tbx21/Zc3h12a/Gimap5/Hlx/Il27/Runx3/Pf4/Ifng/Cbfb/Ripk2/Loxl3
BP	GO:0001934	positive regulation of protein phosphorylation	471	0.54678	1.52651	1.94329e-06	4.24495e-05	3.37794e-05	2094	tags=24%, list=13%, signal=22%	Mif/Parp14/Hcls1/Ptprc/Clec7a/Parp9/Aif1/Irgm/Cd4/Csf1r/Ucn/Cd6/Ccl5/Cx3cr1/Icam1/Cd40/Cd74/Tnfrsf14/Pik3r5/Cd3e/Lyn/Tslp/Gpnmb/Syk/Clec4a/Il6/Tgfb1/Il1b/Card14/Faxdc2/Il6r/Cldn19/Cdkn1a/Lrrk1/RT1-Db1/Hdac6/Cd80/Nrp1/Fgf7/Spn/Il18/Tmem119/Trem2/Plk1/Angpt4/Ehd4/Ptgs2/Tlr4/Ptger4/Trpc6/Mob1a/Tnfrsf1a/Lck/P2rx7/Itgb3/Plcg2/Fgf4/Mmp9/Hspa2/Ang2/Cd44/Pik3r6/Clspn/Rspo1/Bdnf/Gfra1/Mob3c/Il24/Thbs4/Clc…
BP	GO:1905521	regulation of macrophage migration	47	0.793291	1.91711	1.96788e-06	4.27567e-05	3.40239e-05	762	tags=36%, list=5%, signal=35%	Cxcl17/Mif/Csf1r/Slamf8/Ccl2/Ccl5/Cx3cr1/C5ar1/Mmp28/Cnn2/Cd200r1/P2ry12/C3ar1/Cmklr1/Trem2/Csf1/P2rx4
BP	GO:0002312	B cell activation involved in immune response	83	0.722696	1.88134	1.96356e-06	4.27567e-05	3.40239e-05	1311	tags=28%, list=8%, signal=26%	Gapt/Irf8/Ptprc/Cd180/Spi1/Gpr183/Bcl3/Batf/Cd40/Il6/Tgfb1/Stat6/Tnfsf4/Parp3/Tlr4/Nfkbiz/Tbx21/Plcg2/Ada/Tnfsf13/Clcf1/Xbp1/Mfng
BP	GO:0007260	tyrosine phosphorylation of STAT protein	69	0.740222	1.88407	2.0126e-06	4.36116e-05	3.47042e-05	1681	tags=38%, list=11%, signal=34%	Parp14/Hcls1/Parp9/Csf1r/Irf1/Ccl5/Cd40/Socs3/Lyn/Tslp/Il6/Il6r/Socs1/Il18/Ptger4/Tnfrsf1a/Lck/Il24/Clcf1/Cntf/Tnfrsf18/Hpx/Tnf/Osm/Ifng/Jak2
BP	GO:0099111	microtubule-based transport	189	-0.461613	-1.87743	2.04115e-06	4.39956e-05	3.50098e-05	3883	tags=43%, list=24%, signal=33%	Ift74/Dtnbp1/Stk36/Mreg/Tmem201/Arhgap21/Kif13a/Cfap53/Sun1/Lca5/Rab21/Trak2/Ssna1/Sybu/Bloc1s6/Bicd1/Dnah11/Sod1/Rabgef1/Tmem108/Kif5b/Stard7/Ttll1/Madd/Stk11/Trak1/Pafah1b1/Ap3b2/Dlg2/Prkcz/Dynlrb1/Pura/Dync2li1/Rpgr/Ank3/Ccdc39/Klc2/Kif27/Spg7/Ift88/Armcx3/Klc1/Pex14/Uchl1/Gas8/Dync1i1/Map6/Kif1b/Cep131/Trim58/Kif5a/Rab27b/Gja1/Camsap3/Kif1a/Map1b/Dnah5/Cfap54/Ift172/Cfap221/Bloc1s5/Ccdc103/Ma…
BP	GO:0051701	biological process involved in interaction with host	134	0.665247	1.77861	2.03903e-06	4.39956e-05	3.50098e-05	1610	tags=24%, list=10%, signal=22%	Gbp2/Gbp4/Cd4/Gbp1/Ch25h/Trim21/Cd300lf/Ifitm3/Cd74/Trim34/Siglec1/Trim5/Trim25/Ifitm1/Lgals9/Timd2/RT1-Db1/Exoc7/Cldn1/Itgb3/Vamp8/Ciita/Clec5a/Ly6e/Ifitm2/Ctsb/P4hb/Axl/Trim26/Bpifa5/Bpifa1/Ceacam1
BP	GO:0002675	positive regulation of acute inflammatory response	32	0.841913	1.95044	2.06886e-06	4.44751e-05	3.53913e-05	1572	tags=53%, list=10%, signal=48%	Mif/Fcgr1a/Fcer1g/RT1-A2/Ccl5/Btk/Ccr5/Pik3cg/Il6/Il1b/Pla2g4a/Alox5ap/Ptgs2/Tnfrsf11a/Aoc3/Tnf/Bpifa1
BP	GO:0032735	positive regulation of interleukin-12 production	45	0.805071	1.93588	2.08473e-06	4.4698e-05	3.55687e-05	1585	tags=51%, list=10%, signal=46%	Irf8/Scimp/Clec7a/Unc93b1/Tlr2/Laptm5/Irf1/Tlr9/Cd40/Syk/Il16/Ccl19/Lgals9/Tnfsf4/Tlr3/Tlr4/Ltb/Plcg2/Rel/Tnfsf9/Rela/RT1-M3-1/Ifng
BP	GO:0010324	membrane invagination	71	0.742072	1.89544	2.1226e-06	4.53902e-05	3.61195e-05	1156	tags=27%, list=7%, signal=25%	Itgam/Fcgr2b/Fcgr1a/Fcer1g/Itgb2/Clec7a/Aif1/Bin2/Cd300a/Nckap1l/Timd2/Trem2/Arhgap25/Plcg2/F2rl1/Msr1/Sh3bp1/Thbs1/Lbp
BP	GO:0043303	mast cell degranulation	57	0.767037	1.91401	2.20903e-06	4.71143e-05	3.74915e-05	775	tags=28%, list=5%, signal=27%	Rac2/Fcer1g/Lat2/Fes/Cd300a/Cd84/Fgr/Btk/Lyn/Syk/Stxbp2/Unc13d/Lgals9/Il4r/Hmox1/Vamp8
BP	GO:0050854	regulation of antigen receptor-mediated signaling pathway	59	0.76134	1.91224	2.27286e-06	4.83489e-05	3.8474e-05	1640	tags=41%, list=10%, signal=37%	Fcgr2b/Card11/Ptprc/Cd300a/Ptpn6/Gbp1/Cd22/Laptm5/Lyn/Nfam1/Cmtm3/Lilrb4/Lpxn/Lck/Elf1/Ada/Ptpn22/Lgals3/Kcnn4/Pawr/Rela/Bcl10/Ceacam1/Gcsam
BP	GO:2000106	regulation of leukocyte apoptotic process	103	0.690371	1.82948	2.36997e-06	5.0152e-05	3.99088e-05	1805	tags=41%, list=11%, signal=36%	Fcgr2b/Mif/Fcer1g/Hcls1/Hcar2/Ripk3/Dock8/Bcl3/Ccl5/Icam1/Cd74/Lyn/Ccr5/Hsh2d/Siglec1/Casp8/Cd3g/Ccl19/Lgals9/Slc46a2/Il18/Jak3/P2rx7/Anxa1/Myc/Ada/Pik3cd/Cd44/Cd274/Bcl2l11/Lgals3/Cd27/Cxcr2/Axl/Nr4a3/Mertk/Bcl10/Ceacam1/Prkcq/Wnt5a/Adam17/Irs2
BP	GO:2001235	positive regulation of apoptotic signaling pathway	165	0.639981	1.72127	2.36521e-06	5.0152e-05	3.99088e-05	2860	tags=41%, list=18%, signal=34%	Atf3/Ptprc/Pycard/Ripk3/Ctss/Tnfsf10/Pml/Siglec1/Ctsc/Ctsh/Casp8/Tlr6/Prkcd/Jak3/Tgfbr1/Tlr4/Srpx/Lck/Myc/Ltb/Bid/Apaf1/Sfrp1/Vnn1/Bcl2l11/Bcl2l14/Thbs1/Bub1/Bmf/Runx3/Ripk1/Ngfr/Msx1/Plagl2/Mal/Rpl11/Tnf/Osm/Bcl10/Ret/Rpl26/Wnt5a/Jak2/Rps7/Pdia3/Pea15/Ltbr/Traf2/Daxx/Plscr1/Skil/Stk4/Tp53/Tnfsf12/Ppp2r1b/Casp2/Ctnna1/Sh3glb1/Nck1/Rps3/Ctsl/Sfpq/G0s2/Pak2/Cav1/Traf7/Hyal2
MF	GO:0048020	CCR chemokine receptor binding	47	0.791275	1.91224	2.39773e-06	5.06077e-05	4.02714e-05	1308	tags=36%, list=8%, signal=33%	Cxcl13/Stat1/Ccl7/Ccl2/Ccl12/Ccl5/Ccl3/Ccl4/Ccl19/Ccl17/Stat3/Ccl6/Ccrl2/Defb1/Ccl22/Ccl11/Ccl9
BP	GO:0045765	regulation of angiogenesis	281	0.580923	1.60098	2.51876e-06	5.30244e-05	4.21945e-05	1917	tags=32%, list=12%, signal=29%	Itgb2/Anxa3/Stat1/Cybb/Grn/Hk2/Ccl2/Ccl5/Cx3cr1/Cd40/C5ar1/Pik3cg/Pml/Slc39a12/Ctsh/Il1b/Sp100/Serpine1/C3ar1/Hoxa5/Nrp1/Tlr3/Erap1/Shc1/Angpt4/Lrg1/Stat3/Hhex/Itgax/Cyp1b1/Ecscr/Hmox1/Tnfrsf1a/Itgb3/Foxc2/Dcn/Zc3h12a/Mmp9/Emp2/Cysltr1/Pik3cd/Tgfbr2/Angpt2/Pik3r6/Aqp1/Gpr4/Cxcr3/Cdh5/Lgals3/Ccl11/Thbs4/C6/Thbs1/Klf2/Shh/Nfe2l2/Thbs2/Itga5/Sulf1/Btg1/Eng/Foxc1/Xbp1/Rras/Gadd45a/Cxcr2/Sphk1/Epha2/N…
BP	GO:0002438	acute inflammatory response to antigenic stimulus	35	0.829845	1.94706	2.52592e-06	5.30378e-05	4.22052e-05	574	tags=29%, list=4%, signal=28%	Fcgr3a/Fcgr2b/Fcgr1a/Fcer1g/Cd6/RT1-A2/Icam1/Btk/A2m/Spn
BP	GO:0033273	response to vitamin	178	0.636948	1.72232	2.56535e-06	5.37269e-05	4.27536e-05	2085	tags=30%, list=13%, signal=26%	Hamp/Mif/Fes/Tspo/Cd4/Ccl2/Pim1/Cebpa/Ccl5/Cd40/Tgfb1/Eif2ak2/Il1b/Trim25/Pla2g4a/Folr2/Acp5/Ptgs2/Nfkbiz/Ltc4s/Mmp9/Ada/Vim/Apoc3/Cd44/Sfrp1/Bdnf/Ccnd1/Stc2/Pawr/Spp1/Rbp1/Tnc/Aldh1a2/Rela/Col1a1/Gpx1/Sparc/Ascl1/Fzd2/Trem1/Eln/Adamts1/Itgb1/Gstt1/Vwf/Pdia3/Bmp7/Cd40lg/Tshb/Snai2/Tyms/Tp53
BP	GO:0140888	interferon-mediated signaling pathway	68	0.746593	1.89336	2.65291e-06	5.54178e-05	4.40991e-05	1734	tags=40%, list=11%, signal=36%	Parp14/Zbp1/Parp9/Irgm/Ifih1/Stat1/Nlrc5/Irf1/Ifitm3/Oas2/Stat2/Ifngr1/Ifitm1/Myd88/Samhd1/Ifi27/Ifngr2/Oas3/Ifitm2/Otop1/Hpx/Ifng/Trex1/Wnt5a/Jak2/Ythdf2/Ifnar2
BP	GO:1902106	negative regulation of leukocyte differentiation	106	0.687647	1.8271	2.77414e-06	5.78018e-05	4.59961e-05	1902	tags=36%, list=12%, signal=32%	C1qc/Hoxa7/Irf1/Cd74/Lyn/Inpp5d/Ccl3/Mafb/Tmem176a/Tnfsf4/Lag3/Il4r/Socs1/Lilrb4/Fgl2/Jak3/Tmem176b/Anxa1/Myc/Tbx21/Zc3h12a/Cd44/Sfrp1/Shh/Hlx/Runx3/Zfpm1/Trib1/Tnfaip6/RT1-M3-1/Pf4/Ifng/Ceacam1/Cbfb/Calca/Erbb2/Loxl3/Pglyrp1
MF	GO:0004984	olfactory receptor activity	35	-0.760365	-2.33916	2.78889e-06	5.79604e-05	4.61223e-05	1772	tags=11%, list=11%, signal=10%	Olr36/Gucy2e/Olr59/Vom2r44
BP	GO:0043312	neutrophil degranulation	15	0.929069	1.8845	2.90983e-06	6.03196e-05	4.79997e-05	489	tags=60%, list=3%, signal=58%	Itgam/Itgb2/Anxa3/Myo1f/Spi1/Ptafr/Syk/Stxbp2/Pram1
BP	GO:0042509	regulation of tyrosine phosphorylation of STAT protein	68	0.745236	1.88991	3.04592e-06	6.29801e-05	5.01168e-05	1681	tags=38%, list=11%, signal=34%	Parp14/Hcls1/Parp9/Csf1r/Irf1/Ccl5/Cd40/Socs3/Lyn/Tslp/Il6/Il6r/Socs1/Il18/Ptger4/Tnfrsf1a/Lck/Il24/Clcf1/Cntf/Tnfrsf18/Hpx/Tnf/Osm/Ifng/Jak2
BP	GO:0006958	complement activation, classical pathway	30	0.854843	1.9654	3.11184e-06	6.41796e-05	5.10713e-05	604	tags=37%, list=4%, signal=35%	C2/C1qa/C4a/C1qc/C1qb/C4b/Cfb/Serping1/C1rl/C1s/Trem2
BP	GO:0046640	regulation of alpha-beta T cell proliferation	46	0.787645	1.90198	3.22513e-06	6.63478e-05	5.27967e-05	1786	tags=46%, list=11%, signal=41%	Card11/Ptprc/Irgm/Irf1/RT1-A2/Rasal3/Tnfrsf14/Cd3e/Syk/Lgals9/Tnfsf4/Cd80/Il18/Tgfbr2/Cd44/Cd274/Ptpn22/Ceacam1/Prkcq/Jak2/Ripk2
BP	GO:1903487	regulation of lactation	25	0.871516	1.94264	3.3017e-06	6.77516e-05	5.39138e-05	1277	tags=12%, list=8%, signal=11%	Oas2/Prl/Xbp1
BP	GO:0099024	plasma membrane invagination	64	0.75703	1.91802	3.4862e-06	7.12764e-05	5.67187e-05	1156	tags=30%, list=7%, signal=28%	Itgam/Fcgr2b/Fcgr1a/Fcer1g/Itgb2/Clec7a/Aif1/Bin2/Cd300a/Nckap1l/Timd2/Trem2/Arhgap25/Plcg2/F2rl1/Msr1/Sh3bp1/Thbs1/Lbp
BP	GO:0001525	angiogenesis	500	0.531659	1.48481	3.49102e-06	7.12764e-05	5.67187e-05	2246	tags=29%, list=14%, signal=26%	Rnf213/Itgb2/Anxa3/Hoxa7/Stat1/Cybb/Grn/Hk2/Ccl2/Ccl12/Ccl5/Cx3cr1/Cfh/Cd40/C5ar1/Pik3cg/Syk/Pml/Slc39a12/Tgfb1/Ctsh/Casp8/Il1b/Sp100/Serpine1/C3ar1/Hoxa5/Plau/Nrp1/Tlr3/Il18/Erap1/Shc1/Tgfbr1/Apold1/Angpt4/Egr3/Lrg1/Stat3/Hhex/Ptgs2/Mmp2/Itgax/Cyp1b1/Ecscr/Hmox1/Edn1/Tnfrsf1a/Esm1/Itgb3/Anxa1/Prcp/Foxc2/Dcn/B4galt1/Hoxa3/Wasf2/Tgfbi/Zc3h12a/Mmp9/Emp2/Cysltr1/Pik3cd/Ang2/Tgfbr2/Jun/Angpt2/Pik3r6/…
BP	GO:0002428	antigen processing and presentation of peptide antigen via MHC class Ib	22	0.889882	1.92825	3.54621e-06	7.22218e-05	5.7471e-05	907	tags=68%, list=6%, signal=64%	RT1-CE7/RT1-S3/RT1-CE5/RT1-A1/RT1-CE4/RT1-CE10/Tap2/RT1-N3/RT1-A2/RT1-T24-3/RT1-T24-4/RT1-M6-1/B2m/RT1-CE3/RT1-T24-1
BP	GO:0009595	detection of biotic stimulus	33	0.843789	1.95734	3.55936e-06	7.23084e-05	5.75399e-05	1156	tags=48%, list=7%, signal=45%	Clec7a/Tspo/Tlr2/Nlrp3/Tlr9/Nlrc4/Casp4/Clec4a/Naip6/Tlr6/Trem2/Tlr4/Srpx/Ssc5d/Nod1/Lbp
BP	GO:1903901	negative regulation of viral life cycle	31	0.839846	1.94172	3.68257e-06	7.46248e-05	5.93831e-05	1369	tags=45%, list=9%, signal=41%	Mx2/Ch25h/Bst2/Ifitm3/Cd74/Trim5/Trim25/Ifitm1/Hmox1/Samhd1/Ciita/Ly6e/Ifitm2/Trim26
BP	GO:0042130	negative regulation of T cell proliferation	74	0.733533	1.88436	3.93969e-06	7.96367e-05	6.33714e-05	1933	tags=42%, list=12%, signal=37%	Cd37/Ptpn6/Cd86/Laptm5/RT1-Ba/Tnfrsf14/Gpnmb/Tgfb1/Havcr2/Cebpb/Lgals9/RT1-Db1/Cd80/Spn/Lilrb4/Scgb1a1/Cd44/Cd274/Shh/Lrrc32/Pawr/Vsig4/RT1-M3-1/Pla2g5/Pla2g2d/Ceacam1/Pla2g2a/Gnrh1/Erbb2/Il4i1/Zc3h12d
BP	GO:0097028	dendritic cell differentiation	47	0.786035	1.89958	3.99619e-06	8.05782e-05	6.41206e-05	1535	tags=51%, list=10%, signal=46%	Irf8/Spi1/Cd86/Batf/Slamf9/Batf3/Ubd/Lyn/Tgfb1/Trpm2/Ccl19/Cebpb/Lgals9/Tmem176a/Trem2/Tmem176b/Batf2/Relb/F2rl1/Tgfbr2/Gimap5/Axl/Tnfsf9/RT1-M3-1
BP	GO:0010257	NADH dehydrogenase complex assembly	46	-0.691576	-2.26562	4.02755e-06	8.08095e-05	6.43047e-05	3865	tags=80%, list=24%, signal=61%	Ndufs8/Ndufb11/Ndufaf1/Tmem126b/Ndufaf7/Mief1/Ndufa11/Timm21/Ndufb10/Foxred1/Ndufa9/Ndufs2/Oxa1l/Ndufs4/Ndufa6/Aifm1/Tmem186/Ndufs1/Ndufa10/Ndufaf4/Ndufs7/Ndufaf2/Ndufb3/Ndufa5/Ndufb5/Ndufs5/Ndufa13/Ndufb2/Ndufc2/Ndufb6/Ndufs3/Ndufa8/Ndufc1/Ndufb8/Ndufa2/Ndufb7/Ndufb9
BP	GO:0032981	mitochondrial respiratory chain complex I assembly	46	-0.691576	-2.26562	4.02755e-06	8.08095e-05	6.43047e-05	3865	tags=80%, list=24%, signal=61%	Ndufs8/Ndufb11/Ndufaf1/Tmem126b/Ndufaf7/Mief1/Ndufa11/Timm21/Ndufb10/Foxred1/Ndufa9/Ndufs2/Oxa1l/Ndufs4/Ndufa6/Aifm1/Tmem186/Ndufs1/Ndufa10/Ndufaf4/Ndufs7/Ndufaf2/Ndufb3/Ndufa5/Ndufb5/Ndufs5/Ndufa13/Ndufb2/Ndufc2/Ndufb6/Ndufs3/Ndufa8/Ndufc1/Ndufb8/Ndufa2/Ndufb7/Ndufb9
BP	GO:0002476	antigen processing and presentation of endogenous peptide antigen via MHC class Ib	21	0.887621	1.91578	4.12108e-06	8.22799e-05	6.54748e-05	907	tags=67%, list=6%, signal=63%	RT1-CE7/RT1-S3/RT1-CE5/RT1-A1/RT1-CE4/RT1-CE10/Tap2/RT1-N3/RT1-A2/RT1-T24-3/RT1-T24-4/RT1-M6-1/RT1-CE3/RT1-T24-1
BP	GO:0002484	antigen processing and presentation of endogenous peptide antigen via MHC class I via ER pathway	21	0.887621	1.91578	4.12108e-06	8.22799e-05	6.54748e-05	907	tags=67%, list=6%, signal=63%	RT1-CE7/RT1-S3/RT1-CE5/RT1-A1/RT1-CE4/RT1-CE10/Tap2/RT1-N3/RT1-A2/RT1-T24-3/RT1-T24-4/RT1-M6-1/RT1-CE3/RT1-T24-1
BP	GO:0045655	regulation of monocyte differentiation	19	0.890673	1.89448	4.33286e-06	8.62962e-05	6.86707e-05	970	tags=53%, list=6%, signal=49%	Fes/Cd4/Hoxa7/Cd74/Inpp5d/RT1-Db1/Csf1/Myc/Jun/Zfp36l1
BP	GO:0045766	positive regulation of angiogenesis	171	0.624848	1.68341	4.47245e-06	8.86419e-05	7.05373e-05	1978	tags=34%, list=12%, signal=30%	Itgb2/Anxa3/Cybb/Grn/Hk2/Ccl5/Cx3cr1/Cd40/C5ar1/Slc39a12/Ctsh/Il1b/Serpine1/C3ar1/Nrp1/Tlr3/Erap1/Angpt4/Lrg1/Stat3/Itgax/Cyp1b1/Hmox1/Tnfrsf1a/Itgb3/Foxc2/Zc3h12a/Mmp9/Emp2/Cysltr1/Pik3cd/Tgfbr2/Angpt2/Pik3r6/Aqp1/Cxcr3/Cdh5/Lgals3/Ccl11/C6/Thbs1/Shh/Nfe2l2/Itga5/Btg1/Eng/Xbp1/Rras/Cxcr2/Sphk1/Sema5a/Itgb1/Wnt5a/Pxn/Pak4/Emilin1/Cela1/Cd34
BP	GO:1904018	positive regulation of vasculature development	171	0.624848	1.68341	4.47245e-06	8.86419e-05	7.05373e-05	1978	tags=34%, list=12%, signal=30%	Itgb2/Anxa3/Cybb/Grn/Hk2/Ccl5/Cx3cr1/Cd40/C5ar1/Slc39a12/Ctsh/Il1b/Serpine1/C3ar1/Nrp1/Tlr3/Erap1/Angpt4/Lrg1/Stat3/Itgax/Cyp1b1/Hmox1/Tnfrsf1a/Itgb3/Foxc2/Zc3h12a/Mmp9/Emp2/Cysltr1/Pik3cd/Tgfbr2/Angpt2/Pik3r6/Aqp1/Cxcr3/Cdh5/Lgals3/Ccl11/C6/Thbs1/Shh/Nfe2l2/Itga5/Btg1/Eng/Xbp1/Rras/Cxcr2/Sphk1/Sema5a/Itgb1/Wnt5a/Pxn/Pak4/Emilin1/Cela1/Cd34
BP	GO:0043030	regulation of macrophage activation	56	0.764822	1.90171	4.55144e-06	8.99878e-05	7.16084e-05	1676	tags=46%, list=10%, signal=42%	Hamp/Irgm/Grn/Cd84/Cebpa/Ctsc/Havcr2/Pla2g4a/Lgals9/Tlr6/Cst7/Cd1d1/Il4r/Trem2/Tlr4/Mmp8/Il33/Il1rl1/Atm/Thbs1/Lbp/Sphk1/Vsig4/Nr1h3/Pla2g5/Wnt5a
BP	GO:0010332	response to gamma radiation	69	0.733692	1.86745	4.59487e-06	9.0626e-05	7.21162e-05	2292	tags=43%, list=14%, signal=37%	Ptprc/Cyba/Ccl7/Ccl2/Apobec1/Entpd1/Socs3/Pml/Il1b/Il6r/Cdkn1a/Myc/Casp6/Egr1/Cxcl1/Atm/Bak1/Cryab/Hspa5/Gpx1/Chek2/Trex1/Rpl13a/Rpl26/Parp1/Fancd2/Tp53/Yap1/Tmem109/Cbl
BP	GO:0002715	regulation of natural killer cell mediated immunity	52	0.778236	1.90617	4.61592e-06	9.08208e-05	7.22712e-05	1831	tags=44%, list=11%, signal=39%	Tap1/Vav1/RT1-CE5/RT1-A1/Tap2/RT1-A2/Klrk1/Tgfb1/Havcr2/Il18rap/Lgals9/Lag3/Klrc2/Gimap5/Pik3r6/Ncr3/Klrc1/RT1-M3-1/Klri1/Ceacam1/Slamf6/Klrb1b/Klrb1c
BP	GO:0032608	interferon-beta production	53	0.777035	1.91254	4.84385e-06	9.48461e-05	7.54744e-05	1558	tags=38%, list=10%, signal=34%	Ifih1/Pycard/Tlr7/Tlr2/Irf1/Tlr9/Oas2/Zc3hav1/Traf3ip3/Tlr8/Nmi/Tlr3/Hmgb2/Tlr4/Oas3/Relb/Ptpn22/Rel/Arrdc4/Morc3
BP	GO:0032648	regulation of interferon-beta production	53	0.777035	1.91254	4.84385e-06	9.48461e-05	7.54744e-05	1558	tags=38%, list=10%, signal=34%	Ifih1/Pycard/Tlr7/Tlr2/Irf1/Tlr9/Oas2/Zc3hav1/Traf3ip3/Tlr8/Nmi/Tlr3/Hmgb2/Tlr4/Oas3/Relb/Ptpn22/Rel/Arrdc4/Morc3
BP	GO:0044703	multi-organism reproductive process	305	0.569662	1.57375	4.91282e-06	9.59654e-05	7.63651e-05	1794	tags=23%, list=11%, signal=21%	Ucn/Grn/Ccl2/Irf1/Arhgdib/Cldn4/Timp1/Ptafr/Cp/Mmp3/Tgfb1/Havcr2/Pla2g4a/Il1rn/Lgals9/Serpine1/Pmp22/Fosb/Fosl1/Plau/Ucp2/Fgl2/Tgfbr1/Gjb2/Ptgs2/Mmp2/Thbd/Ptger4/Cst3/Edn1/Ifi27/Wnt4/Fbln1/Itgb3/Prl/Lamb1/Itgb4/Fos/Junb/Mmp9/Prdm1/Emp2/Vim/Tgfbr2/Angpt2/Rgs2/Sostdc1/Tk1/Tead4/Cr1l/Stc2/Adcy7/Itga5/Ctsb/Cdh1/Hfe/Crh/Igfbp3/Sphk1/Fosl2/Fut7/Cyp2j4/Adrb2/Parp2/Gnrh1/Itgb1/Aqp4/Calr/Lepr/Parp1/Calca
CC	GO:0061702	canonical inflammasome complex	25	0.866997	1.93256	4.98848e-06	9.69771e-05	7.71701e-05	1020	tags=36%, list=6%, signal=34%	Pycard/Mefv/Casp1/Nlrp3/Nlrc4/Nlrp1a/Naip6/Gsdmd/Nod1
BP	GO:1901342	regulation of vasculature development	285	0.582521	1.60646	4.98251e-06	9.69771e-05	7.71701e-05	1917	tags=33%, list=12%, signal=29%	Itgb2/Anxa3/Stat1/Cybb/Grn/Hk2/Ccl2/Ccl5/Cx3cr1/Cd40/C5ar1/Pik3cg/Pml/Slc39a12/Ctsh/Il1b/Sp100/Serpine1/C3ar1/Hoxa5/Nrp1/Tlr3/Erap1/Shc1/Angpt4/Lrg1/Stat3/Hhex/Itgax/Ptger4/Cyp1b1/Ecscr/Hmox1/Tnfrsf1a/Wnt4/Itgb3/Foxc2/Dcn/Zc3h12a/Mmp9/Emp2/Cysltr1/Pik3cd/Tgfbr2/Angpt2/Pik3r6/Aqp1/Gpr4/Cxcr3/Cdh5/Lgals3/Ccl11/Thbs4/C6/Thbs1/Klf2/Shh/Nfe2l2/Thbs2/Itga5/Sulf1/Btg1/Eng/Foxc1/Xbp1/Rras/Gadd45a/Cxcr2/S…
BP	GO:0045428	regulation of nitric oxide biosynthetic process	71	0.733461	1.87344	5.04893e-06	9.7918e-05	7.79188e-05	1683	tags=34%, list=11%, signal=30%	Itgb2/Clec7a/Aif1/Tspo/Tlr2/Cx3cr1/Icam1/Klrk1/Il6/Il1b/Tlr6/Acp5/Ptgs2/Tlr4/Prl/Zc3h12a/Gimap5/Klf2/RT1-M3-1/Smad3/Tnf/Ifng/Jak2/Ass1
BP	GO:0070098	chemokine-mediated signaling pathway	73	0.741361	1.9018	5.09837e-06	9.86414e-05	7.84945e-05	1648	tags=41%, list=10%, signal=37%	Cxcl13/Ccl7/Ccl2/Ccl12/Ccl5/Cx3cr1/Lyn/Ccr5/Ccl3/Ccl4/Ccl19/Ccl17/Trem2/Edn1/Ccl6/Ccrl2/Cxcl1/Cxcr3/Ccl22/Ccl11/Cxcr6/Foxc1/Cib1/Ccl9/Cxcr2/Sh2b3/Ppbp/Ccr1/Pf4/Ccl20
BP	GO:0002712	regulation of B cell mediated immunity	59	0.752604	1.8903	5.12429e-06	9.86729e-05	7.85196e-05	1585	tags=36%, list=10%, signal=32%	Fcgr2b/Fcgr1a/Fcer1g/Ptprc/Ptpn6/RT1-A2/Cd40/Btk/Tgfb1/Stat6/Tnfsf4/Parp3/Trem2/Tbx21/Tnfsf13/Gimap5/Clcf1/Cr1l/Hpx/Tnf/Ifng
BP	GO:0002889	regulation of immunoglobulin mediated immune response	59	0.752604	1.8903	5.12429e-06	9.86729e-05	7.85196e-05	1585	tags=36%, list=10%, signal=32%	Fcgr2b/Fcgr1a/Fcer1g/Ptprc/Ptpn6/RT1-A2/Cd40/Btk/Tgfb1/Stat6/Tnfsf4/Parp3/Trem2/Tbx21/Tnfsf13/Gimap5/Clcf1/Cr1l/Hpx/Tnf/Ifng
MF	GO:0030545	signaling receptor regulator activity	469	0.532142	1.48541	5.28833e-06	0.000101591	8.08416e-05	1905	tags=23%, list=12%, signal=21%	Cxcl13/Hamp/Clec12a/Mif/Dkk4/Cd86/Ucn/Ccl7/Grn/Ccl2/Tnfsf10/Ccl12/Ccl5/Tnfsf13b/Cxcl16/Timp1/Tslp/Gpnmb/Sectm1a/Ccl3/Il6/Tgfb1/Nppb/Gmfg/Ccl4/Il1b/Il16/Il1rn/Ccl19/S100a4/Ccl17/Tnfsf4/Cd80/Fgf7/Il18/Lilrb4/Hmgb2/Angpt4/Csf1/Mrap/Rln3/Edn1/Pdyn/Wnt4/Retnlg/Ccl6/Prl/Ltb/Insl3/Fgf4/Sema3b/Efemp1/Il33/Tnfsf13/Cxcl1/F2rl2/Ly6e/Cklf/Bdnf/Wnt2b/Ccl22/Lgals3/Slurp1/Ccl11/Il24/Thbs4/Bmp5/Clcf1/Hbegf/Stc2/…
BP	GO:2001057	reactive nitrogen species metabolic process	87	0.705207	1.83807	5.42503e-06	0.000103971	8.27358e-05	1683	tags=31%, list=11%, signal=28%	Itgb2/Clec7a/Aif1/Tspo/Tlr2/Cx3cr1/Icam1/Klrk1/Tmem106a/Il6/Il1b/Tlr6/Acp5/Ptgs2/Tlr4/Cyp1b1/P2rx4/Prl/Zc3h12a/Gimap5/Klf2/RT1-M3-1/Smad3/Tnf/Ifng/Jak2/Ass1
BP	GO:0019646	aerobic electron transport chain	52	-0.685595	-2.30217	5.47108e-06	0.000104607	8.32417e-05	3865	tags=87%, list=24%, signal=66%	Ndufs8/Ndufa7/Iscu/Park7/Pink1/Ndufaf1/Uqcc3/Sdhd/Cox7a2l/Ndufv1/Ndufs2/Cox6a2/Sdha/Sdhc/Uqcrc1/Ndufs1/Ndufa10/Coq9/Ndufs7/Ndufv2/Dnajc15/Cox4i1/Ndufc2/Uqcrb/Ndufb6/Cox7b/Cycs/Uqcrh/Cox5a/Ndufs3/Cyc1/Uqcr10/Ndufa8/Dld/Cox7a2/Uqcrfs1/Ndufb8/Uqcrq/Cox5b/Cox6a1/Ndufb9/Cox8a/Cox7b2/Cox7c/Cox4i2
BP	GO:0036037	CD8-positive, alpha-beta T cell activation	33	0.838681	1.94549	5.50634e-06	0.000105034	8.35815e-05	1614	tags=55%, list=10%, signal=49%	Clec4a3/Nckap1l/Irf1/Wdfy4/RT1-A2/Gpr18/Clec4a/Socs1/Lilrb4/Dapl1/Cd274/Ptpn22/Hfe/Runx3/Tnfsf8/Ifng/Ceacam1/Cbfb
BP	GO:0001911	negative regulation of leukocyte mediated cytotoxicity	27	0.859866	1.94983	5.69179e-06	0.000108317	8.61941e-05	436	tags=41%, list=3%, signal=40%	Tap1/Ptprc/Nckap1l/RT1-CE5/RT1-A1/Tap2/RT1-A2/Cx3cr1/Tgfb1/Havcr2/Lgals9
BP	GO:0080164	regulation of nitric oxide metabolic process	73	0.740243	1.89893	5.72106e-06	0.00010862	8.6435e-05	1683	tags=34%, list=11%, signal=31%	Itgb2/Clec7a/Aif1/Tspo/Tlr2/Cx3cr1/Icam1/Klrk1/Tmem106a/Il6/Il1b/Tlr6/Acp5/Ptgs2/Tlr4/Prl/Zc3h12a/Gimap5/Klf2/RT1-M3-1/Smad3/Tnf/Ifng/Jak2/Ass1
BP	GO:0042088	T-helper 1 type immune response	47	0.781512	1.88865	5.80766e-06	0.000110007	8.75388e-05	1452	tags=51%, list=9%, signal=47%	Slc11a1/Bcl3/Il1b/Havcr2/Pla2g4a/Ccl19/Stat6/Tnfsf4/RT1-Db1/Il4r/Spn/Il18/Jak3/Nfkbiz/Anxa1/Tbx21/Il18r1/Relb/Arid5a/Il33/Il1rl1/Hlx/Il27/Il18bp
BP	GO:0046209	nitric oxide metabolic process	85	0.709726	1.84541	5.8364e-06	0.000110294	8.77674e-05	1683	tags=32%, list=11%, signal=29%	Itgb2/Clec7a/Aif1/Tspo/Tlr2/Cx3cr1/Icam1/Klrk1/Tmem106a/Il6/Il1b/Tlr6/Acp5/Ptgs2/Tlr4/Cyp1b1/P2rx4/Prl/Zc3h12a/Gimap5/Klf2/RT1-M3-1/Smad3/Tnf/Ifng/Jak2/Ass1
MF	GO:0023023	MHC protein complex binding	19	0.887062	1.8868	5.88417e-06	0.000110939	8.82805e-05	781	tags=68%, list=5%, signal=65%	Cd8a/Cd4/RT1-Ba/RT1-Da/Cd74/Tapbp/Tapbpl/B2m/RT1-Db1/Klrc2/RT1-DMb/RT1-DMa/RT1-DOa
MF	GO:0061135	endopeptidase regulator activity	164	0.629581	1.69269	5.90361e-06	0.000111048	8.83672e-05	1477	tags=20%, list=9%, signal=18%	Gbp5/Gbp2/C4a/C4b/Cst12/Slpi/Bst2/Nlrp3/Timp1/Spint1/Nlrc4/Nlrp1a/Serping1/Psme1/Cst7/Serpine1/Serpinb8/A2m/Serpina1/Serpinb1a/Cst3/Spint2/Birc5/Pttg1/Thbs1/Psme2/Serpinb10/Serpinb1b/Serpinb2/Serpinf2/Itih2/Stfa2l2
BP	GO:0033108	mitochondrial respiratory chain complex assembly	77	-0.589149	-2.15685	6.31987e-06	0.000118603	9.43794e-05	4513	tags=69%, list=28%, signal=50%	Tmem223/Cox16/Chchd4/Samm50/Fastkd3/Acad9/Ndufs8/Ndufb11/Ndufaf1/Uqcc3/Tmem126b/Pet100/Ndufaf7/Coa5/Mief1/Ndufa11/Timm21/Ndufb10/Foxred1/Ndufa9/Ndufs2/Oxa1l/Ndufs4/Ndufa6/Aifm1/Ttc19/Tmem186/Ndufs1/Ndufa10/Cox17/Ndufaf4/Ndufs7/Ndufaf2/Ndufb3/Ndufa5/Ndufb5/Ndufs5/Ndufa13/Ndufb2/Ndufc2/Ndufb6/Lyrm7/Slc25a33/Cox14/Ndufs3/Ndufa8/Uqcrfs1/Ndufc1/Ndufb8/Ndufa2/Ndufb7/Ndufb9/Sdhaf3
BP	GO:0045055	regulated exocytosis	257	0.589235	1.62234	6.39552e-06	0.000119747	9.5289e-05	902	tags=14%, list=6%, signal=13%	Fcgr3a/Itgam/Rac2/Fcer1g/Itgb2/Plek/Lat2/Anxa3/Nkg7/Fes/Myo1f/Cd300a/Spi1/Nckap1l/RT1-CE5/Cd84/Fgr/Btk/Lyn/Ptafr/Syk/Ccl3/Stxbp2/Unc13d/Lgals9/Pram1/Coro1a/Klrc2/Il4r/Syngr2/Hmox1/P2rx7/Vamp8/Rab27a/Arhgap17/F2rl1
BP	GO:0002820	negative regulation of adaptive immune response	61	0.745877	1.87872	6.46743e-06	0.000120815	9.61389e-05	2339	tags=54%, list=15%, signal=46%	Fcgr2b/Ptprc/Ptpn6/Nckap1l/RT1-CE5/Samsn1/Tnfrsf14/Havcr2/Tnfsf4/Cd80/Parp3/Il4r/Spn/Lilrb4/Jak3/Tbx21/Zc3h12a/Il33/Il1rl1/Cr1l/Hfe/Klrc1/RT1-M3-1/Pf4/Ceacam1/Alox15/Loxl3/Il4i1/Svep1/Klrd1/Slamf1/Cr2/Tnfsf18
BP	GO:0050798	activated T cell proliferation	49	0.771632	1.87264	6.49493e-06	0.00012105	9.63263e-05	1392	tags=31%, list=9%, signal=28%	Itgal/Itgam/Itgb2/Pycard/Ripk3/Cd86/Laptm5/Lgals9/Tnfsf4/Il18/Lilrb4/Jak3/Cd274/Lrrc32/Tnfsf9
BP	GO:0048545	response to steroid hormone	499	0.529535	1.47893	6.53262e-06	0.000121474	9.66636e-05	2502	tags=27%, list=16%, signal=24%	C1qb/Mif/Fcgr1a/Anxa3/Ptprc/Aif1/Tspo/Tlr2/Cybb/Ucn/Cyba/Ccl2/RT1-Ba/Cebpa/Ccl5/Icam1/Cldn4/Card9/Socs3/Ptafr/Ncf2/Il6/Tgfb1/Il1b/Sdc1/Zfp36/Pla2g4a/Il6r/Il1rn/Csn1s1/Serpine1/Cdkn1a/Fosb/Fosl1/RT1-Db1/A2m/Hdac6/Socs1/Hmgb2/Shc1/Cldn1/Scgb1a1/Gjb2/Ptgs2/Tlr4/Fam107a/Ptger4/Cyp1b1/Edn1/Lck/Anxa1/Bard1/Fos/Junb/Glb1/Tgfbr2/Jun/Egr1/Cxcl1/Zfp36l1/Txnip/Aqp1/Birc5/Htr7/Sfrp1/Bdnf/Sult1a1/Eif4ebp1/Tk1…
BP	GO:0001961	positive regulation of cytokine-mediated signaling pathway	55	0.768537	1.90501	6.57296e-06	0.000121945	9.70384e-05	1862	tags=45%, list=12%, signal=40%	Parp14/Zbp1/Parp9/Irgm/Laptm5/Nlrc5/Casp1/Cd300lf/Cd74/Tslp/Casp4/Ticam2/Trem2/Csf1/Edn1/Mmp8/Axl/Rbm12/Hspa1b/Ripk1/Hpx/Wnt5a/Adam17/Ripk2/Traf2
CC	GO:0005747	mitochondrial respiratory chain complex I	34	-0.747407	-2.28737	6.75479e-06	0.000124466	9.90445e-05	3865	tags=94%, list=24%, signal=71%	Ndufs8/Ndufb11/Ndufa7/Wdr93/Ndufa11/Ndufb10/Foxred1/Ndufa9/Ndufv1/Ndufs2/Ndufs4/Ndufa6/Ndufs1/Ndufa10/Ndufs7/Ndufv2/Ndufb3/Ndufa5/Ndufb5/Ndufs5/Ndufa13/Ndufb2/Ndufc2/Ndufb6/Ndufs3/Ndufa8/Ndufc1/Ndufb8/Ndufa2/Ndufb7/Ndufa4/Ndufb9
CC	GO:0030964	NADH dehydrogenase complex	34	-0.747407	-2.28737	6.75479e-06	0.000124466	9.90445e-05	3865	tags=94%, list=24%, signal=71%	Ndufs8/Ndufb11/Ndufa7/Wdr93/Ndufa11/Ndufb10/Foxred1/Ndufa9/Ndufv1/Ndufs2/Ndufs4/Ndufa6/Ndufs1/Ndufa10/Ndufs7/Ndufv2/Ndufb3/Ndufa5/Ndufb5/Ndufs5/Ndufa13/Ndufb2/Ndufc2/Ndufb6/Ndufs3/Ndufa8/Ndufc1/Ndufb8/Ndufa2/Ndufb7/Ndufa4/Ndufb9
CC	GO:0045271	respiratory chain complex I	34	-0.747407	-2.28737	6.75479e-06	0.000124466	9.90445e-05	3865	tags=94%, list=24%, signal=71%	Ndufs8/Ndufb11/Ndufa7/Wdr93/Ndufa11/Ndufb10/Foxred1/Ndufa9/Ndufv1/Ndufs2/Ndufs4/Ndufa6/Ndufs1/Ndufa10/Ndufs7/Ndufv2/Ndufb3/Ndufa5/Ndufb5/Ndufs5/Ndufa13/Ndufb2/Ndufc2/Ndufb6/Ndufs3/Ndufa8/Ndufc1/Ndufb8/Ndufa2/Ndufb7/Ndufa4/Ndufb9
MF	GO:0019763	immunoglobulin receptor activity	11	0.951177	1.82541	6.92989e-06	0.000127403	0.000101382	53	tags=36%, list=0%, signal=36%	Fcgr3a/Fcgr2b/Fcgr1a/Fcer1g
BP	GO:1905517	macrophage migration	63	0.749431	1.89047	6.95152e-06	0.000127513	0.000101469	1145	tags=38%, list=7%, signal=36%	Cxcl17/Mif/Csf1r/Slamf8/Ccl2/Ccl5/Cx3cr1/C5ar1/Mmp28/Ccl3/Cnn2/Cd200r1/P2ry12/C3ar1/Cmklr1/Trem2/Csf1/Mmp2/P2rx4/B4galt1/Mmp9/Cklf/Lgals3/Thbs1
BP	GO:0060907	positive regulation of macrophage cytokine production	28	0.85054	1.94396	7.00904e-06	0.000128278	0.000102078	1786	tags=71%, list=11%, signal=64%	Pycard/Tlr7/Tlr2/Laptm5/Casp1/Card9/Cd74/Casp4/Myd88/Tlr3/Tlr4/P2rx7/Plcg2/Nod1/Mapkapk2/Panx1/RT1-M3-1/Ifng/Wnt5a/Ripk2
BP	GO:0032418	lysosome localization	85	0.707456	1.8395	7.13336e-06	0.000129968	0.000103423	775	tags=20%, list=5%, signal=19%	Rac2/Fcer1g/Lat2/Fes/Cd300a/Cd84/Fgr/Btk/Lyn/Syk/Stxbp2/Unc13d/Lgals9/Hdac6/Il4r/Hmox1/Vamp8
BP	GO:1990849	vacuolar localization	85	0.707456	1.8395	7.13336e-06	0.000129968	0.000103423	775	tags=20%, list=5%, signal=19%	Rac2/Fcer1g/Lat2/Fes/Cd300a/Cd84/Fgr/Btk/Lyn/Syk/Stxbp2/Unc13d/Lgals9/Hdac6/Il4r/Hmox1/Vamp8
CC	GO:0043235	receptor complex	377	0.548403	1.52597	7.30168e-06	0.000132737	0.000105626	1877	tags=23%, list=12%, signal=21%	Csf2rb/Itgal/Itgam/Itgb2/Gpr84/Scimp/Cd8a/Csf1r/Ptpn6/Tlr7/Tlr2/Tlr10/Cd6/Cd40/Cd74/Cd3e/Lyn/Syk/Il6/Apbb1ip/Gpr160/Olr1/Cd3g/Csf2ra/Il18rap/Il6r/Cd200r1/Tlr6/Osmr/Pmp22/B2m/Cd14/Klrc2/Il4r/Ifnlr1/Tgfbr1/Cd8b/Itga11/Tlr4/Itgax/Itgb7/Tnfrsf1a/Itga6/Itgb3/Cd247/Itgbl1/Itgb4/Cd79b/Tradd/Il18r1/Chrna1/Tgfbr2/Cd44/Tshr/Gfra1/Ddr2/Cr1l/Itga5/Traf5/Cd3d/Itpr3/Eng/Hfe/Axl/Epha2/Klrc1/Ripk1/Plxnb2/Sstr2/M…
BP	GO:0007584	response to nutrient	325	0.560605	1.55135	7.33101e-06	0.000132973	0.000105814	2085	tags=24%, list=13%, signal=21%	Hamp/C2/Mif/Fes/Tspo/Cd4/Stat1/Cybb/Ccl2/Pim1/Cebpa/Ccl5/Cd40/Cd3e/Cp/Tgfb1/Eif2ak2/Nppb/Il1b/Trim25/Pla2g4a/Folr2/Acp5/A2m/Ptgs2/Cyp1b1/Hmox1/Nfkbiz/Prl/Ltc4s/Apaf1/Mmp9/Ada/Vim/Tgfbr2/Apoc3/Cd44/Sfrp1/Bdnf/Ccnd1/Stc2/Pawr/Spp1/Xbp1/Lpl/Rbp1/Pld1/Tnc/Aldh1a2/Cckar/Rela/Col1a1/Gpx1/Sparc/Ascl1/Fzd2/Trem1/Eln/Abca1/Adamts1/Itgb1/Ass1/Gstt1/Lepr/Aldh3a1/Vwf/Ldha/Cdkn2b/Pdia3/Hmgcs2/Bmp7/Cd40lg/Tshb…
BP	GO:0140894	endolysosomal toll-like receptor signaling pathway	37	0.805094	1.90605	7.89019e-06	0.000142797	0.000113631	1019	tags=35%, list=6%, signal=33%	Scimp/Unc93b1/Tlr7/Cd86/Pik3ap1/Tlr9/Tlr8/Havcr2/Lgals9/Myd88/Tlr3/F2rl1/Ptpn22
BP	GO:0006809	nitric oxide biosynthetic process	81	0.709709	1.83468	8.00291e-06	0.000144515	0.000114999	1683	tags=32%, list=11%, signal=29%	Itgb2/Clec7a/Aif1/Tspo/Tlr2/Cx3cr1/Icam1/Klrk1/Il6/Il1b/Tlr6/Acp5/Ptgs2/Tlr4/Cyp1b1/P2rx4/Prl/Zc3h12a/Gimap5/Klf2/RT1-M3-1/Smad3/Tnf/Ifng/Jak2/Ass1
BP	GO:0030316	osteoclast differentiation	125	0.660051	1.76846	8.37389e-06	0.000150878	0.000120063	1875	tags=31%, list=12%, signal=28%	Fcer1g/Tyrobp/Csf1r/Spi1/Gpr183/Ccl2/Cd300lf/Ccl5/Inpp5d/Ccl3/Tgfb1/Mafb/Cebpb/Acp5/Lrrk1/Lilrb4/Trem2/Csf1/Tcirg1/Sbno2/Ccl6/Fos/Junb/Sfrp1/Klf10/Tnfrsf11a/Oscar/Ccl9/Epha2/Fosl2/Tnfaip6/Tnf/Ccr1/Pf4/Ifng/Ceacam1/Calca/Gpc3/Anxa2
BP	GO:0043032	positive regulation of macrophage activation	26	0.858851	1.93622	8.43541e-06	0.000151316	0.000120411	1156	tags=65%, list=7%, signal=61%	Hamp/Irgm/Cebpa/Ctsc/Havcr2/Pla2g4a/Lgals9/Tlr6/Cd1d1/Il4r/Trem2/Tlr4/Mmp8/Il33/Il1rl1/Thbs1/Lbp
[truncated: 674 more rows]

## Sheet: Fcgr2b_GSEA_KEGG
ID	Description	setSize	enrichmentScore	NES	pvalue	p.adjust	qvalue	rank	leading_edge	core_enrichment
[truncated: 86 more rows]

## Sheet: Fcgr2b_GSEA_GO
ONTOLOGY	ID	Description	setSize	enrichmentScore	NES	pvalue	p.adjust	qvalue	rank	leading_edge	core_enrichment
[truncated: 996 more rows]

## Sheet: Bin2_GSEA_KEGG
ID	Description	setSize	enrichmentScore	NES	pvalue	p.adjust	qvalue	rank	leading_edge	core_enrichment
[truncated: 84 more rows]

[truncated: 1 more sheets: Bin2_GSEA_GO]
